# Supplementary material for: Effect of the immune cells and plasma metabolites on rheumatoid arthritis: a mediated mendelian randomization study
Source: Front Endocrinol (Lausanne). 2024 Sep 3;15:1438097. doi: 10.3389/fendo.2024.1438097 (PMC11407113; doi:10.3389/fendo.2024.1438097)
Supplement: Supplementary file 1 [file DataSheet1.zip › Supplementary Data S1.xlsx]

## Sheet: Sheet1
Sheet1. Single Nucleotide Polymorphisms (SNPs) for Mendelian randomization analysis of causal associations of immune cell phenotypes with rheumatoid arthritis.
SNP	effect_allele.exposure	other_allele.exposure	effect_allele.outcome	other_allele.outcome	beta.exposure	beta.outcome	eaf.exposure	eaf.outcome	remove	palindromic	ambiguous	id.outcome	chr.outcome	pos.outcome	pval.outcome	se.outcome	outcome	mr_keep.outcome	pval_origin.outcome	data_source.outcome	pval.exposure	chr.exposure	pos.exposure	samplesize.exposure	se.exposure	id.exposure	exposure	mr_keep.exposure	pval_origin.exposure	data_source.exposure	action	SNP_index	mr_keep	samplesize.outcome	R2	F
rs10754999	C	G	C	G	-0.181	-0.0138173	0.7503	0.875576	FALSE	TRUE	FALSE	XyPkiK	2	184042210	0.477459	0.0194502	Rheumatoid arthritis	TRUE	reported	textfile	4.03e-06	2	184906937	1830	0.03915	ebi-a-GCST90001727	CD19 on IgD+ CD38- naive	TRUE	reported	textfile	2	1	TRUE	NA	0.0115451	21.351
rs113812519	G	A	G	A	0.5292	-0.0960001	0.0213	0.0257887	FALSE	FALSE	FALSE	XyPkiK	1	207102991	0.017968	0.0405701	Rheumatoid arthritis	TRUE	reported	textfile	5.76e-06	1	207276336	1830	0.1164	ebi-a-GCST90001727	CD19 on IgD+ CD38- naive	TRUE	reported	textfile	2	1	TRUE	NA	0.0111688	20.6471
rs117004076	G	A	G	A	0.5709	-0.023901	0.018	0.0316895	FALSE	FALSE	FALSE	XyPkiK	14	97235889	0.514083	0.0366302	Rheumatoid arthritis	TRUE	reported	textfile	9.66e-06	14	97702226	1830	0.1287	ebi-a-GCST90001727	CD19 on IgD+ CD38- naive	TRUE	reported	textfile	2	1	TRUE	NA	0.0106382	19.6557
rs11926501	T	C	T	C	-0.3399	-0.0493342	0.059	0.0265339	FALSE	FALSE	FALSE	XyPkiK	3	9680573	0.227485	0.040878	Rheumatoid arthritis	TRUE	reported	textfile	2.65e-06	3	9722257	1830	0.07215	ebi-a-GCST90001727	CD19 on IgD+ CD38- naive	TRUE	reported	textfile	2	1	TRUE	NA	0.0119824	22.1694
rs12451409	G	A	G	A	-0.1632	-0.000867113	0.5544	0.522116	FALSE	FALSE	FALSE	XyPkiK	17	47467490	0.946036	0.012811	Rheumatoid arthritis	TRUE	reported	textfile	1.09e-06	17	45544856	1830	0.03336	ebi-a-GCST90001727	CD19 on IgD+ CD38- naive	TRUE	reported	textfile	2	1	TRUE	NA	0.0129091	23.9064
rs142109788	G	A	G	A	-2.259	0.0914527	0.0014	0.0723072	FALSE	FALSE	FALSE	XyPkiK	1	149843994	0.000185178	0.0244629	Rheumatoid arthritis	TRUE	reported	textfile	1.15e-06	1	149815561	1830	0.4629	ebi-a-GCST90001727	CD19 on IgD+ CD38- naive	TRUE	reported	textfile	2	1	TRUE	NA	0.0128467	23.7894
rs1687384	C	T	C	T	-0.1573	0.00739294	0.6148	0.648994	FALSE	FALSE	FALSE	XyPkiK	9	114325840	0.587631	0.0136333	Rheumatoid arthritis	TRUE	reported	textfile	9.85e-06	9	117088120	1830	0.03549	ebi-a-GCST90001727	CD19 on IgD+ CD38- naive	TRUE	reported	textfile	2	1	TRUE	NA	0.0106208	19.6232
rs16939238	T	G	T	G	0.3682	-0.00279043	0.0464	0.0878846	FALSE	FALSE	FALSE	XyPkiK	8	76118046	0.901602	0.0225694	Rheumatoid arthritis	TRUE	reported	textfile	4.13e-06	8	77030281	1830	0.07973	ebi-a-GCST90001727	CD19 on IgD+ CD38- naive	TRUE	reported	textfile	2	1	TRUE	NA	0.0115197	21.3034
rs17637675	G	A	G	A	-0.1985	0.00330863	0.1855	0.152736	FALSE	FALSE	FALSE	XyPkiK	16	78995677	0.852992	0.0178553	Rheumatoid arthritis	TRUE	reported	textfile	4.05e-06	16	79029574	1830	0.04294	ebi-a-GCST90001727	CD19 on IgD+ CD38- naive	TRUE	reported	textfile	2	1	TRUE	NA	0.0115426	21.3463
rs28721574	G	A	G	A	0.3142	0.029414	0.0689	0.0447777	FALSE	FALSE	FALSE	XyPkiK	6	29741937	0.33612	0.0305803	Rheumatoid arthritis	TRUE	reported	textfile	8.65e-06	6	29709714	1830	0.07043	ebi-a-GCST90001727	CD19 on IgD+ CD38- naive	TRUE	reported	textfile	2	1	TRUE	NA	0.0107584	19.8803
rs4022330	T	C	T	C	-0.1654	0.0304861	0.5139	0.564123	FALSE	FALSE	FALSE	XyPkiK	19	54277989	0.0180846	0.0128966	Rheumatoid arthritis	TRUE	reported	textfile	1.16e-06	19	54781843	1830	0.0339	ebi-a-GCST90001727	CD19 on IgD+ CD38- naive	TRUE	reported	textfile	2	1	TRUE	NA	0.0128413	23.7792
rs402710	T	C	T	C	0.1545	-0.00500084	0.3574	0.398962	FALSE	FALSE	FALSE	XyPkiK	5	1320607	0.701023	0.013025	Rheumatoid arthritis	TRUE	reported	textfile	6.92e-06	5	1320722	1830	0.03427	ebi-a-GCST90001727	CD19 on IgD+ CD38- naive	TRUE	reported	textfile	2	1	TRUE	NA	0.0109845	20.3027
rs4074448	A	G	A	G	-0.1583	0.00298603	0.538	0.484868	FALSE	FALSE	FALSE	XyPkiK	15	63596296	0.815774	0.0128165	Rheumatoid arthritis	TRUE	reported	textfile	2.96e-06	15	63888495	1830	0.03377	ebi-a-GCST90001727	CD19 on IgD+ CD38- naive	TRUE	reported	textfile	2	1	TRUE	NA	0.0118649	21.9495
rs6127744	T	G	T	G	0.209	-0.0247191	0.1536	0.0643085	FALSE	FALSE	FALSE	XyPkiK	20	56411218	0.345393	0.0261976	Rheumatoid arthritis	TRUE	reported	textfile	7.94e-06	20	54986274	1830	0.04666	ebi-a-GCST90001727	CD19 on IgD+ CD38- naive	TRUE	reported	textfile	2	1	TRUE	NA	0.0108447	20.0414
rs72716013	G	A	G	A	0.1538	-0.0247246	0.3642	0.207754	FALSE	FALSE	FALSE	XyPkiK	9	68550242	0.116332	0.0157445	Rheumatoid arthritis	TRUE	reported	textfile	8.92e-06	9	71165158	1830	0.03452	ebi-a-GCST90001727	CD19 on IgD+ CD38- naive	TRUE	reported	textfile	2	1	TRUE	NA	0.0107309	19.8288
rs75320486	A	G	A	G	0.4722	-0.00410873	0.0262	0.00691872	FALSE	FALSE	FALSE	XyPkiK	1	206668896	0.957301	0.0767401	Rheumatoid arthritis	TRUE	reported	textfile	5.89e-06	1	206842241	1830	0.1039	ebi-a-GCST90001727	CD19 on IgD+ CD38- naive	TRUE	reported	textfile	2	1	TRUE	NA	0.0111608	20.6322
rs75912463	C	T	C	T	-3.167	0.0521161	0.0005	0.022514	FALSE	FALSE	FALSE	XyPkiK	9	130479015	0.224604	0.0429159	Rheumatoid arthritis	TRUE	reported	textfile	4.31e-06	9	133354402	1830	0.6869	ebi-a-GCST90001727	CD19 on IgD+ CD38- naive	TRUE	reported	textfile	2	1	TRUE	NA	0.0114827	21.2341
rs78895027	C	T	C	T	0.2382	0.0368656	0.1161	0.0179323	FALSE	FALSE	FALSE	XyPkiK	6	111985714	0.45825	0.0497021	Rheumatoid arthritis	TRUE	reported	textfile	5.3e-06	6	112306917	1830	0.05218	ebi-a-GCST90001727	CD19 on IgD+ CD38- naive	TRUE	reported	textfile	2	1	TRUE	NA	0.0112592	20.8162
rs80090296	T	C	T	C	0.175	0.0200417	0.2372	0.178976	FALSE	FALSE	FALSE	XyPkiK	18	44530494	0.230758	0.0167236	Rheumatoid arthritis	TRUE	reported	textfile	9.47e-06	18	42110459	1830	0.03939	ebi-a-GCST90001727	CD19 on IgD+ CD38- naive	TRUE	reported	textfile	2	1	TRUE	NA	0.0106707	19.7165
rs114068468	T	C	T	C	0.3671	-0.188721	0.0963	0.00465395	FALSE	FALSE	FALSE	XyPkiK	6	33086686	0.0419035	0.0927616	Rheumatoid arthritis	TRUE	reported	textfile	2.51e-08	6	33054463	1635	0.06556	ebi-a-GCST90002112	HLA DR on CD33- HLA DR+	TRUE	reported	textfile	2	1	TRUE	NA	0.0188158	31.3155
rs11576012	T	C	T	C	0.4345	-0.0315566	0.0523	0.0410663	FALSE	FALSE	FALSE	XyPkiK	6	31827842	0.323081	0.0319352	Rheumatoid arthritis	TRUE	reported	textfile	1.32e-07	6	31795619	1635	0.08199	ebi-a-GCST90002112	HLA DR on CD33- HLA DR+	TRUE	reported	textfile	2	1	TRUE	NA	0.0168867	28.0496
rs140697652	C	T	C	T	0.5782	0.0693495	0.0202	0.00187854	FALSE	FALSE	FALSE	XyPkiK	7	102070114	0.647978	0.151891	Rheumatoid arthritis	TRUE	reported	textfile	5.42e-06	7	101713394	1635	0.1267	ebi-a-GCST90002112	HLA DR on CD33- HLA DR+	TRUE	reported	textfile	2	1	TRUE	NA	0.0125773	20.8004
rs1474618	A	C	A	C	-0.1723	0.00191697	0.6101	0.701262	FALSE	FALSE	FALSE	XyPkiK	6	18655339	0.890052	0.0138671	Rheumatoid arthritis	TRUE	reported	textfile	3.19e-06	6	18655570	1635	0.03685	ebi-a-GCST90002112	HLA DR on CD33- HLA DR+	TRUE	reported	textfile	2	1	TRUE	NA	0.013195	21.8355
rs2760980	A	G	A	G	1.049	0.619488	0.1202	0.153614	FALSE	FALSE	FALSE	XyPkiK	6	32597424	1e-200	0.015454	Rheumatoid arthritis	TRUE	reported	textfile	2.44e-60	6	32565201	1635	0.06137	ebi-a-GCST90002112	HLA DR on CD33- HLA DR+	TRUE	reported	textfile	2	1	TRUE	NA	0.151607	291.815
rs775443	T	C	T	C	-0.509	0.0450774	0.9688	0.919734	FALSE	FALSE	FALSE	XyPkiK	12	69728843	0.0569167	0.0236758	Rheumatoid arthritis	TRUE	reported	textfile	1.64e-06	12	70122623	1635	0.1058	ebi-a-GCST90002112	HLA DR on CD33- HLA DR+	TRUE	reported	textfile	2	1	TRUE	NA	0.0139586	23.1171
rs78909221	G	A	G	A	-1.314	0.0602153	0.0034	0.029251	FALSE	FALSE	FALSE	XyPkiK	4	8217755	0.112649	0.0379572	Rheumatoid arthritis	TRUE	reported	textfile	7.37e-06	4	8219482	1635	0.2921	ebi-a-GCST90002112	HLA DR on CD33- HLA DR+	TRUE	reported	textfile	2	1	TRUE	NA	0.0122255	20.2114
rs9268430	C	A	C	A	-0.4503	-0.0766666	0.2939	0.0736331	FALSE	FALSE	FALSE	XyPkiK	6	32377652	0.00192398	0.0247174	Rheumatoid arthritis	TRUE	reported	textfile	4.34e-23	6	32345429	1635	0.04481	ebi-a-GCST90002112	HLA DR on CD33- HLA DR+	TRUE	reported	textfile	2	1	TRUE	NA	0.0581712	100.861
rs928189	C	T	C	T	-0.1864	-0.00713826	0.2896	0.334456	FALSE	FALSE	FALSE	XyPkiK	13	93907021	0.597724	0.0135277	Rheumatoid arthritis	TRUE	reported	textfile	3.29e-06	13	94559274	1635	0.03993	ebi-a-GCST90002112	HLA DR on CD33- HLA DR+	TRUE	reported	textfile	2	1	TRUE	NA	0.013153	21.7651
rs9310124	C	A	C	A	-0.1783	-0.0108722	0.4917	0.331017	FALSE	FALSE	FALSE	XyPkiK	3	68559326	0.423101	0.0135723	Rheumatoid arthritis	TRUE	reported	textfile	1.03e-06	3	68608477	1635	0.03636	ebi-a-GCST90002112	HLA DR on CD33- HLA DR+	TRUE	reported	textfile	2	1	TRUE	NA	0.0144943	24.0173
rs9368784	T	G	T	G	0.3138	0.109215	0.1049	0.270229	FALSE	FALSE	FALSE	XyPkiK	6	33927224	7.72e-15	0.0140523	Rheumatoid arthritis	TRUE	reported	textfile	2.84e-07	6	33895001	1635	0.06086	ebi-a-GCST90002112	HLA DR on CD33- HLA DR+	TRUE	reported	textfile	2	1	TRUE	NA	0.016	26.5528
rs9545905	G	A	G	A	0.1708	-0.031086	0.6474	0.50561	FALSE	FALSE	FALSE	XyPkiK	13	81876750	0.015121	0.0127954	Rheumatoid arthritis	TRUE	reported	textfile	5.72e-06	13	82450885	1635	0.03753	ebi-a-GCST90002112	HLA DR on CD33- HLA DR+	TRUE	reported	textfile	2	1	TRUE	NA	0.0125093	20.6865
rs1015952	T	C	T	C	0.1213	0.0181054	0.6394	0.589547	FALSE	FALSE	FALSE	XyPkiK	12	77347708	0.165387	0.0130519	Rheumatoid arthritis	TRUE	reported	textfile	2.74e-06	12	77741488	3113	0.02581	ebi-a-GCST90001917	CD45 on CD8br	TRUE	reported	textfile	2	1	TRUE	NA	0.00704524	22.0733
rs11100525	T	A	T	A	0.1161	0.00681588	0.6792	0.586209	FALSE	TRUE	FALSE	XyPkiK	4	163883190	0.599783	0.0129897	Rheumatoid arthritis	TRUE	reported	textfile	9.39e-06	4	164804342	3113	0.02616	ebi-a-GCST90001917	CD45 on CD8br	TRUE	reported	textfile	2	1	TRUE	NA	0.00628739	19.6838
rs114726846	T	C	T	C	-3.905	-0.00380973	0.0002	0.0164456	FALSE	FALSE	FALSE	XyPkiK	4	84441111	0.942851	0.0531439	Rheumatoid arthritis	TRUE	reported	textfile	7.99e-06	4	85362264	3113	0.873	ebi-a-GCST90001917	CD45 on CD8br	TRUE	reported	textfile	2	1	TRUE	NA	0.00638634	19.9956
rs115625722	A	G	A	G	-2.286	-0.0321097	0.0006	0.0113628	FALSE	FALSE	FALSE	XyPkiK	4	21409484	0.597654	0.0608396	Rheumatoid arthritis	TRUE	reported	textfile	2.64e-06	4	21411107	3113	0.4857	ebi-a-GCST90001917	CD45 on CD8br	TRUE	reported	textfile	2	1	TRUE	NA	0.00706574	22.1379
rs116030815	C	T	C	T	-3.125	-0.117171	0.0005	0.00480491	FALSE	FALSE	FALSE	XyPkiK	1	42226318	0.206062	0.0926643	Rheumatoid arthritis	TRUE	reported	textfile	3.93e-08	1	42691989	3113	0.5674	ebi-a-GCST90001917	CD45 on CD8br	TRUE	reported	textfile	2	1	TRUE	NA	0.00965008	30.3139
rs11707721	A	C	A	C	0.1328	-0.0154112	0.2554	0.152029	FALSE	FALSE	FALSE	XyPkiK	3	67221844	0.397663	0.0182208	Rheumatoid arthritis	TRUE	reported	textfile	2.49e-06	3	67272268	3113	0.02816	ebi-a-GCST90001917	CD45 on CD8br	TRUE	reported	textfile	2	1	TRUE	NA	0.00709349	22.2255
rs117878489	T	C	T	C	-3.875	-0.0822831	0.0002	0.011347	FALSE	FALSE	FALSE	XyPkiK	12	125428569	0.18015	0.0613918	Rheumatoid arthritis	TRUE	reported	textfile	7.96e-06	12	125913115	3113	0.8661	ebi-a-GCST90001917	CD45 on CD8br	TRUE	reported	textfile	2	1	TRUE	NA	0.00638917	20.0045
rs117933675	A	T	A	T	-3.855	0.080181	0.0002	0.0109006	FALSE	TRUE	FALSE	XyPkiK	10	119338499	0.208863	0.063803	Rheumatoid arthritis	TRUE	reported	textfile	8.77e-06	10	121098011	3113	0.8657	ebi-a-GCST90001917	CD45 on CD8br	TRUE	reported	textfile	2	1	TRUE	NA	0.00632961	19.8169
rs141418004	A	G	A	G	-0.5347	0.0231696	0.0106	0.0391226	FALSE	FALSE	FALSE	XyPkiK	18	51502005	0.489799	0.0335487	Rheumatoid arthritis	TRUE	reported	textfile	4.8e-06	18	49028375	3113	0.1167	ebi-a-GCST90001917	CD45 on CD8br	TRUE	reported	textfile	2	1	TRUE	NA	0.00669855	20.9797
rs147201606	T	C	T	C	0.3631	-0.0852299	0.0257	0.0086796	FALSE	FALSE	FALSE	XyPkiK	1	30307706	0.231126	0.0711754	Rheumatoid arthritis	TRUE	reported	textfile	3.28e-06	1	30780553	3113	0.0779	ebi-a-GCST90001917	CD45 on CD8br	TRUE	reported	textfile	2	1	TRUE	NA	0.00693071	21.7119
rs147885318	T	G	T	G	-3.847	-0.0235001	0.0002	0.0251293	FALSE	FALSE	FALSE	XyPkiK	9	32795575	0.568228	0.0411805	Rheumatoid arthritis	TRUE	reported	textfile	7.72e-06	9	32795573	3113	0.8587	ebi-a-GCST90001917	CD45 on CD8br	TRUE	reported	textfile	2	1	TRUE	NA	0.00640606	20.0578
rs150904881	T	C	T	C	-4.836	-0.100629	0.0002	0.00429823	FALSE	FALSE	FALSE	XyPkiK	9	63627216	0.362085	0.110412	Rheumatoid arthritis	TRUE	reported	textfile	7.02e-06	9	68222950	3113	1.074	ebi-a-GCST90001917	CD45 on CD8br	TRUE	reported	textfile	2	1	TRUE	NA	0.00647091	20.2621
rs17557937	C	T	C	T	-3.871	-0.107468	0.0002	0.0431534	FALSE	FALSE	FALSE	XyPkiK	1	91435825	0.00082581	0.0321376	Rheumatoid arthritis	TRUE	reported	textfile	8.06e-06	1	91901382	3113	0.8658	ebi-a-GCST90001917	CD45 on CD8br	TRUE	reported	textfile	2	1	TRUE	NA	0.00638046	19.9771
rs2409763	A	C	A	C	-0.1881	-0.0188959	0.101	0.0966119	FALSE	FALSE	FALSE	XyPkiK	5	60536423	0.384181	0.021714	Rheumatoid arthritis	TRUE	reported	textfile	4.69e-06	5	59832250	3113	0.04102	ebi-a-GCST90001917	CD45 on CD8br	TRUE	reported	textfile	2	1	TRUE	NA	0.0067094	21.0139
rs4849134	G	A	G	A	-0.1151	0.0265681	0.6494	0.796164	FALSE	FALSE	FALSE	XyPkiK	2	110857438	0.0939529	0.0158625	Rheumatoid arthritis	TRUE	reported	textfile	6.87e-06	2	111615015	3113	0.02556	ebi-a-GCST90001917	CD45 on CD8br	TRUE	reported	textfile	2	1	TRUE	NA	0.00647187	20.2652
rs543582225	C	G	C	G	-3.906	-0.0332129	0.0002	0.0181347	FALSE	TRUE	FALSE	XyPkiK	4	93681288	0.496349	0.0488249	Rheumatoid arthritis	TRUE	reported	textfile	6.59e-06	4	94602439	3113	0.8653	ebi-a-GCST90001917	CD45 on CD8br	TRUE	reported	textfile	2	1	TRUE	NA	0.00650307	20.3635
rs60321540	T	C	T	C	0.3666	-0.019163	0.0244	0.104801	FALSE	FALSE	FALSE	XyPkiK	5	144221573	0.361011	0.0209789	Rheumatoid arthritis	TRUE	reported	textfile	3.9e-06	5	143601136	3113	0.07926	ebi-a-GCST90001917	CD45 on CD8br	TRUE	reported	textfile	2	1	TRUE	NA	0.00682532	21.3795
rs71357170	A	G	A	G	-0.2018	0.0578498	0.0814	0.0378299	FALSE	FALSE	FALSE	XyPkiK	17	1142832	0.0896871	0.0340883	Rheumatoid arthritis	TRUE	reported	textfile	6.81e-06	17	1046040	3113	0.04477	ebi-a-GCST90001917	CD45 on CD8br	TRUE	reported	textfile	2	1	TRUE	NA	0.00648431	20.3043
rs7179582	A	G	A	G	-0.1181	0.00597077	0.4195	0.369656	FALSE	FALSE	FALSE	XyPkiK	15	33836331	0.653677	0.013308	Rheumatoid arthritis	TRUE	reported	textfile	2.31e-06	15	34128532	3113	0.02495	ebi-a-GCST90001917	CD45 on CD8br	TRUE	reported	textfile	2	1	TRUE	NA	0.00714603	22.3913
rs7559619	G	A	G	A	0.1424	-0.00954047	0.345	0.421135	FALSE	FALSE	FALSE	XyPkiK	2	38665065	0.460314	0.0129217	Rheumatoid arthritis	TRUE	reported	textfile	4.05e-08	2	38892207	3113	0.02589	ebi-a-GCST90001917	CD45 on CD8br	TRUE	reported	textfile	2	1	TRUE	NA	0.00962447	30.2327
rs7643142	T	C	T	C	-0.2356	-0.00428779	0.0583	0.127938	FALSE	FALSE	FALSE	XyPkiK	3	175391556	0.822249	0.0190863	Rheumatoid arthritis	TRUE	reported	textfile	5.86e-06	3	175109345	3113	0.05191	ebi-a-GCST90001917	CD45 on CD8br	TRUE	reported	textfile	2	1	TRUE	NA	0.00657363	20.5859
rs76544033	T	C	T	C	-3.879	-0.094925	0.0002	0.00577207	FALSE	FALSE	FALSE	XyPkiK	1	165317801	0.27356	0.0866974	Rheumatoid arthritis	TRUE	reported	textfile	5.61e-06	1	165287038	3113	0.8529	ebi-a-GCST90001917	CD45 on CD8br	TRUE	reported	textfile	2	1	TRUE	NA	0.00660067	20.6711
rs77188735	C	A	C	A	-3.966	-0.050821	0.0002	0.0159987	FALSE	FALSE	FALSE	XyPkiK	9	74697105	0.330235	0.0521969	Rheumatoid arthritis	TRUE	reported	textfile	2.57e-06	9	77312021	3113	0.8418	ebi-a-GCST90001917	CD45 on CD8br	TRUE	reported	textfile	2	1	TRUE	NA	0.00707983	22.1824
rs77771245	C	A	C	A	-3.864	0.0238561	0.0002	0.00468663	FALSE	FALSE	FALSE	XyPkiK	4	20152569	0.805646	0.0969572	Rheumatoid arthritis	TRUE	reported	textfile	8.42e-06	4	20154192	3113	0.866	ebi-a-GCST90001917	CD45 on CD8br	TRUE	reported	textfile	2	1	TRUE	NA	0.00635464	19.8957
rs783460	T	C	T	C	-1.406	-0.0126682	0.9986	0.983099	FALSE	FALSE	FALSE	XyPkiK	9	23797138	0.801031	0.0502679	Rheumatoid arthritis	TRUE	reported	textfile	7.75e-06	9	23797136	3113	0.314	ebi-a-GCST90001917	CD45 on CD8br	TRUE	reported	textfile	2	1	TRUE	NA	0.00639947	20.037
rs7897761	T	G	T	G	-0.1414	0.000282485	0.1854	0.212182	FALSE	FALSE	FALSE	XyPkiK	10	91903017	0.985616	0.0156682	Rheumatoid arthritis	TRUE	reported	textfile	7.97e-06	10	93662774	3113	0.03161	ebi-a-GCST90001917	CD45 on CD8br	TRUE	reported	textfile	2	1	TRUE	NA	0.00638687	19.9973
rs1037633	G	T	G	T	0.234	0.0311605	0.124	0.0636744	FALSE	FALSE	FALSE	XyPkiK	3	23709030	0.23777	0.0263942	Rheumatoid arthritis	TRUE	reported	textfile	1.19e-09	3	23750521	3657	0.03837	ebi-a-GCST90001828	IgD on transitional	TRUE	reported	textfile	2	1	TRUE	NA	0.0100677	37.1715
rs11047379	G	A	G	A	0.1333	-0.0101398	0.2949	0.358561	FALSE	FALSE	FALSE	XyPkiK	12	24339827	0.447385	0.0133457	Rheumatoid arthritis	TRUE	reported	textfile	9.41e-07	12	24492761	3657	0.02714	ebi-a-GCST90001828	IgD on transitional	TRUE	reported	textfile	2	1	TRUE	NA	0.0065533	24.1103
rs11164796	T	C	T	C	0.1235	-0.0242288	0.5436	0.639857	FALSE	FALSE	FALSE	XyPkiK	1	92678523	0.0685015	0.0133002	Rheumatoid arthritis	TRUE	reported	textfile	1.94e-06	1	93144080	3657	0.0259	ebi-a-GCST90001828	IgD on transitional	TRUE	reported	textfile	2	1	TRUE	NA	0.00617899	22.7246
rs115835855	C	A	C	A	0.268	-0.189129	0.0479	0.00776443	FALSE	FALSE	FALSE	XyPkiK	4	130462987	0.01093	0.0743162	Rheumatoid arthritis	TRUE	reported	textfile	3.65e-06	4	131384142	3657	0.0578	ebi-a-GCST90001828	IgD on transitional	TRUE	reported	textfile	2	1	TRUE	NA	0.00584445	21.487
rs117309996	C	T	C	T	0.3995	-0.00842972	0.0246	0.018589	FALSE	FALSE	FALSE	XyPkiK	17	60932303	0.860099	0.0478287	Rheumatoid arthritis	TRUE	reported	textfile	3.11e-06	17	59009664	3657	0.08554	ebi-a-GCST90001828	IgD on transitional	TRUE	reported	textfile	2	1	TRUE	NA	0.00592908	21.8001
rs118108236	T	C	T	C	0.3864	0.000243565	0.0223	0.0510505	FALSE	FALSE	FALSE	XyPkiK	6	93528347	0.993283	0.0289321	Rheumatoid arthritis	TRUE	reported	textfile	3.24e-06	6	94238065	3657	0.08288	ebi-a-GCST90001828	IgD on transitional	TRUE	reported	textfile	2	1	TRUE	NA	0.00590849	21.7239
rs118171108	C	G	C	G	0.3961	-0.0117341	0.0242	0.00948271	FALSE	TRUE	FALSE	XyPkiK	17	3950686	0.861821	0.0674155	Rheumatoid arthritis	TRUE	reported	textfile	1.08e-06	17	3853980	3657	0.08107	ebi-a-GCST90001828	IgD on transitional	TRUE	reported	textfile	2	1	TRUE	NA	0.00648543	23.859
rs138793837	C	T	C	T	0.4011	0.0992355	0.0194	0.00316628	FALSE	FALSE	FALSE	XyPkiK	4	161016017	0.414772	0.121683	Rheumatoid arthritis	TRUE	reported	textfile	5.93e-06	4	161937169	3657	0.08843	ebi-a-GCST90001828	IgD on transitional	TRUE	reported	textfile	2	1	TRUE	NA	0.00559429	20.5621
rs1392916	T	C	T	C	0.1118	0.00398772	0.5268	0.493717	FALSE	FALSE	FALSE	XyPkiK	6	73808479	0.753795	0.0127144	Rheumatoid arthritis	TRUE	reported	textfile	7.02e-06	6	74518202	3657	0.02484	ebi-a-GCST90001828	IgD on transitional	TRUE	reported	textfile	2	1	TRUE	NA	0.00550879	20.2462
rs142817955	A	G	A	G	-1.195	-0.0142062	0.0023	0.00270918	FALSE	FALSE	FALSE	XyPkiK	7	33864147	0.908623	0.123773	Rheumatoid arthritis	TRUE	reported	textfile	1.78e-06	7	33903759	3657	0.2497	ebi-a-GCST90001828	IgD on transitional	TRUE	reported	textfile	2	1	TRUE	NA	0.0062239	22.8908
rs142881434	T	A	T	A	-0.4014	-0.163656	0.0272	0.00363796	FALSE	TRUE	FALSE	XyPkiK	14	106673264	0.145673	0.11248	Rheumatoid arthritis	TRUE	reported	textfile	2.56e-06	14	107129280	3657	0.08521	ebi-a-GCST90001828	IgD on transitional	TRUE	reported	textfile	2	1	TRUE	NA	0.00603144	22.1787
rs16852581	C	T	C	T	-0.1236	0.00957937	0.308	0.440491	FALSE	FALSE	FALSE	XyPkiK	3	168702044	0.45675	0.0128719	Rheumatoid arthritis	TRUE	reported	textfile	4.38e-06	3	168419832	3657	0.02686	ebi-a-GCST90001828	IgD on transitional	TRUE	reported	textfile	2	1	TRUE	NA	0.00575695	21.1635
rs200474	A	G	A	G	-0.1677	0.00315333	0.3117	0.132678	FALSE	FALSE	FALSE	XyPkiK	6	27799862	0.866063	0.0186963	Rheumatoid arthritis	TRUE	reported	textfile	1.72e-08	6	27767640	3657	0.02967	ebi-a-GCST90001828	IgD on transitional	TRUE	reported	textfile	2	1	TRUE	NA	0.00866021	31.9296
rs2018404	T	C	T	C	-0.2444	-0.00798916	0.1325	0.185749	FALSE	FALSE	FALSE	XyPkiK	14	105229109	0.63607	0.0168833	Rheumatoid arthritis	TRUE	reported	textfile	9.14e-11	14	105695446	3657	0.0376	ebi-a-GCST90001828	IgD on transitional	TRUE	reported	textfile	2	1	TRUE	NA	0.0114212	42.2269
rs2322165	G	T	G	T	0.1836	0.01283	0.8977	0.902321	FALSE	FALSE	FALSE	XyPkiK	3	71845922	0.550962	0.0215153	Rheumatoid arthritis	TRUE	reported	textfile	6.21e-06	3	71895073	3657	0.04056	ebi-a-GCST90001828	IgD on transitional	TRUE	reported	textfile	2	1	TRUE	NA	0.00557183	20.4791
rs2819081	T	C	T	C	-0.1315	0.0179364	0.7698	0.762109	FALSE	FALSE	FALSE	XyPkiK	6	156592377	0.230072	0.0149449	Rheumatoid arthritis	TRUE	reported	textfile	8.51e-06	6	156913511	3657	0.02949	ebi-a-GCST90001828	IgD on transitional	TRUE	reported	textfile	2	1	TRUE	NA	0.00540782	19.873
rs2983767	A	C	A	C	-0.4485	0.258505	0.9795	0.996453	FALSE	FALSE	FALSE	XyPkiK	14	105760464	0.0433152	0.127931	Rheumatoid arthritis	TRUE	reported	textfile	1.06e-06	14	106226801	3657	0.09175	ebi-a-GCST90001828	IgD on transitional	TRUE	reported	textfile	2	1	TRUE	NA	0.00649171	23.8822
rs34574485	G	A	G	A	-0.1258	-0.0413319	0.3927	0.437204	FALSE	FALSE	FALSE	XyPkiK	9	38587727	0.0017398	0.0131992	Rheumatoid arthritis	TRUE	reported	textfile	1.57e-06	9	38587724	3657	0.02615	ebi-a-GCST90001828	IgD on transitional	TRUE	reported	textfile	2	1	TRUE	NA	0.00628859	23.1302
rs3915868	G	A	G	A	-0.1199	-0.0010535	0.3983	0.233793	FALSE	FALSE	FALSE	XyPkiK	11	8812253	0.944773	0.015208	Rheumatoid arthritis	TRUE	reported	textfile	3.77e-06	11	8833800	3657	0.0259	ebi-a-GCST90001828	IgD on transitional	TRUE	reported	textfile	2	1	TRUE	NA	0.00582608	21.4191
rs4849052	C	T	C	T	-0.2077	-0.026926	0.9222	0.983719	FALSE	FALSE	FALSE	XyPkiK	2	112191101	0.604175	0.0519402	Rheumatoid arthritis	TRUE	reported	textfile	7.89e-06	2	112948678	3657	0.04641	ebi-a-GCST90001828	IgD on transitional	TRUE	reported	textfile	2	1	TRUE	NA	0.00544694	20.0176
rs55871547	G	C	G	C	0.2309	0.00483962	0.2752	0.218729	FALSE	TRUE	FALSE	XyPkiK	7	2314717	0.753953	0.0154408	Rheumatoid arthritis	TRUE	reported	textfile	1.76e-16	7	2354352	3657	0.0279	ebi-a-GCST90001828	IgD on transitional	TRUE	reported	textfile	2	1	TRUE	NA	0.0183847	68.4545
rs58758530	T	C	T	C	-0.372	0.0301653	0.0237	0.0946705	FALSE	FALSE	FALSE	XyPkiK	3	181748141	0.16662	0.0218092	Rheumatoid arthritis	TRUE	reported	textfile	3.84e-06	3	181465929	3657	0.08039	ebi-a-GCST90001828	IgD on transitional	TRUE	reported	textfile	2	1	TRUE	NA	0.00582132	21.4015
rs646935	C	G	C	G	0.1329	0.0034865	0.2978	0.302553	FALSE	TRUE	FALSE	XyPkiK	6	167712168	0.80343	0.0140071	Rheumatoid arthritis	TRUE	reported	textfile	1.41e-06	6	168112848	3657	0.0275	ebi-a-GCST90001828	IgD on transitional	TRUE	reported	textfile	2	1	TRUE	NA	0.00634592	23.3425
rs6998850	G	A	G	A	0.1231	0.020952	0.3018	0.285932	FALSE	FALSE	FALSE	XyPkiK	8	60935469	0.137797	0.0141182	Rheumatoid arthritis	TRUE	reported	textfile	6.04e-06	8	61848028	3657	0.02716	ebi-a-GCST90001828	IgD on transitional	TRUE	reported	textfile	2	1	TRUE	NA	0.00558597	20.5314
rs709589	T	C	T	C	-0.5713	-0.0750613	0.4557	0.487395	FALSE	FALSE	FALSE	XyPkiK	14	105840505	5.31e-08	0.0137968	Rheumatoid arthritis	TRUE	reported	textfile	4e-76	14	106306841	3657	0.03022	ebi-a-GCST90001828	IgD on transitional	TRUE	reported	textfile	2	1	TRUE	NA	0.0890267	357.192
rs7184473	C	T	C	T	-0.1446	0.0151374	0.1773	0.127732	FALSE	FALSE	FALSE	XyPkiK	16	17638768	0.432394	0.0192808	Rheumatoid arthritis	TRUE	reported	textfile	9.28e-06	16	17732625	3657	0.03258	ebi-a-GCST90001828	IgD on transitional	TRUE	reported	textfile	2	1	TRUE	NA	0.00535768	19.6878
rs72919056	A	T	A	T	0.4959	-0.0952233	0.0164	0.000300155	FALSE	TRUE	FALSE	XyPkiK	4	101780475	0.789652	0.35696	Rheumatoid arthritis	TRUE	reported	textfile	3.25e-07	4	102701632	3657	0.0969	ebi-a-GCST90001828	IgD on transitional	TRUE	reported	textfile	2	1	TRUE	NA	0.00711077	26.176
rs76714110	A	G	A	G	0.157	0.0154108	0.1676	0.0903626	FALSE	FALSE	FALSE	XyPkiK	9	128117762	0.491175	0.0223851	Rheumatoid arthritis	TRUE	reported	textfile	2.95e-06	9	130880041	3657	0.03354	ebi-a-GCST90001828	IgD on transitional	TRUE	reported	textfile	2	1	TRUE	NA	0.00595599	21.8996
rs775001	C	A	C	A	0.1161	-0.0132447	0.5252	0.549913	FALSE	FALSE	FALSE	XyPkiK	12	24282042	0.302755	0.0128522	Rheumatoid arthritis	TRUE	reported	textfile	3.29e-06	12	24434976	3657	0.02493	ebi-a-GCST90001828	IgD on transitional	TRUE	reported	textfile	2	1	TRUE	NA	0.00589559	21.6762
rs79924684	C	T	C	T	0.2264	0.0281839	0.0715	0.0899168	FALSE	FALSE	FALSE	XyPkiK	6	143993965	0.201901	0.022085	Rheumatoid arthritis	TRUE	reported	textfile	3.08e-06	6	144315102	3657	0.04846	ebi-a-GCST90001828	IgD on transitional	TRUE	reported	textfile	2	1	TRUE	NA	0.00593303	21.8147
rs9369356	G	T	G	T	0.7259	0.0808583	0.0066	0.0422616	FALSE	FALSE	FALSE	XyPkiK	6	42271161	0.0125965	0.0324085	Rheumatoid arthritis	TRUE	reported	textfile	3.45e-06	6	42238899	3657	0.1561	ebi-a-GCST90001828	IgD on transitional	TRUE	reported	textfile	2	1	TRUE	NA	0.00587844	21.6128
rs9614208	A	G	A	G	0.1113	0.0286043	0.4799	0.291802	FALSE	FALSE	FALSE	XyPkiK	22	44172198	0.0426511	0.0141109	Rheumatoid arthritis	TRUE	reported	textfile	9.71e-06	22	44568078	3657	0.02511	ebi-a-GCST90001828	IgD on transitional	TRUE	reported	textfile	2	1	TRUE	NA	0.00534374	19.6363
rs1071849	G	A	G	A	-0.1837	-0.011573	0.7986	0.706715	FALSE	FALSE	FALSE	XyPkiK	1	26320235	0.408829	0.0140116	Rheumatoid arthritis	TRUE	reported	textfile	7.5e-08	1	26646726	2850	0.03406	ebi-a-GCST90002017	CCR2 on monocyte	TRUE	reported	textfile	2	1	TRUE	NA	0.0101035	29.0686
rs111854415	A	C	A	C	0.7741	-0.0341707	0.0075	0.0457373	FALSE	FALSE	FALSE	XyPkiK	1	3482604	0.268177	0.0308603	Rheumatoid arthritis	TRUE	reported	textfile	3.06e-06	1	3399168	2850	0.1656	ebi-a-GCST90002017	CCR2 on monocyte	TRUE	reported	textfile	2	1	TRUE	NA	0.00760872	21.8358
rs112216269	A	G	A	G	-0.4899	-0.000225071	0.0196	0.0050822	FALSE	FALSE	FALSE	XyPkiK	7	120207036	0.998038	0.0915262	Rheumatoid arthritis	TRUE	reported	textfile	3.39e-06	7	119847090	2850	0.1052	ebi-a-GCST90002017	CCR2 on monocyte	TRUE	reported	textfile	2	1	TRUE	NA	0.00755173	21.671
rs112391343	G	A	G	A	0.2617	0.0157019	0.0772	0.0185051	FALSE	FALSE	FALSE	XyPkiK	3	165342554	0.743819	0.0480472	Rheumatoid arthritis	TRUE	reported	textfile	8.13e-07	3	165060342	2850	0.05295	ebi-a-GCST90002017	CCR2 on monocyte	TRUE	reported	textfile	2	1	TRUE	NA	0.00849815	24.4102
rs114839966	T	C	T	C	0.6718	0.00779912	0.0139	0.0174122	FALSE	FALSE	FALSE	XyPkiK	3	47315557	0.873093	0.0488268	Rheumatoid arthritis	TRUE	reported	textfile	1.21e-07	3	47357047	2850	0.1266	ebi-a-GCST90002017	CCR2 on monocyte	TRUE	reported	textfile	2	1	TRUE	NA	0.00978358	28.1389
rs117265129	T	C	T	C	0.4121	-0.00168345	0.0214	0.0195779	FALSE	FALSE	FALSE	XyPkiK	15	92032058	0.970931	0.0461971	Rheumatoid arthritis	TRUE	reported	textfile	6.61e-06	15	92575288	2850	0.09128	ebi-a-GCST90002017	CCR2 on monocyte	TRUE	reported	textfile	2	1	TRUE	NA	0.00710091	20.368
rs117908977	A	T	A	T	-0.7391	0.0750582	0.0079	0.0237416	FALSE	TRUE	FALSE	XyPkiK	11	124327851	0.0744526	0.0420771	Rheumatoid arthritis	TRUE	reported	textfile	5.91e-06	11	124197747	2850	0.1629	ebi-a-GCST90002017	CCR2 on monocyte	TRUE	reported	textfile	2	1	TRUE	NA	0.00717123	20.5712
rs11926254	C	T	C	T	0.3091	0.0310224	0.0428	0.0312599	FALSE	FALSE	FALSE	XyPkiK	3	43338557	0.401148	0.0369502	Rheumatoid arthritis	TRUE	reported	textfile	8.48e-06	3	43380049	2850	0.06928	ebi-a-GCST90002017	CCR2 on monocyte	TRUE	reported	textfile	2	1	TRUE	NA	0.00693609	19.892
rs13060505	G	C	G	C	0.4738	0.0808876	0.026	0.0153012	FALSE	TRUE	FALSE	XyPkiK	3	46926533	0.120309	0.0520688	Rheumatoid arthritis	TRUE	reported	textfile	9.85e-08	3	46968023	2850	0.08867	ebi-a-GCST90002017	CCR2 on monocyte	TRUE	reported	textfile	2	1	TRUE	NA	0.00991888	28.532
rs141436692	A	G	A	G	0.5836	-0.0688823	0.0114	0.00213697	FALSE	FALSE	FALSE	XyPkiK	14	102481763	0.626236	0.141433	Rheumatoid arthritis	TRUE	reported	textfile	5.76e-06	14	102948100	2850	0.1284	ebi-a-GCST90002017	CCR2 on monocyte	TRUE	reported	textfile	2	1	TRUE	NA	0.00719646	20.6441
rs144804416	T	G	T	G	-0.4442	0.027725	0.0289	0.0297099	FALSE	FALSE	FALSE	XyPkiK	3	46819910	0.459733	0.0375023	Rheumatoid arthritis	TRUE	reported	textfile	1.42e-07	3	46861400	2850	0.08419	ebi-a-GCST90002017	CCR2 on monocyte	TRUE	reported	textfile	2	1	TRUE	NA	0.00967319	27.8183
rs147002093	A	G	A	G	1.051	-0.0270783	0.0037	0.00117371	FALSE	FALSE	FALSE	XyPkiK	8	144976062	0.898864	0.213053	Rheumatoid arthritis	TRUE	reported	textfile	8.98e-06	8	146201448	2850	0.2362	ebi-a-GCST90002017	CCR2 on monocyte	TRUE	reported	textfile	2	1	TRUE	NA	0.00689913	19.7852
rs147217826	A	G	A	G	0.6469	0.126072	0.0091	0.00592708	FALSE	FALSE	FALSE	XyPkiK	4	6191496	0.148596	0.0872768	Rheumatoid arthritis	TRUE	reported	textfile	6.7e-06	4	6193223	2850	0.1434	ebi-a-GCST90002017	CCR2 on monocyte	TRUE	reported	textfile	2	1	TRUE	NA	0.00708992	20.3363
rs17314600	T	C	T	C	0.1647	0.00734142	0.1812	0.394447	FALSE	FALSE	FALSE	XyPkiK	10	107696559	0.576889	0.0131582	Rheumatoid arthritis	TRUE	reported	textfile	6.11e-06	10	109456317	2850	0.03635	ebi-a-GCST90002017	CCR2 on monocyte	TRUE	reported	textfile	2	1	TRUE	NA	0.00715182	20.5151
rs17657502	T	C	T	C	0.1688	-0.00891122	0.1637	0.19064	FALSE	FALSE	FALSE	XyPkiK	10	17938523	0.583995	0.0162744	Rheumatoid arthritis	TRUE	reported	textfile	9.19e-06	10	18227452	2850	0.038	ebi-a-GCST90002017	CCR2 on monocyte	TRUE	reported	textfile	2	1	TRUE	NA	0.00687601	19.7185
rs17748581	T	C	T	C	0.4493	-0.0253915	0.0212	0.0203804	FALSE	FALSE	FALSE	XyPkiK	6	149943490	0.572245	0.0449607	Rheumatoid arthritis	TRUE	reported	textfile	3.35e-06	6	150264626	2850	0.09646	ebi-a-GCST90002017	CCR2 on monocyte	TRUE	reported	textfile	2	1	TRUE	NA	0.00755509	21.6807
rs1801274	G	A	G	A	0.2581	-0.0361484	0.3209	0.502968	FALSE	FALSE	FALSE	XyPkiK	1	161509955	0.00455953	0.0127435	Rheumatoid arthritis	TRUE	reported	textfile	3.69e-18	1	161479745	2850	0.02951	ebi-a-GCST90002017	CCR2 on monocyte	TRUE	reported	textfile	2	1	TRUE	NA	0.026139	76.4421
rs182030050	A	G	A	G	-0.5619	0.0176898	0.0121	0.0276091	FALSE	FALSE	FALSE	XyPkiK	7	12959565	0.650452	0.0390388	Rheumatoid arthritis	TRUE	reported	textfile	9.22e-06	7	12999190	2850	0.1265	ebi-a-GCST90002017	CCR2 on monocyte	TRUE	reported	textfile	2	1	TRUE	NA	0.00687537	19.7166
rs299597	T	G	T	G	0.1436	-0.000761604	0.5704	0.294913	FALSE	FALSE	FALSE	XyPkiK	5	34031081	0.956622	0.0140017	Rheumatoid arthritis	TRUE	reported	textfile	3.17e-07	5	34031186	2850	0.02801	ebi-a-GCST90002017	CCR2 on monocyte	TRUE	reported	textfile	2	1	TRUE	NA	0.009138	26.265
rs353091	T	C	T	C	-0.1317	0.00950003	0.333	0.362868	FALSE	FALSE	FALSE	XyPkiK	3	15153442	0.479176	0.0134251	Rheumatoid arthritis	TRUE	reported	textfile	7.9e-06	3	15194949	2850	0.02942	ebi-a-GCST90002017	CCR2 on monocyte	TRUE	reported	textfile	2	1	TRUE	NA	0.0069823	20.0254
rs35605067	T	C	T	C	-0.2728	0.0471712	0.0839	0.00468104	FALSE	FALSE	FALSE	XyPkiK	3	45111559	0.633746	0.099003	Rheumatoid arthritis	TRUE	reported	textfile	8.21e-08	3	45153051	2850	0.05074	ebi-a-GCST90002017	CCR2 on monocyte	TRUE	reported	textfile	2	1	TRUE	NA	0.0100406	28.8857
rs4683184	A	G	A	G	0.3253	-0.0324106	0.6884	0.617054	FALSE	FALSE	FALSE	XyPkiK	3	46146215	0.0140757	0.0132001	Rheumatoid arthritis	TRUE	reported	textfile	2.69e-27	3	46187707	2850	0.02975	ebi-a-GCST90002017	CCR2 on monocyte	TRUE	reported	textfile	2	1	TRUE	NA	0.0402626	119.478
rs56382705	A	G	A	G	-0.407	0.028644	0.0239	0.0775538	FALSE	FALSE	FALSE	XyPkiK	8	26980416	0.232044	0.0239676	Rheumatoid arthritis	TRUE	reported	textfile	9.03e-06	8	26837933	2850	0.09152	ebi-a-GCST90002017	CCR2 on monocyte	TRUE	reported	textfile	2	1	TRUE	NA	0.00689142	19.763
rs7254242	C	T	C	T	-0.2739	0.0254651	0.0586	0.0537408	FALSE	FALSE	FALSE	XyPkiK	19	16157855	0.370773	0.0284518	Rheumatoid arthritis	TRUE	reported	textfile	5.28e-06	19	16268666	2850	0.06004	ebi-a-GCST90002017	CCR2 on monocyte	TRUE	reported	textfile	2	1	TRUE	NA	0.00724933	20.7969
rs76532688	A	C	A	C	0.4289	-0.0376082	0.0233	0.00523876	FALSE	FALSE	FALSE	XyPkiK	16	61081782	0.67881	0.0908216	Rheumatoid arthritis	TRUE	reported	textfile	2.65e-06	16	61115686	2850	0.09114	ebi-a-GCST90002017	CCR2 on monocyte	TRUE	reported	textfile	2	1	TRUE	NA	0.00771059	22.1304
rs10733309	G	A	G	A	0.1574	-0.0210203	0.6462	0.594331	FALSE	FALSE	FALSE	XyPkiK	9	16253324	0.106441	0.0130205	Rheumatoid arthritis	TRUE	reported	textfile	9.01e-06	9	16253322	1836	0.03536	ebi-a-GCST90001801	CD27 on IgD+ CD38- unsw mem	TRUE	reported	textfile	2	1	TRUE	NA	0.010677	19.793
rs11220465	A	G	A	G	-0.336	0.0360619	0.0667	0.224749	FALSE	FALSE	FALSE	XyPkiK	11	126387884	0.0184145	0.0152988	Rheumatoid arthritis	TRUE	reported	textfile	1.14e-06	11	126257779	1836	0.06884	ebi-a-GCST90001801	CD27 on IgD+ CD38- unsw mem	TRUE	reported	textfile	2	1	TRUE	NA	0.0128093	23.7971
rs115870915	A	G	A	G	-0.6879	-0.141202	0.0133	0.0177633	FALSE	FALSE	FALSE	XyPkiK	1	113591408	0.00506034	0.0503723	Rheumatoid arthritis	TRUE	reported	textfile	3.99e-06	1	114134030	1836	0.1487	ebi-a-GCST90001801	CD27 on IgD+ CD38- unsw mem	TRUE	reported	textfile	2	1	TRUE	NA	0.0115219	21.3774
rs11718356	T	C	T	C	0.4379	0.00793088	0.0324	0.0167046	FALSE	FALSE	FALSE	XyPkiK	3	30267029	0.873022	0.0496237	Rheumatoid arthritis	TRUE	reported	textfile	9.44e-06	3	30308520	1836	0.09858	ebi-a-GCST90001801	CD27 on IgD+ CD38- unsw mem	TRUE	reported	textfile	2	1	TRUE	NA	0.010633	19.7106
rs11746129	T	C	T	C	0.1824	0.0218266	0.2293	0.156085	FALSE	FALSE	FALSE	XyPkiK	5	83792359	0.216053	0.0176435	Rheumatoid arthritis	TRUE	reported	textfile	6.3e-06	5	83088178	1836	0.04026	ebi-a-GCST90001801	CD27 on IgD+ CD38- unsw mem	TRUE	reported	textfile	2	1	TRUE	NA	0.0110561	20.5035
rs11829119	C	T	C	T	0.2724	-0.0358118	0.0773	0.0622779	FALSE	FALSE	FALSE	XyPkiK	12	19040597	0.17531	0.0264228	Rheumatoid arthritis	TRUE	reported	textfile	9.94e-06	12	19193531	1836	0.06149	ebi-a-GCST90001801	CD27 on IgD+ CD38- unsw mem	TRUE	reported	textfile	2	1	TRUE	NA	0.0105758	19.6034
rs138487400	A	G	A	G	-1.107	0.0372362	0.0049	0.0219132	FALSE	FALSE	FALSE	XyPkiK	1	64623015	0.39394	0.0436791	Rheumatoid arthritis	TRUE	reported	textfile	2.29e-06	1	65088698	1836	0.2335	ebi-a-GCST90001801	CD27 on IgD+ CD38- unsw mem	TRUE	reported	textfile	2	1	TRUE	NA	0.0120938	22.4516
rs140684212	T	C	T	C	-0.3459	0.0428123	0.0558	0.0166612	FALSE	FALSE	FALSE	XyPkiK	13	18793813	0.402105	0.0510967	Rheumatoid arthritis	TRUE	reported	textfile	6.17e-06	13	19367953	1836	0.07629	ebi-a-GCST90001801	CD27 on IgD+ CD38- unsw mem	TRUE	reported	textfile	2	1	TRUE	NA	0.0110728	20.5349
rs148107267	G	A	G	A	1.39	-0.0533781	0.003	0.0370981	FALSE	FALSE	FALSE	XyPkiK	15	33604195	0.114213	0.0337935	Rheumatoid arthritis	TRUE	reported	textfile	3.64e-06	15	33896396	1836	0.2992	ebi-a-GCST90001801	CD27 on IgD+ CD38- unsw mem	TRUE	reported	textfile	2	1	TRUE	NA	0.0116187	21.5592
rs17097461	C	T	C	T	0.5008	0.000845486	0.024	0.0927355	FALSE	FALSE	FALSE	XyPkiK	5	141698425	0.969637	0.0222121	Rheumatoid arthritis	TRUE	reported	textfile	8.75e-06	5	141077992	1836	0.1123	ebi-a-GCST90001801	CD27 on IgD+ CD38- unsw mem	TRUE	reported	textfile	2	1	TRUE	NA	0.0107156	19.8653
rs25680	A	G	A	G	-0.2854	-0.0178062	0.1672	0.185468	FALSE	FALSE	FALSE	XyPkiK	12	6445462	0.279913	0.0164794	Rheumatoid arthritis	TRUE	reported	textfile	9.11e-10	12	6554628	1836	0.04636	ebi-a-GCST90001801	CD27 on IgD+ CD38- unsw mem	TRUE	reported	textfile	2	1	TRUE	NA	0.0202244	37.8571
rs35574803	C	T	C	T	0.9344	0.0509504	0.0564	0.010714	FALSE	FALSE	FALSE	XyPkiK	3	32491754	0.413794	0.0623449	Rheumatoid arthritis	TRUE	reported	textfile	1.08e-38	3	32533246	1836	0.07016	ebi-a-GCST90001801	CD27 on IgD+ CD38- unsw mem	TRUE	reported	textfile	2	1	TRUE	NA	0.0880972	177.179
rs4810485	G	T	G	T	-0.5719	0.078169	0.6302	0.729086	FALSE	FALSE	FALSE	XyPkiK	20	46119308	7.5e-08	0.0145328	Rheumatoid arthritis	TRUE	reported	textfile	1.33e-62	20	44747947	1836	0.03295	ebi-a-GCST90001801	CD27 on IgD+ CD38- unsw mem	TRUE	reported	textfile	2	1	TRUE	NA	0.140953	300.923
rs4815533	G	A	G	A	0.1599	-0.0150809	0.5547	0.446505	FALSE	FALSE	FALSE	XyPkiK	20	2704278	0.240556	0.0128502	Rheumatoid arthritis	TRUE	reported	textfile	3.29e-06	20	2684924	1836	0.03427	ebi-a-GCST90001801	CD27 on IgD+ CD38- unsw mem	TRUE	reported	textfile	2	1	TRUE	NA	0.0117186	21.7468
rs56237381	A	G	A	G	0.5453	-0.0430768	0.0294	0.0590061	FALSE	FALSE	FALSE	XyPkiK	3	32883312	0.111651	0.0270785	Rheumatoid arthritis	TRUE	reported	textfile	4.44e-08	3	32924804	1836	0.09922	ebi-a-GCST90001801	CD27 on IgD+ CD38- unsw mem	TRUE	reported	textfile	2	1	TRUE	NA	0.016185	30.1717
rs6066198	G	T	G	T	-0.3638	-0.027021	0.0708	0.00592455	FALSE	FALSE	FALSE	XyPkiK	20	47103636	0.746992	0.0837578	Rheumatoid arthritis	TRUE	reported	textfile	6.47e-08	20	45732275	1836	0.06703	ebi-a-GCST90001801	CD27 on IgD+ CD38- unsw mem	TRUE	reported	textfile	2	1	TRUE	NA	0.0157907	29.4248
rs61927746	C	T	C	T	0.4512	-0.00410286	0.0291	0.0479905	FALSE	FALSE	FALSE	XyPkiK	12	47277549	0.891989	0.0302153	Rheumatoid arthritis	TRUE	reported	textfile	9.43e-06	12	47671332	1836	0.1016	ebi-a-GCST90001801	CD27 on IgD+ CD38- unsw mem	TRUE	reported	textfile	2	1	TRUE	NA	0.0106277	19.7005
rs62161465	T	G	T	G	0.3491	-0.0802134	0.0536	0.0135703	FALSE	FALSE	FALSE	XyPkiK	2	107104958	0.158131	0.0568331	Rheumatoid arthritis	TRUE	reported	textfile	2.09e-06	2	107721414	1836	0.07333	ebi-a-GCST90001801	CD27 on IgD+ CD38- unsw mem	TRUE	reported	textfile	2	1	TRUE	NA	0.0121937	22.6393
rs72645230	G	C	G	C	-0.3093	0.0569344	0.0959	0.0329797	FALSE	TRUE	FALSE	XyPkiK	20	47613944	0.111055	0.0357299	Rheumatoid arthritis	TRUE	reported	textfile	1.13e-07	20	46242688	1836	0.05807	ebi-a-GCST90001801	CD27 on IgD+ CD38- unsw mem	TRUE	reported	textfile	2	1	TRUE	NA	0.0152168	28.3389
rs73301560	C	T	C	T	0.2821	-0.0167359	0.1187	0.0509987	FALSE	FALSE	FALSE	XyPkiK	20	46460149	0.566511	0.0291974	Rheumatoid arthritis	TRUE	reported	textfile	1.15e-07	20	45088788	1836	0.05301	ebi-a-GCST90001801	CD27 on IgD+ CD38- unsw mem	TRUE	reported	textfile	2	1	TRUE	NA	0.0151904	28.289
rs75918255	A	G	A	G	0.5783	-0.0168962	0.0376	0.011761	FALSE	FALSE	FALSE	XyPkiK	3	32904269	0.78687	0.0624916	Rheumatoid arthritis	TRUE	reported	textfile	3.41e-10	3	32945761	1836	0.0916	ebi-a-GCST90001801	CD27 on IgD+ CD38- unsw mem	TRUE	reported	textfile	2	1	TRUE	NA	0.0212479	39.8146
rs76894736	G	T	G	T	0.485	-0.0255454	0.0259	0.0260524	FALSE	FALSE	FALSE	XyPkiK	5	36745357	0.53165	0.0408407	Rheumatoid arthritis	TRUE	reported	textfile	5.04e-06	5	36745459	1836	0.106	ebi-a-GCST90001801	CD27 on IgD+ CD38- unsw mem	TRUE	reported	textfile	2	1	TRUE	NA	0.0112739	20.9121
rs76929865	C	A	C	A	0.5929	0.0154286	0.0245	0.0287475	FALSE	FALSE	FALSE	XyPkiK	3	31093042	0.68993	0.0386729	Rheumatoid arthritis	TRUE	reported	textfile	2.16e-07	3	31134534	1836	0.1139	ebi-a-GCST90001801	CD27 on IgD+ CD38- unsw mem	TRUE	reported	textfile	2	1	TRUE	NA	0.0145439	27.0671
rs10746769	C	T	C	T	-0.1438	-0.0055992	0.8078	0.607265	FALSE	FALSE	FALSE	XyPkiK	9	85759839	0.67017	0.0131463	Rheumatoid arthritis	TRUE	reported	textfile	8.21e-06	9	88374754	3387	0.03219	ebi-a-GCST90001458	Myeloid DC AC	TRUE	reported	textfile	2	1	TRUE	NA	0.00585746	19.9443
rs115389169	T	C	T	C	-0.5608	-0.0453788	0.0118	0.0160404	FALSE	FALSE	FALSE	XyPkiK	3	1939511	0.374444	0.0510919	Rheumatoid arthritis	TRUE	reported	textfile	6.54e-06	3	1981195	3387	0.1242	ebi-a-GCST90001458	Myeloid DC AC	TRUE	reported	textfile	2	1	TRUE	NA	0.00598344	20.3759
rs115805162	T	C	T	C	-0.2265	-0.0631722	0.2083	0.0772847	FALSE	FALSE	FALSE	XyPkiK	1	161440463	0.00958451	0.0243864	Rheumatoid arthritis	TRUE	reported	textfile	2.75e-12	1	161410253	3387	0.03229	ebi-a-GCST90001458	Myeloid DC AC	TRUE	reported	textfile	2	1	TRUE	NA	0.0143193	49.1749
rs138949944	T	C	T	C	-1.325	0.0354538	0.0018	0.0132624	FALSE	FALSE	FALSE	XyPkiK	9	21870165	0.532272	0.0567677	Rheumatoid arthritis	TRUE	reported	textfile	5.29e-06	9	21870164	3387	0.2906	ebi-a-GCST90001458	Myeloid DC AC	TRUE	reported	textfile	2	1	TRUE	NA	0.00610053	20.7771
rs141320646	A	G	A	G	0.8749	0.0879753	0.005	0.00386917	FALSE	FALSE	FALSE	XyPkiK	1	73157275	0.381622	0.100553	Rheumatoid arthritis	TRUE	reported	textfile	2.15e-06	1	73622958	3387	0.1843	ebi-a-GCST90001458	Myeloid DC AC	TRUE	reported	textfile	2	1	TRUE	NA	0.00660954	22.5221
rs142472859	C	T	C	T	0.7935	0.0494221	0.0061	0.0415029	FALSE	FALSE	FALSE	XyPkiK	2	39799170	0.125437	0.0322525	Rheumatoid arthritis	TRUE	reported	textfile	1.25e-06	2	40026310	3387	0.1634	ebi-a-GCST90001458	Myeloid DC AC	TRUE	reported	textfile	2	1	TRUE	NA	0.00691451	23.5686
rs147431504	G	C	G	C	0.9423	-0.197687	0.0038	0.000446583	FALSE	TRUE	FALSE	XyPkiK	20	2489627	0.517096	0.305154	Rheumatoid arthritis	TRUE	reported	textfile	3.64e-06	20	2470273	3387	0.2032	ebi-a-GCST90001458	Myeloid DC AC	TRUE	reported	textfile	2	1	TRUE	NA	0.0063091	21.4919
rs147678401	A	G	A	G	0.319	0.0231945	0.0437	0.0499856	FALSE	FALSE	FALSE	XyPkiK	1	161065990	0.429564	0.0293625	Rheumatoid arthritis	TRUE	reported	textfile	3.69e-07	1	161035780	3387	0.06262	ebi-a-GCST90001458	Myeloid DC AC	TRUE	reported	textfile	2	1	TRUE	NA	0.0076037	25.9357
rs147711004	A	G	A	G	-1.922	-0.0250937	0.0009	0.0427753	FALSE	FALSE	FALSE	XyPkiK	19	44834661	0.430749	0.0318484	Rheumatoid arthritis	TRUE	reported	textfile	7.94e-06	19	45337918	3387	0.4296	ebi-a-GCST90001458	Myeloid DC AC	TRUE	reported	textfile	2	1	TRUE	NA	0.00587495	20.0042
rs1664690	T	A	T	A	0.1978	0.00423648	0.9117	0.886575	FALSE	TRUE	FALSE	XyPkiK	19	4079924	0.835273	0.0203732	Rheumatoid arthritis	TRUE	reported	textfile	9.85e-06	19	4079922	3387	0.04469	ebi-a-GCST90001458	Myeloid DC AC	TRUE	reported	textfile	2	1	TRUE	NA	0.00575058	19.5783
rs16938204	T	C	T	C	0.1297	-0.0116248	0.2938	0.273884	FALSE	FALSE	FALSE	XyPkiK	8	72436391	0.418641	0.0143733	Rheumatoid arthritis	TRUE	reported	textfile	2.61e-06	8	73348626	3387	0.02755	ebi-a-GCST90001458	Myeloid DC AC	TRUE	reported	textfile	2	1	TRUE	NA	0.00650113	22.1503
rs17017403	C	T	C	T	-0.2007	0.00922591	0.0977	0.121192	FALSE	FALSE	FALSE	XyPkiK	2	111677906	0.638509	0.0196386	Rheumatoid arthritis	TRUE	reported	textfile	3.18e-06	2	112435483	3387	0.04301	ebi-a-GCST90001458	Myeloid DC AC	TRUE	reported	textfile	2	1	TRUE	NA	0.00638789	21.762
rs17036497	T	C	T	C	-0.4793	-0.00801411	0.0136	0.0274948	FALSE	FALSE	FALSE	XyPkiK	4	106006199	0.836762	0.0388963	Rheumatoid arthritis	TRUE	reported	textfile	6.98e-06	4	106927356	3387	0.1065	ebi-a-GCST90001458	Myeloid DC AC	TRUE	reported	textfile	2	1	TRUE	NA	0.00594444	20.2423
rs17711429	G	A	G	A	0.3915	-0.00602428	0.0214	0.00680326	FALSE	FALSE	FALSE	XyPkiK	11	34844583	0.940588	0.08083	Rheumatoid arthritis	TRUE	reported	textfile	9.55e-06	11	34866130	3387	0.08829	ebi-a-GCST90001458	Myeloid DC AC	TRUE	reported	textfile	2	1	TRUE	NA	0.0057718	19.651
rs206131	T	C	T	C	-0.1238	-0.0309328	0.3106	0.166073	FALSE	FALSE	FALSE	XyPkiK	13	32301626	0.072237	0.0172076	Rheumatoid arthritis	TRUE	reported	textfile	7.34e-06	13	32875763	3387	0.02757	ebi-a-GCST90001458	Myeloid DC AC	TRUE	reported	textfile	2	1	TRUE	NA	0.005918	20.1517
rs4681269	G	A	G	A	-0.1157	-0.0108692	0.4244	0.201108	FALSE	FALSE	FALSE	XyPkiK	3	145812780	0.496447	0.0159819	Rheumatoid arthritis	TRUE	reported	textfile	7.97e-06	3	145530567	3387	0.02587	ebi-a-GCST90001458	Myeloid DC AC	TRUE	reported	textfile	2	1	TRUE	NA	0.00587086	19.9902
rs569911	C	T	C	T	0.1529	0.0337976	0.4349	0.504395	FALSE	FALSE	FALSE	XyPkiK	1	160828419	0.00811372	0.0127668	Rheumatoid arthritis	TRUE	reported	textfile	5.43e-09	1	160798209	3387	0.02614	ebi-a-GCST90001458	Myeloid DC AC	TRUE	reported	textfile	2	1	TRUE	NA	0.0100005	34.1938
rs6048352	G	A	G	A	-0.1264	-0.00931103	0.6811	0.646523	FALSE	FALSE	FALSE	XyPkiK	20	22799716	0.493615	0.0136013	Rheumatoid arthritis	TRUE	reported	textfile	3.17e-06	20	22780354	3387	0.02708	ebi-a-GCST90001458	Myeloid DC AC	TRUE	reported	textfile	2	1	TRUE	NA	0.00639141	21.7741
rs62504404	A	G	A	G	0.1205	-0.00965261	0.4846	0.421734	FALSE	FALSE	FALSE	XyPkiK	8	38948550	0.463316	0.0131615	Rheumatoid arthritis	TRUE	reported	textfile	1.81e-06	8	38806068	3387	0.0252	ebi-a-GCST90001458	Myeloid DC AC	TRUE	reported	textfile	2	1	TRUE	NA	0.00670557	22.8516
rs71632979	G	A	G	A	0.6546	0.065873	0.2449	0.110078	FALSE	FALSE	FALSE	XyPkiK	1	161556607	0.00108918	0.0201667	Rheumatoid arthritis	TRUE	reported	textfile	2.29e-112	1	161526397	3387	0.02797	ebi-a-GCST90001458	Myeloid DC AC	TRUE	reported	textfile	2	1	TRUE	NA	0.139204	547.407
rs72794768	A	C	A	C	0.5531	0.110701	0.012	0.00811584	FALSE	FALSE	FALSE	XyPkiK	2	40245810	0.124835	0.0721275	Rheumatoid arthritis	TRUE	reported	textfile	2.27e-06	2	40472950	3387	0.1168	ebi-a-GCST90001458	Myeloid DC AC	TRUE	reported	textfile	2	1	TRUE	NA	0.00657719	22.4112
rs76168011	G	C	G	C	-0.8214	0.00423082	0.0049	0.0120725	FALSE	TRUE	FALSE	XyPkiK	7	4332913	0.943238	0.0594205	Rheumatoid arthritis	TRUE	reported	textfile	6.25e-06	7	4372544	3387	0.1815	ebi-a-GCST90001458	Myeloid DC AC	TRUE	reported	textfile	2	1	TRUE	NA	0.00601067	20.4691
rs79275634	A	G	A	G	0.574	0.0252154	0.0106	0.0427158	FALSE	FALSE	FALSE	XyPkiK	5	113208261	0.425224	0.0316224	Rheumatoid arthritis	TRUE	reported	textfile	5.91e-06	5	112543958	3387	0.1265	ebi-a-GCST90001458	Myeloid DC AC	TRUE	reported	textfile	2	1	TRUE	NA	0.00604221	20.5772
rs10762791	G	T	G	T	-0.1294	-0.00149397	0.5113	0.400766	FALSE	FALSE	FALSE	XyPkiK	10	78549045	0.908832	0.0130464	Rheumatoid arthritis	TRUE	reported	textfile	1.6e-07	10	80308802	3440	0.02464	ebi-a-GCST90001658	CD39+ CD4+ %T cell	TRUE	reported	textfile	2	1	TRUE	NA	0.00795354	27.5635
rs10882701	C	A	C	A	-0.3969	0.00408155	0.5141	0.57598	FALSE	FALSE	FALSE	XyPkiK	10	95981314	0.754472	0.0130506	Rheumatoid arthritis	TRUE	reported	textfile	3.17e-60	10	97741071	3440	0.02378	ebi-a-GCST90001658	CD39+ CD4+ %T cell	TRUE	reported	textfile	2	1	TRUE	NA	0.0749139	278.411
rs114309505	G	A	G	A	0.2137	0.000873285	0.0778	0.0375163	FALSE	FALSE	FALSE	XyPkiK	4	4343876	0.979455	0.033911	Rheumatoid arthritis	TRUE	reported	textfile	2.84e-06	4	4345603	3440	0.04557	ebi-a-GCST90001658	CD39+ CD4+ %T cell	TRUE	reported	textfile	2	1	TRUE	NA	0.00635221	21.9785
rs114844216	C	T	C	T	0.6181	0.0639279	0.0464	0.00326329	FALSE	FALSE	FALSE	XyPkiK	10	96399195	0.577003	0.114614	Rheumatoid arthritis	TRUE	reported	textfile	9.27e-27	10	98158952	3440	0.05724	ebi-a-GCST90001658	CD39+ CD4+ %T cell	TRUE	reported	textfile	2	1	TRUE	NA	0.0327856	116.537
rs115665382	A	T	A	T	-0.625	0.1863	0.0087	0.00396828	FALSE	TRUE	FALSE	XyPkiK	3	116586864	0.0791116	0.106101	Rheumatoid arthritis	TRUE	reported	textfile	3.49e-06	3	116305711	3440	0.1345	ebi-a-GCST90001658	CD39+ CD4+ %T cell	TRUE	reported	textfile	2	1	TRUE	NA	0.00623791	21.5806
rs11598645	C	T	C	T	-0.6106	-0.0296252	0.011	0.0307748	FALSE	FALSE	FALSE	XyPkiK	10	66591763	0.425906	0.0372075	Rheumatoid arthritis	TRUE	reported	textfile	2.69e-06	10	68351521	3440	0.1299	ebi-a-GCST90001658	CD39+ CD4+ %T cell	TRUE	reported	textfile	2	1	TRUE	NA	0.00638199	22.0822
rs11658050	T	C	T	C	0.1439	-0.0345399	0.2094	0.181711	FALSE	FALSE	FALSE	XyPkiK	17	77224205	0.0381593	0.0166607	Rheumatoid arthritis	TRUE	reported	textfile	8.71e-07	17	75220287	3440	0.0292	ebi-a-GCST90001658	CD39+ CD4+ %T cell	TRUE	reported	textfile	2	1	TRUE	NA	0.00701039	24.2719
rs118130438	T	C	T	C	0.1314	-3.92e-05	0.2365	0.17734	FALSE	FALSE	FALSE	XyPkiK	17	37601994	0.998132	0.016738	Rheumatoid arthritis	TRUE	reported	textfile	5.49e-06	17	35962041	3440	0.02886	ebi-a-GCST90001658	CD39+ CD4+ %T cell	TRUE	reported	textfile	2	1	TRUE	NA	0.00599005	20.7179
rs12587599	T	C	T	C	-0.191	0.0175001	0.1042	0.120602	FALSE	FALSE	FALSE	XyPkiK	14	104108793	0.37418	0.0196924	Rheumatoid arthritis	TRUE	reported	textfile	1.05e-06	14	104575130	3440	0.03906	ebi-a-GCST90001658	CD39+ CD4+ %T cell	TRUE	reported	textfile	2	1	TRUE	NA	0.00690296	23.8973
rs12778797	C	T	C	T	0.2592	-0.0148718	0.3836	0.345589	FALSE	FALSE	FALSE	XyPkiK	10	95238931	0.268668	0.0134449	Rheumatoid arthritis	TRUE	reported	textfile	4.75e-24	10	96998688	3440	0.02544	ebi-a-GCST90001658	CD39+ CD4+ %T cell	TRUE	reported	textfile	2	1	TRUE	NA	0.0292931	103.749
rs1410600	T	C	T	C	-0.2419	0.0363113	0.4068	0.527225	FALSE	FALSE	FALSE	XyPkiK	10	95310937	0.00469927	0.0128447	Rheumatoid arthritis	TRUE	reported	textfile	1.06e-21	10	97070694	3440	0.0251	ebi-a-GCST90001658	CD39+ CD4+ %T cell	TRUE	reported	textfile	2	1	TRUE	NA	0.0262903	92.8264
rs144700141	A	G	A	G	-0.5461	-0.0216743	0.0099	0.00404361	FALSE	FALSE	FALSE	XyPkiK	20	16035651	0.834571	0.103783	Rheumatoid arthritis	TRUE	reported	textfile	7.18e-06	20	16016296	3440	0.1215	ebi-a-GCST90001658	CD39+ CD4+ %T cell	TRUE	reported	textfile	2	1	TRUE	NA	0.00583835	20.1901
rs144764562	A	G	A	G	-2.568	0.121003	0.0004	0.0268803	FALSE	FALSE	FALSE	XyPkiK	19	43035153	0.00244585	0.0399356	Rheumatoid arthritis	TRUE	reported	textfile	1.82e-06	19	43539305	3440	0.5373	ebi-a-GCST90001658	CD39+ CD4+ %T cell	TRUE	reported	textfile	2	1	TRUE	NA	0.00659665	22.8299
rs144769320	T	C	T	C	-0.291	0.203969	0.0417	0.00186694	FALSE	FALSE	FALSE	XyPkiK	10	97767467	0.180739	0.152388	Rheumatoid arthritis	TRUE	reported	textfile	3.61e-06	10	99527224	3440	0.06271	ebi-a-GCST90001658	CD39+ CD4+ %T cell	TRUE	reported	textfile	2	1	TRUE	NA	0.00622077	21.5209
rs145557266	G	A	G	A	0.6746	0.0404621	0.0211	0.0136015	FALSE	FALSE	FALSE	XyPkiK	10	94090298	0.467253	0.0556596	Rheumatoid arthritis	TRUE	reported	textfile	7.61e-15	10	95850055	3440	0.08639	ebi-a-GCST90001658	CD39+ CD4+ %T cell	TRUE	reported	textfile	2	1	TRUE	NA	0.0174171	60.9415
rs150156752	C	T	C	T	-1.767	-0.00126715	0.0009	0.0180754	FALSE	FALSE	FALSE	XyPkiK	10	108829361	0.978758	0.0475899	Rheumatoid arthritis	TRUE	reported	textfile	8.29e-06	10	110589119	3440	0.3957	ebi-a-GCST90001658	CD39+ CD4+ %T cell	TRUE	reported	textfile	2	1	TRUE	NA	0.00576331	19.9291
rs150315125	T	A	T	A	-0.3512	0.0803903	0.0297	0.0136419	FALSE	TRUE	FALSE	XyPkiK	8	10233205	0.154089	0.056405	Rheumatoid arthritis	TRUE	reported	textfile	4.68e-06	8	10090715	3440	0.07659	ebi-a-GCST90001658	CD39+ CD4+ %T cell	TRUE	reported	textfile	2	1	TRUE	NA	0.00607519	21.0142
rs151077900	C	G	C	G	-2.463	0.21813	0.0004	0.0054294	FALSE	TRUE	FALSE	XyPkiK	16	987963	0.0139197	0.0886949	Rheumatoid arthritis	TRUE	reported	textfile	1.47e-06	16	1037963	3440	0.5107	ebi-a-GCST90001658	CD39+ CD4+ %T cell	TRUE	reported	textfile	2	1	TRUE	NA	0.00671602	23.2458
rs1999472	G	A	G	A	0.1112	-0.00493032	0.5305	0.64901	FALSE	FALSE	FALSE	XyPkiK	9	16186707	0.714074	0.0134565	Rheumatoid arthritis	TRUE	reported	textfile	6.37e-06	9	16186705	3440	0.0246	ebi-a-GCST90001658	CD39+ CD4+ %T cell	TRUE	reported	textfile	2	1	TRUE	NA	0.00590485	20.4215
rs2286306	G	A	G	A	0.1288	-0.00215739	0.2262	0.302401	FALSE	FALSE	FALSE	XyPkiK	20	53942310	0.877472	0.0139932	Rheumatoid arthritis	TRUE	reported	textfile	6e-06	20	52558849	3440	0.02841	ebi-a-GCST90001658	CD39+ CD4+ %T cell	TRUE	reported	textfile	2	1	TRUE	NA	0.00593941	20.5417
rs2907958	A	G	A	G	-0.1194	-0.00923534	0.6099	0.468846	FALSE	FALSE	FALSE	XyPkiK	7	156946441	0.47216	0.0128452	Rheumatoid arthritis	TRUE	reported	textfile	1.6e-06	7	156739135	3440	0.02484	ebi-a-GCST90001658	CD39+ CD4+ %T cell	TRUE	reported	textfile	2	1	TRUE	NA	0.00667175	23.0915
rs34664008	C	A	C	A	-0.1588	0.0230106	0.1426	0.113621	FALSE	FALSE	FALSE	XyPkiK	8	112163200	0.254665	0.0202008	Rheumatoid arthritis	TRUE	reported	textfile	5.51e-06	8	113175429	3440	0.03489	ebi-a-GCST90001658	CD39+ CD4+ %T cell	TRUE	reported	textfile	2	1	TRUE	NA	0.00598595	20.7036
rs55992940	C	T	C	T	-0.1396	0.00715989	0.7988	0.533095	FALSE	FALSE	FALSE	XyPkiK	15	59346948	0.57697	0.0128356	Rheumatoid arthritis	TRUE	reported	textfile	5.16e-06	15	59639147	3440	0.03057	ebi-a-GCST90001658	CD39+ CD4+ %T cell	TRUE	reported	textfile	2	1	TRUE	NA	0.00602555	20.8414
rs61862821	A	G	A	G	-0.3241	-0.032957	0.0288	0.00863971	FALSE	FALSE	FALSE	XyPkiK	10	92753365	0.632051	0.0688262	Rheumatoid arthritis	TRUE	reported	textfile	8.53e-06	10	94513122	3440	0.07269	ebi-a-GCST90001658	CD39+ CD4+ %T cell	TRUE	reported	textfile	2	1	TRUE	NA	0.00574576	19.8681
rs61886297	A	G	A	G	0.4814	0.020444	0.0212	0.0756424	FALSE	FALSE	FALSE	XyPkiK	10	94070464	0.397269	0.024151	Rheumatoid arthritis	TRUE	reported	textfile	2.29e-08	10	95830221	3440	0.08593	ebi-a-GCST90001658	CD39+ CD4+ %T cell	TRUE	reported	textfile	2	1	TRUE	NA	0.00904107	31.3668
rs62421103	T	G	T	G	0.2206	0.00432404	0.0727	0.0877858	FALSE	FALSE	FALSE	XyPkiK	6	112839142	0.847972	0.0225555	Rheumatoid arthritis	TRUE	reported	textfile	3.91e-06	6	113160344	3440	0.04771	ebi-a-GCST90001658	CD39+ CD4+ %T cell	TRUE	reported	textfile	2	1	TRUE	NA	0.00617651	21.3668
rs6569455	G	A	G	A	-0.1429	-0.00845871	0.2307	0.2075	FALSE	FALSE	FALSE	XyPkiK	6	126124815	0.588859	0.0156501	Rheumatoid arthritis	TRUE	reported	textfile	8.36e-07	6	126445961	3440	0.02896	ebi-a-GCST90001658	CD39+ CD4+ %T cell	TRUE	reported	textfile	2	1	TRUE	NA	0.00702823	24.3341
rs6686124	G	A	G	A	0.1713	-0.0411323	0.1272	0.167297	FALSE	FALSE	FALSE	XyPkiK	1	168776189	0.0161373	0.0170971	Rheumatoid arthritis	TRUE	reported	textfile	4.73e-06	1	168745427	3440	0.03736	ebi-a-GCST90001658	CD39+ CD4+ %T cell	TRUE	reported	textfile	2	1	TRUE	NA	0.0060743	21.0111
rs74346764	A	G	A	G	-0.5776	-0.00945289	0.0102	0.0481715	FALSE	FALSE	FALSE	XyPkiK	3	145512282	0.75091	0.0297785	Rheumatoid arthritis	TRUE	reported	textfile	2.38e-06	3	145230069	3440	0.1222	ebi-a-GCST90001658	CD39+ CD4+ %T cell	TRUE	reported	textfile	2	1	TRUE	NA	0.00645271	22.3285
rs75420474	C	T	C	T	-2.978	0.062952	0.0003	0.0243765	FALSE	FALSE	FALSE	XyPkiK	18	42248753	0.130732	0.0416563	Rheumatoid arthritis	TRUE	reported	textfile	2.89e-06	18	39828718	3440	0.6354	ebi-a-GCST90001658	CD39+ CD4+ %T cell	TRUE	reported	textfile	2	1	TRUE	NA	0.00634501	21.9534
rs7753111	G	A	G	A	0.118	0.0193154	0.3177	0.405706	FALSE	FALSE	FALSE	XyPkiK	6	7730711	0.138186	0.0130282	Rheumatoid arthritis	TRUE	reported	textfile	6.6e-06	6	7730944	3440	0.02615	ebi-a-GCST90001658	CD39+ CD4+ %T cell	TRUE	reported	textfile	2	1	TRUE	NA	0.00588436	20.3502
rs10779896	T	A	T	A	-0.2364	-0.0181627	0.0633	0.152975	FALSE	TRUE	FALSE	XyPkiK	2	4565460	0.305556	0.0177268	Rheumatoid arthritis	TRUE	reported	textfile	9.83e-06	2	4613050	3387	0.05339	ebi-a-GCST90001468	CD62L- myeloid DC AC	TRUE	reported	textfile	2	1	TRUE	NA	0.00575511	19.5938
rs112501424	T	C	T	C	0.1694	0.0340414	0.1305	0.0778608	FALSE	FALSE	FALSE	XyPkiK	19	3045629	0.16344	0.024427	Rheumatoid arthritis	TRUE	reported	textfile	8.04e-06	19	3045627	3387	0.03788	ebi-a-GCST90001468	CD62L- myeloid DC AC	TRUE	reported	textfile	2	1	TRUE	NA	0.00586996	19.9871
rs112701148	T	G	T	G	-0.2301	-0.010716	0.0697	0.0752375	FALSE	FALSE	FALSE	XyPkiK	18	10175134	0.661909	0.024506	Rheumatoid arthritis	TRUE	reported	textfile	7.06e-06	18	10175131	3387	0.05114	ebi-a-GCST90001468	CD62L- myeloid DC AC	TRUE	reported	textfile	2	1	TRUE	NA	0.00594167	20.2328
rs116910026	T	C	T	C	0.2902	0.0412549	0.0512	0.0147295	FALSE	FALSE	FALSE	XyPkiK	11	19856366	0.43697	0.0530732	Rheumatoid arthritis	TRUE	reported	textfile	5.39e-07	11	19877912	3387	0.05778	ebi-a-GCST90001468	CD62L- myeloid DC AC	TRUE	reported	textfile	2	1	TRUE	NA	0.00739268	25.2106
rs11830537	T	C	T	C	-0.314	-0.0123908	0.0371	0.0885299	FALSE	FALSE	FALSE	XyPkiK	12	47763920	0.58576	0.0227359	Rheumatoid arthritis	TRUE	reported	textfile	7.12e-06	12	48157703	3387	0.06982	ebi-a-GCST90001468	CD62L- myeloid DC AC	TRUE	reported	textfile	2	1	TRUE	NA	0.00593607	20.2136
rs13148506	T	C	T	C	0.1304	0.00779424	0.3691	0.366095	FALSE	FALSE	FALSE	XyPkiK	4	43121465	0.557685	0.0132943	Rheumatoid arthritis	TRUE	reported	textfile	1.62e-06	4	43123482	3387	0.02714	ebi-a-GCST90001468	CD62L- myeloid DC AC	TRUE	reported	textfile	2	1	TRUE	NA	0.00676971	23.0717
rs143140559	T	C	T	C	0.8211	0.151748	0.0094	0.00307982	FALSE	FALSE	FALSE	XyPkiK	1	161002465	0.189661	0.115699	Rheumatoid arthritis	TRUE	reported	textfile	3.34e-10	1	160972255	3387	0.1303	ebi-a-GCST90001468	CD62L- myeloid DC AC	TRUE	reported	textfile	2	1	TRUE	NA	0.0115885	39.6869
rs147678401	A	G	A	G	0.3306	0.0231945	0.0437	0.0499856	FALSE	FALSE	FALSE	XyPkiK	1	161065990	0.429564	0.0293625	Rheumatoid arthritis	TRUE	reported	textfile	2.86e-07	1	161035780	3387	0.06429	ebi-a-GCST90001468	CD62L- myeloid DC AC	TRUE	reported	textfile	2	1	TRUE	NA	0.00774687	26.4279
rs17071426	T	C	T	C	-0.6001	0.041248	0.0084	0.0245534	FALSE	FALSE	FALSE	XyPkiK	13	48159189	0.319037	0.0413954	Rheumatoid arthritis	TRUE	reported	textfile	9.04e-06	13	48733325	3387	0.135	ebi-a-GCST90001468	CD62L- myeloid DC AC	TRUE	reported	textfile	2	1	TRUE	NA	0.00580014	19.748
rs17438107	T	A	T	A	0.2161	-0.0146576	0.0921	0.0222608	FALSE	TRUE	FALSE	XyPkiK	1	162950771	0.738901	0.043976	Rheumatoid arthritis	TRUE	reported	textfile	1.84e-06	1	162920561	3387	0.04523	ebi-a-GCST90001468	CD62L- myeloid DC AC	TRUE	reported	textfile	2	1	TRUE	NA	0.00669459	22.8139
rs35519924	A	G	A	G	0.1281	-0.0101535	0.3276	0.525458	FALSE	FALSE	FALSE	XyPkiK	15	80827149	0.428251	0.012817	Rheumatoid arthritis	TRUE	reported	textfile	5.04e-06	15	81119490	3387	0.02803	ebi-a-GCST90001468	CD62L- myeloid DC AC	TRUE	reported	textfile	2	1	TRUE	NA	0.00612868	20.8735
rs4997747	C	T	C	T	0.1346	-0.00503954	0.2917	0.15786	FALSE	FALSE	FALSE	XyPkiK	12	126552004	0.774018	0.0175518	Rheumatoid arthritis	TRUE	reported	textfile	2.29e-06	12	127036550	3387	0.02844	ebi-a-GCST90001468	CD62L- myeloid DC AC	TRUE	reported	textfile	2	1	TRUE	NA	0.00656981	22.3859
rs5767014	C	T	C	T	-0.1397	0.000131705	0.7772	0.857816	FALSE	FALSE	FALSE	XyPkiK	22	48078471	0.994284	0.0183858	Rheumatoid arthritis	TRUE	reported	textfile	6.08e-06	22	48474288	3387	0.03083	ebi-a-GCST90001468	CD62L- myeloid DC AC	TRUE	reported	textfile	2	1	TRUE	NA	0.00602568	20.5206
rs71632979	G	A	G	A	0.8094	0.065873	0.2449	0.110078	FALSE	FALSE	FALSE	XyPkiK	1	161556607	0.00108918	0.0201667	Rheumatoid arthritis	TRUE	reported	textfile	9.84e-166	1	161526397	3387	0.02787	ebi-a-GCST90001468	CD62L- myeloid DC AC	TRUE	reported	textfile	2	1	TRUE	NA	0.199373	842.939
rs71639910	A	G	A	G	0.401	-0.0472186	0.0686	0.0288979	FALSE	FALSE	FALSE	XyPkiK	1	161967984	0.219417	0.0384492	Rheumatoid arthritis	TRUE	reported	textfile	1.66e-14	1	161937774	3387	0.05202	ebi-a-GCST90001468	CD62L- myeloid DC AC	TRUE	reported	textfile	2	1	TRUE	NA	0.0172417	59.387
rs73172229	T	C	T	C	-0.1908	-0.018409	0.1233	0.0587416	FALSE	FALSE	FALSE	XyPkiK	3	179476733	0.50295	0.0274821	Rheumatoid arthritis	TRUE	reported	textfile	1.77e-06	3	179194521	3387	0.03986	ebi-a-GCST90001468	CD62L- myeloid DC AC	TRUE	reported	textfile	2	1	TRUE	NA	0.00671953	22.8995
rs10875904	C	A	C	A	0.1128	-0.00562153	0.4472	0.600082	FALSE	FALSE	FALSE	XyPkiK	12	48964106	0.665724	0.0130121	Rheumatoid arthritis	TRUE	reported	textfile	6.15e-06	12	49357889	3653	0.02491	ebi-a-GCST90001737	CD19 on naive-mature B cell	TRUE	reported	textfile	2	1	TRUE	NA	0.005582	20.4943
rs113812519	G	A	G	A	0.4972	-0.0960001	0.0185	0.0257887	FALSE	FALSE	FALSE	XyPkiK	1	207102991	0.017968	0.0405701	Rheumatoid arthritis	TRUE	reported	textfile	5.41e-08	1	207276336	3653	0.09126	ebi-a-GCST90001737	CD19 on naive-mature B cell	TRUE	reported	textfile	2	1	TRUE	NA	0.00806004	29.6663
rs117065975	G	A	G	A	0.639	-0.241733	0.0081	0.0032396	FALSE	FALSE	FALSE	XyPkiK	6	141862510	0.0349406	0.114617	Rheumatoid arthritis	TRUE	reported	textfile	3.83e-06	6	142183647	3653	0.1381	ebi-a-GCST90001737	CD19 on naive-mature B cell	TRUE	reported	textfile	2	1	TRUE	NA	0.00582676	21.3982
rs11733521	T	C	T	C	-0.222	-0.00756031	0.0643	0.0281744	FALSE	FALSE	FALSE	XyPkiK	4	68102631	0.846246	0.0389886	Rheumatoid arthritis	TRUE	reported	textfile	9.49e-06	4	68968349	3653	0.05005	ebi-a-GCST90001737	CD19 on naive-mature B cell	TRUE	reported	textfile	2	1	TRUE	NA	0.00535692	19.6635
rs117634515	T	G	T	G	-0.937	0.0025344	0.0031	0.0155368	FALSE	FALSE	FALSE	XyPkiK	15	88067653	0.961188	0.0520808	Rheumatoid arthritis	TRUE	reported	textfile	6.91e-06	15	88610884	3653	0.2081	ebi-a-GCST90001737	CD19 on naive-mature B cell	TRUE	reported	textfile	2	1	TRUE	NA	0.00551927	20.2627
rs11825488	A	G	A	G	-1.158	0.0640715	0.0021	0.00243086	FALSE	FALSE	FALSE	XyPkiK	11	72454001	0.623936	0.130683	Rheumatoid arthritis	TRUE	reported	textfile	4.7e-06	11	72165045	3653	0.2525	ebi-a-GCST90001737	CD19 on naive-mature B cell	TRUE	reported	textfile	2	1	TRUE	NA	0.00572468	21.0212
rs12100549	T	C	T	C	0.2694	0.0203789	0.0402	0.0395404	FALSE	FALSE	FALSE	XyPkiK	14	102950693	0.533077	0.0326943	Rheumatoid arthritis	TRUE	reported	textfile	9.33e-06	14	103417030	3653	0.06071	ebi-a-GCST90001737	CD19 on naive-mature B cell	TRUE	reported	textfile	2	1	TRUE	NA	0.00536155	19.6805
rs12216684	A	G	A	G	0.2683	-0.0260651	0.0543	0.0334557	FALSE	FALSE	FALSE	XyPkiK	7	56223840	0.465359	0.0357031	Rheumatoid arthritis	TRUE	reported	textfile	5.39e-07	7	56291533	3653	0.05345	ebi-a-GCST90001737	CD19 on naive-mature B cell	TRUE	reported	textfile	2	1	TRUE	NA	0.00685032	25.183
rs138920008	C	G	C	G	-1.027	-0.0305881	0.0041	0.0295723	FALSE	TRUE	FALSE	XyPkiK	16	32411487	0.43927	0.0395489	Rheumatoid arthritis	TRUE	reported	textfile	2.3e-06	16	32422808	3653	0.2171	ebi-a-GCST90001737	CD19 on naive-mature B cell	TRUE	reported	textfile	2	1	TRUE	NA	0.00608863	22.3657
rs142109788	G	A	G	A	-1.789	0.0914527	0.001	0.0723072	FALSE	FALSE	FALSE	XyPkiK	1	149843994	0.000185178	0.0244629	Rheumatoid arthritis	TRUE	reported	textfile	4.49e-06	1	149815561	3653	0.3894	ebi-a-GCST90001737	CD19 on naive-mature B cell	TRUE	reported	textfile	2	1	TRUE	NA	0.00574483	21.0956
rs1449311	A	G	A	G	0.1261	0.00148617	0.3073	0.370527	FALSE	FALSE	FALSE	XyPkiK	3	100984280	0.910785	0.0132636	Rheumatoid arthritis	TRUE	reported	textfile	3.1e-06	3	100703124	3653	0.027	ebi-a-GCST90001737	CD19 on naive-mature B cell	TRUE	reported	textfile	2	1	TRUE	NA	0.00593564	21.8004
rs147319341	A	G	A	G	0.3826	-0.0617259	0.02	0.0226034	FALSE	FALSE	FALSE	XyPkiK	8	11444224	0.157672	0.043686	Rheumatoid arthritis	TRUE	reported	textfile	9.63e-06	8	11301733	3653	0.08634	ebi-a-GCST90001737	CD19 on naive-mature B cell	TRUE	reported	textfile	2	1	TRUE	NA	0.00534673	19.6258
rs148381451	T	C	T	C	-0.2588	-0.0432155	0.0497	0.0201093	FALSE	FALSE	FALSE	XyPkiK	17	65089439	0.342718	0.0455472	Rheumatoid arthritis	TRUE	reported	textfile	3.77e-06	17	63085557	3653	0.05589	ebi-a-GCST90001737	CD19 on naive-mature B cell	TRUE	reported	textfile	2	1	TRUE	NA	0.00583538	21.43
rs2903728	C	T	C	T	-0.1792	-0.0179803	0.1148	0.214488	FALSE	FALSE	FALSE	XyPkiK	19	55896929	0.24866	0.0155861	Rheumatoid arthritis	TRUE	reported	textfile	3.58e-06	19	56408295	3653	0.03861	ebi-a-GCST90001737	CD19 on naive-mature B cell	TRUE	reported	textfile	2	1	TRUE	NA	0.00586237	21.5297
rs34165814	C	T	C	T	0.2572	0.000117231	0.0791	0.0418818	FALSE	FALSE	FALSE	XyPkiK	2	89187180	0.997198	0.0333878	Rheumatoid arthritis	TRUE	reported	textfile	3.82e-06	2	89486664	3653	0.05558	ebi-a-GCST90001737	CD19 on naive-mature B cell	TRUE	reported	textfile	2	1	TRUE	NA	0.00582796	21.4026
rs34798965	A	C	A	C	-0.2039	-0.0152505	0.0788	0.107485	FALSE	FALSE	FALSE	XyPkiK	10	69887936	0.459371	0.020612	Rheumatoid arthritis	TRUE	reported	textfile	5.48e-06	10	71647692	3653	0.04479	ebi-a-GCST90001737	CD19 on naive-mature B cell	TRUE	reported	textfile	2	1	TRUE	NA	0.00564113	20.7126
rs593715	A	G	A	G	0.1409	0.0152208	0.2224	0.277422	FALSE	FALSE	FALSE	XyPkiK	19	50231137	0.288516	0.0143406	Rheumatoid arthritis	TRUE	reported	textfile	1.62e-06	19	50734394	3653	0.02934	ebi-a-GCST90001737	CD19 on naive-mature B cell	TRUE	reported	textfile	2	1	TRUE	NA	0.00627363	23.0496
rs62524107	C	T	C	T	-0.2466	-0.000660642	0.0527	0.057732	FALSE	FALSE	FALSE	XyPkiK	8	140795038	0.980803	0.0274561	Rheumatoid arthritis	TRUE	reported	textfile	3.95e-06	8	141805137	3653	0.05336	ebi-a-GCST90001737	CD19 on naive-mature B cell	TRUE	reported	textfile	2	1	TRUE	NA	0.00581264	21.346
rs67316035	A	T	A	T	-0.1929	0.000815813	0.1038	0.214147	FALSE	TRUE	FALSE	XyPkiK	11	132351711	0.95831	0.0156062	Rheumatoid arthritis	TRUE	reported	textfile	1.75e-06	11	132221605	3653	0.04028	ebi-a-GCST90001737	CD19 on naive-mature B cell	TRUE	reported	textfile	2	1	TRUE	NA	0.00623904	22.9217
rs74455073	C	T	C	T	-0.1998	0.00126208	0.0921	0.0624118	FALSE	FALSE	FALSE	XyPkiK	12	54509188	0.961995	0.0264861	Rheumatoid arthritis	TRUE	reported	textfile	5.4e-06	12	54902972	3653	0.04387	ebi-a-GCST90001737	CD19 on naive-mature B cell	TRUE	reported	textfile	2	1	TRUE	NA	0.00564608	20.7309
rs75320486	A	G	A	G	0.4393	-0.00410873	0.0246	0.00691872	FALSE	FALSE	FALSE	XyPkiK	1	206668896	0.957301	0.0767401	Rheumatoid arthritis	TRUE	reported	textfile	2.72e-08	1	206842241	3653	0.07886	ebi-a-GCST90001737	CD19 on naive-mature B cell	TRUE	reported	textfile	2	1	TRUE	NA	0.00842336	31.0149
rs754067	C	T	C	T	-0.1784	-0.00510284	0.1142	0.234448	FALSE	FALSE	FALSE	XyPkiK	16	17229815	0.736351	0.0151559	Rheumatoid arthritis	TRUE	reported	textfile	4.18e-06	16	17323672	3653	0.0387	ebi-a-GCST90001737	CD19 on naive-mature B cell	TRUE	reported	textfile	2	1	TRUE	NA	0.00578361	21.2388
rs75912463	C	T	C	T	-3.099	0.0521161	0.0003	0.022514	FALSE	FALSE	FALSE	XyPkiK	9	130479015	0.224604	0.0429159	Rheumatoid arthritis	TRUE	reported	textfile	4.94e-06	9	133354402	3653	0.6775	ebi-a-GCST90001737	CD19 on naive-mature B cell	TRUE	reported	textfile	2	1	TRUE	NA	0.00569501	20.9116
rs76162621	G	A	G	A	-1.041	0.0102225	0.0027	0.0325236	FALSE	FALSE	FALSE	XyPkiK	6	67776797	0.774439	0.0356714	Rheumatoid arthritis	TRUE	reported	textfile	5.37e-06	6	68486690	3653	0.2284	ebi-a-GCST90001737	CD19 on naive-mature B cell	TRUE	reported	textfile	2	1	TRUE	NA	0.00565453	20.7621
rs78895027	C	T	C	T	0.1806	0.0368656	0.1163	0.0179323	FALSE	FALSE	FALSE	XyPkiK	6	111985714	0.45825	0.0497021	Rheumatoid arthritis	TRUE	reported	textfile	2.05e-06	6	112306917	3653	0.03797	ebi-a-GCST90001737	CD19 on naive-mature B cell	TRUE	reported	textfile	2	1	TRUE	NA	0.00615493	22.6108
rs79699942	G	A	G	A	0.1835	-0.00881456	0.1109	0.114209	FALSE	FALSE	FALSE	XyPkiK	12	44535810	0.663039	0.0202298	Rheumatoid arthritis	TRUE	reported	textfile	4.28e-06	12	44929593	3653	0.03985	ebi-a-GCST90001737	CD19 on naive-mature B cell	TRUE	reported	textfile	2	1	TRUE	NA	0.00577102	21.1923
rs79856590	A	G	A	G	0.292	0.00532223	0.0609	0.0177156	FALSE	FALSE	FALSE	XyPkiK	1	205272514	0.913368	0.0489217	Rheumatoid arthritis	TRUE	reported	textfile	1.05e-08	1	205241642	3653	0.05091	ebi-a-GCST90001737	CD19 on naive-mature B cell	TRUE	reported	textfile	2	1	TRUE	NA	0.00892517	32.8792
rs9469775	T	C	T	C	-0.1264	0.0390378	0.2658	0.225495	FALSE	FALSE	FALSE	XyPkiK	6	34367314	0.0101653	0.0151889	Rheumatoid arthritis	TRUE	reported	textfile	9.5e-06	6	34335091	3653	0.02851	ebi-a-GCST90001737	CD19 on naive-mature B cell	TRUE	reported	textfile	2	1	TRUE	NA	0.00535204	19.6454
rs10903228	G	A	G	A	0.2107	-0.00945301	0.9264	0.902965	FALSE	FALSE	FALSE	XyPkiK	5	178650655	0.66052	0.0215234	Rheumatoid arthritis	TRUE	reported	textfile	6.47e-06	5	178077656	3657	0.04664	ebi-a-GCST90001778	CD25 on IgD+ CD24+	TRUE	reported	textfile	2	1	TRUE	NA	0.00554971	20.3974
rs11245200	T	C	T	C	0.158	-0.0216748	0.1303	0.135065	FALSE	FALSE	FALSE	XyPkiK	10	124494183	0.246393	0.0186988	Rheumatoid arthritis	TRUE	reported	textfile	9.17e-06	10	126182752	3657	0.03556	ebi-a-GCST90001778	CD25 on IgD+ CD24+	TRUE	reported	textfile	2	1	TRUE	NA	0.00536942	19.7312
rs11598494	C	T	C	T	-0.1524	-0.0273787	0.5587	0.32953	FALSE	FALSE	FALSE	XyPkiK	10	6136978	0.0440545	0.0135971	Rheumatoid arthritis	TRUE	reported	textfile	6.89e-10	10	6178941	3657	0.02465	ebi-a-GCST90001778	CD25 on IgD+ CD24+	TRUE	reported	textfile	2	1	TRUE	NA	0.0103442	38.2031
rs11712686	A	G	A	G	0.5515	0.0270406	0.0092	0.0540551	FALSE	FALSE	FALSE	XyPkiK	3	132766350	0.34232	0.028476	Rheumatoid arthritis	TRUE	reported	textfile	6.32e-06	3	132485194	3657	0.122	ebi-a-GCST90001778	CD25 on IgD+ CD24+	TRUE	reported	textfile	2	1	TRUE	NA	0.00555682	20.4237
rs12139506	G	A	G	A	-0.2488	0.0574222	0.0543	0.056818	FALSE	FALSE	FALSE	XyPkiK	1	60911048	0.0405117	0.0280314	Rheumatoid arthritis	TRUE	reported	textfile	4.16e-06	1	61376720	3657	0.05397	ebi-a-GCST90001778	CD25 on IgD+ CD24+	TRUE	reported	textfile	2	1	TRUE	NA	0.00577769	21.2402
rs12428279	T	C	T	C	-0.6005	-0.0241665	0.0081	0.0403401	FALSE	FALSE	FALSE	XyPkiK	13	73860194	0.455053	0.0323506	Rheumatoid arthritis	TRUE	reported	textfile	8.4e-06	13	74434331	3657	0.1346	ebi-a-GCST90001778	CD25 on IgD+ CD24+	TRUE	reported	textfile	2	1	TRUE	NA	0.00541319	19.8929
rs12739411	C	G	C	G	0.4243	0.029627	0.018	0.0744046	FALSE	TRUE	FALSE	XyPkiK	1	68286890	0.222696	0.0242966	Rheumatoid arthritis	TRUE	reported	textfile	5.37e-06	1	68752573	3657	0.09312	ebi-a-GCST90001778	CD25 on IgD+ CD24+	TRUE	reported	textfile	2	1	TRUE	NA	0.00564516	20.7502
rs145755586	T	C	T	C	0.8603	0.0337016	0.0037	0.0218152	FALSE	FALSE	FALSE	XyPkiK	7	151751846	0.451576	0.0447688	Rheumatoid arthritis	TRUE	reported	textfile	9.12e-06	7	151448932	3657	0.1936	ebi-a-GCST90001778	CD25 on IgD+ CD24+	TRUE	reported	textfile	2	1	TRUE	NA	0.00537063	19.7357
rs149905818	C	T	C	T	3.146	0.113314	0.0003	0.0413681	FALSE	FALSE	FALSE	XyPkiK	4	105310177	0.000309364	0.0314121	Rheumatoid arthritis	TRUE	reported	textfile	9.46e-06	4	106231334	3657	0.7093	ebi-a-GCST90001778	CD25 on IgD+ CD24+	TRUE	reported	textfile	2	1	TRUE	NA	0.0053506	19.6616
rs181153632	G	A	G	A	-0.4735	-0.0849715	0.0163	0.00435514	FALSE	FALSE	FALSE	XyPkiK	7	30506465	0.399405	0.100834	Rheumatoid arthritis	TRUE	reported	textfile	2.03e-06	7	30546081	3657	0.09952	ebi-a-GCST90001778	CD25 on IgD+ CD24+	TRUE	reported	textfile	2	1	TRUE	NA	0.00615197	22.6246
rs1887027	T	C	T	C	-0.3962	-0.0607076	0.2454	0.193328	FALSE	FALSE	FALSE	XyPkiK	10	6071819	0.000201039	0.0163293	Rheumatoid arthritis	TRUE	reported	textfile	1.71e-45	10	6113782	3657	0.0276	ebi-a-GCST90001778	CD25 on IgD+ CD24+	TRUE	reported	textfile	2	1	TRUE	NA	0.0533431	205.955
rs28365327	A	G	A	G	-0.1441	-0.0031074	0.7747	0.563851	FALSE	FALSE	FALSE	XyPkiK	18	28173588	0.809773	0.0129088	Rheumatoid arthritis	TRUE	reported	textfile	8.69e-07	18	25753552	3657	0.02924	ebi-a-GCST90001778	CD25 on IgD+ CD24+	TRUE	reported	textfile	2	1	TRUE	NA	0.00659741	24.2737
rs2853765	C	G	C	G	0.2202	-0.0292894	0.9228	0.876048	FALSE	TRUE	FALSE	XyPkiK	10	7788712	0.130509	0.01937	Rheumatoid arthritis	TRUE	reported	textfile	1.75e-06	10	7830675	3657	0.04599	ebi-a-GCST90001778	CD25 on IgD+ CD24+	TRUE	reported	textfile	2	1	TRUE	NA	0.00622972	22.9124
rs2999572	G	T	G	T	0.1212	0.0078376	0.3095	0.337331	FALSE	FALSE	FALSE	XyPkiK	7	25550679	0.562723	0.0135411	Rheumatoid arthritis	TRUE	reported	textfile	8.73e-06	7	25590299	3657	0.02722	ebi-a-GCST90001778	CD25 on IgD+ CD24+	TRUE	reported	textfile	2	1	TRUE	NA	0.00539208	19.8149
rs3793662	T	C	T	C	-0.1558	0.0237012	0.7759	0.778362	FALSE	FALSE	FALSE	XyPkiK	9	93123769	0.123686	0.0153955	Rheumatoid arthritis	TRUE	reported	textfile	9.13e-08	9	95886051	3657	0.02909	ebi-a-GCST90001778	CD25 on IgD+ CD24+	TRUE	reported	textfile	2	1	TRUE	NA	0.00778268	28.6688
rs4747882	T	A	T	A	-0.1921	0.038137	0.7132	0.786911	FALSE	TRUE	FALSE	XyPkiK	10	6120513	0.0145465	0.0156077	Rheumatoid arthritis	TRUE	reported	textfile	1.8e-12	10	6162476	3657	0.02715	ebi-a-GCST90001778	CD25 on IgD+ CD24+	TRUE	reported	textfile	2	1	TRUE	NA	0.0135047	50.0354
rs4764609	G	A	G	A	0.1306	0.0189679	0.7413	0.708062	FALSE	FALSE	FALSE	XyPkiK	12	5859682	0.177029	0.0140507	Rheumatoid arthritis	TRUE	reported	textfile	3.08e-06	12	5968848	3657	0.02795	ebi-a-GCST90001778	CD25 on IgD+ CD24+	TRUE	reported	textfile	2	1	TRUE	NA	0.00593489	21.8215
rs59278703	A	C	A	C	0.2078	0.0244833	0.0904	0.0427464	FALSE	FALSE	FALSE	XyPkiK	11	35048138	0.44986	0.0324004	Rheumatoid arthritis	TRUE	reported	textfile	2.01e-06	11	35069685	3657	0.04366	ebi-a-GCST90001778	CD25 on IgD+ CD24+	TRUE	reported	textfile	2	1	TRUE	NA	0.00615626	22.6405
rs62013832	T	A	T	A	0.1121	0.0136853	0.3841	0.172322	FALSE	TRUE	FALSE	XyPkiK	15	86260887	0.418966	0.0169328	Rheumatoid arthritis	TRUE	reported	textfile	8.57e-06	15	86804118	3657	0.02515	ebi-a-GCST90001778	CD25 on IgD+ CD24+	TRUE	reported	textfile	2	1	TRUE	NA	0.00540328	19.8563
rs62282025	A	G	A	G	0.138	-0.0190275	0.2208	0.232109	FALSE	FALSE	FALSE	XyPkiK	3	109802225	0.218889	0.0154759	Rheumatoid arthritis	TRUE	reported	textfile	4.85e-06	3	109521072	3657	0.03015	ebi-a-GCST90001778	CD25 on IgD+ CD24+	TRUE	reported	textfile	2	1	TRUE	NA	0.0056961	20.9385
rs6789981	G	A	G	A	-0.2013	0.00706997	0.0848	0.070769	FALSE	FALSE	FALSE	XyPkiK	3	173994773	0.7769	0.0249503	Rheumatoid arthritis	TRUE	reported	textfile	5.31e-06	3	173712563	3657	0.04416	ebi-a-GCST90001778	CD25 on IgD+ CD24+	TRUE	reported	textfile	2	1	TRUE	NA	0.00564994	20.7679
rs72840831	G	A	G	A	0.5563	0.0156953	0.0094	0.0954514	FALSE	FALSE	FALSE	XyPkiK	2	118374319	0.472705	0.0218572	Rheumatoid arthritis	TRUE	reported	textfile	7.22e-06	2	119131895	3657	0.1238	ebi-a-GCST90001778	CD25 on IgD+ CD24+	TRUE	reported	textfile	2	1	TRUE	NA	0.00549111	20.1808
rs72944931	G	A	G	A	0.4649	0.0639351	0.0138	0.00995745	FALSE	FALSE	FALSE	XyPkiK	2	177251534	0.330237	0.0656664	Rheumatoid arthritis	TRUE	reported	textfile	7.87e-06	2	178116262	3657	0.1039	ebi-a-GCST90001778	CD25 on IgD+ CD24+	TRUE	reported	textfile	2	1	TRUE	NA	0.00544492	20.0102
rs75711329	A	G	A	G	-0.2724	-0.0492934	0.0422	0.0182561	FALSE	FALSE	FALSE	XyPkiK	8	74582598	0.303372	0.0478935	Rheumatoid arthritis	TRUE	reported	textfile	7.7e-06	8	75494833	3657	0.0608	ebi-a-GCST90001778	CD25 on IgD+ CD24+	TRUE	reported	textfile	2	1	TRUE	NA	0.0054589	20.0618
rs75727877	A	C	A	C	-1.061	-0.00211059	0.0034	0.0196919	FALSE	FALSE	FALSE	XyPkiK	20	52235524	0.964032	0.0468033	Rheumatoid arthritis	TRUE	reported	textfile	7.05e-07	20	50852063	3657	0.2136	ebi-a-GCST90001778	CD25 on IgD+ CD24+	TRUE	reported	textfile	2	1	TRUE	NA	0.00670167	24.6599
rs8079462	A	C	A	C	-0.6004	-0.00539687	0.0098	0.0558421	FALSE	FALSE	FALSE	XyPkiK	17	48925085	0.845659	0.0277246	Rheumatoid arthritis	TRUE	reported	textfile	7.44e-07	17	47002447	3657	0.1211	ebi-a-GCST90001778	CD25 on IgD+ CD24+	TRUE	reported	textfile	2	1	TRUE	NA	0.00667665	24.5672
rs11177189	G	T	G	T	-0.2451	-0.00418831	0.067	0.0547583	FALSE	FALSE	FALSE	XyPkiK	12	68364351	0.88065	0.027895	Rheumatoid arthritis	TRUE	reported	textfile	5.1e-06	12	68758131	2911	0.05365	ebi-a-GCST90002101	CD45RA on TD CD8br	TRUE	reported	textfile	2	1	TRUE	NA	0.00711873	20.8568
rs111772667	A	G	A	G	0.3015	-0.0617767	0.0431	0.0262436	FALSE	FALSE	FALSE	XyPkiK	4	129322481	0.126286	0.0404056	Rheumatoid arthritis	TRUE	reported	textfile	6.68e-06	4	130243636	2911	0.06682	ebi-a-GCST90002101	CD45RA on TD CD8br	TRUE	reported	textfile	2	1	TRUE	NA	0.00694533	20.3453
rs11634765	C	T	C	T	-0.1579	0.00258715	0.1769	0.150772	FALSE	FALSE	FALSE	XyPkiK	15	92274429	0.884849	0.0178639	Rheumatoid arthritis	TRUE	reported	textfile	6.11e-06	15	92817659	2911	0.03486	ebi-a-GCST90002101	CD45RA on TD CD8br	TRUE	reported	textfile	2	1	TRUE	NA	0.0069987	20.5027
rs141423324	A	G	A	G	-0.2494	0.0159699	0.0656	0.0633906	FALSE	FALSE	FALSE	XyPkiK	9	76296485	0.545286	0.0264035	Rheumatoid arthritis	TRUE	reported	textfile	6.62e-06	9	78911401	2911	0.05526	ebi-a-GCST90002101	CD45RA on TD CD8br	TRUE	reported	textfile	2	1	TRUE	NA	0.00694865	20.3551
rs141550154	G	A	G	A	-0.4839	-0.0432356	0.0167	0.00186228	FALSE	FALSE	FALSE	XyPkiK	10	18722511	0.776437	0.152257	Rheumatoid arthritis	TRUE	reported	textfile	7.13e-06	10	19011440	2911	0.1076	ebi-a-GCST90002101	CD45RA on TD CD8br	TRUE	reported	textfile	2	1	TRUE	NA	0.00689982	20.211
rs141602247	C	T	C	T	0.4724	-0.0917057	0.0194	0.00690325	FALSE	FALSE	FALSE	XyPkiK	13	53156860	0.221782	0.0750577	Rheumatoid arthritis	TRUE	reported	textfile	3.44e-06	13	53730995	2911	0.1016	ebi-a-GCST90002101	CD45RA on TD CD8br	TRUE	reported	textfile	2	1	TRUE	NA	0.00737185	21.604
rs1861404	T	G	T	G	-0.1434	0.0486017	0.2807	0.271088	FALSE	FALSE	FALSE	XyPkiK	2	64606786	0.000727227	0.014383	Rheumatoid arthritis	TRUE	reported	textfile	2.29e-06	2	64833920	2911	0.03029	ebi-a-GCST90002101	CD45RA on TD CD8br	TRUE	reported	textfile	2	1	TRUE	NA	0.00764058	22.3976
rs192211982	C	T	C	T	-0.4789	0.0248256	0.0186	0.0119625	FALSE	FALSE	FALSE	XyPkiK	2	201042404	0.675552	0.0593147	Rheumatoid arthritis	TRUE	reported	textfile	2.34e-06	2	201907127	2911	0.1012	ebi-a-GCST90002101	CD45RA on TD CD8br	TRUE	reported	textfile	2	1	TRUE	NA	0.00763411	22.3785
rs61141933	T	C	T	C	0.2582	-0.00424442	0.1242	0.114709	FALSE	FALSE	FALSE	XyPkiK	2	39161338	0.832724	0.0200958	Rheumatoid arthritis	TRUE	reported	textfile	5.39e-10	2	39388479	2911	0.04145	ebi-a-GCST90002101	CD45RA on TD CD8br	TRUE	reported	textfile	2	1	TRUE	NA	0.0131544	38.7762
rs62025666	C	G	C	G	0.4342	-0.0297865	0.0227	0.0664141	FALSE	TRUE	FALSE	XyPkiK	15	99180565	0.249198	0.0258495	Rheumatoid arthritis	TRUE	reported	textfile	1.79e-06	15	99720770	2911	0.09072	ebi-a-GCST90002101	CD45RA on TD CD8br	TRUE	reported	textfile	2	1	TRUE	NA	0.00780777	22.8915
rs634097	G	A	G	A	0.171	-0.00956628	0.8557	0.72127	FALSE	FALSE	FALSE	XyPkiK	18	561109	0.504295	0.0143262	Rheumatoid arthritis	TRUE	reported	textfile	8.97e-06	18	561109	2911	0.03843	ebi-a-GCST90002101	CD45RA on TD CD8br	TRUE	reported	textfile	2	1	TRUE	NA	0.00675562	19.7858
rs6962836	G	A	G	A	-0.165	0.0317764	0.1824	0.192384	FALSE	FALSE	FALSE	XyPkiK	7	22665855	0.0509695	0.0162811	Rheumatoid arthritis	TRUE	reported	textfile	3.22e-06	7	22705474	2911	0.03537	ebi-a-GCST90002101	CD45RA on TD CD8br	TRUE	reported	textfile	2	1	TRUE	NA	0.00742029	21.747
rs74516300	A	C	A	C	-0.7644	0.0328036	0.0074	0.026543	FALSE	FALSE	FALSE	XyPkiK	9	22968923	0.414604	0.0402094	Rheumatoid arthritis	TRUE	reported	textfile	4.84e-06	9	22968922	2911	0.1669	ebi-a-GCST90002101	CD45RA on TD CD8br	TRUE	reported	textfile	2	1	TRUE	NA	0.00715432	20.9619
rs800067	A	G	A	G	-0.129	0.0192567	0.3932	0.399309	FALSE	FALSE	FALSE	XyPkiK	3	144670802	0.139943	0.0130465	Rheumatoid arthritis	TRUE	reported	textfile	4.14e-06	3	144389644	2911	0.02796	ebi-a-GCST90002101	CD45RA on TD CD8br	TRUE	reported	textfile	2	1	TRUE	NA	0.00725937	21.2719

## Sheet: Sheet2
Sheet2. Single Nucleotide Polymorphisms (SNPs) for Mendelian randomization analysis of causal associations of rheumatoid arthritis with Immune cell phenotypes.
SNP	effect_allele.exposure	other_allele.exposure	effect_allele.outcome	other_allele.outcome	beta.exposure	beta.outcome	eaf.exposure	eaf.outcome	remove	palindromic	ambiguous	id.outcome	chr	pos	se.outcome	samplesize.outcome	pval.outcome	outcome	originalname.outcome	outcome.deprecated	mr_keep.outcome	data_source.outcome	proxy.outcome	target_snp.outcome	proxy_snp.outcome	target_a1.outcome	target_a2.outcome	proxy_a1.outcome	proxy_a2.outcome	chr.exposure	pos.exposure	pval.exposure	se.exposure	exposure	mr_keep.exposure	pval_origin.exposure	id.exposure	data_source.exposure	ncase	ncontrol	samplesize	R2	F	action	SNP_index	mr_keep
rs11513729	T	C	T	C	0.103409	-0.02842	0.380545	0.464	FALSE	FALSE	FALSE	ebi-a-GCST90001436	12	112273499	0.02674	3656	0.2878	Memory B cell %lymphocyte	Memory B cell %lymphocyte	Memory B cell %lymphocyte || ||	TRUE	igd	NA	NA	NA	NA	NA	NA	NA	12	111835695	2.52e-15	0.0130686	Rheumatoid arthritis	TRUE	reported	thbSEP	textfile	13621	262844	276465	0.000226423	62.6117	2	1	TRUE
rs115625939	G	A	G	A	-0.515971	0.1131	0.131425	0.1934	FALSE	FALSE	FALSE	ebi-a-GCST90001436	6	32583584	0.04532	3656	0.01262	Memory B cell %lymphocyte	Memory B cell %lymphocyte	Memory B cell %lymphocyte || ||	TRUE	igd	NA	NA	NA	NA	NA	NA	NA	6	32615807	1.94e-136	0.0207537	Rheumatoid arthritis	TRUE	reported	thbSEP	textfile	13621	262844	276465	0.00223074	618.097	2	1	TRUE
rs13246321	C	T	C	T	0.119359	-0.03603	0.149836	0.0438	FALSE	FALSE	FALSE	ebi-a-GCST90001436	7	128701331	0.06171	3656	0.559399	Memory B cell %lymphocyte	Memory B cell %lymphocyte	Memory B cell %lymphocyte || ||	TRUE	igd	NA	NA	NA	NA	NA	NA	NA	7	129061277	8.54e-12	0.0174779	Rheumatoid arthritis	TRUE	reported	thbSEP	textfile	13621	262844	276465	0.000168662	46.6368	2	1	TRUE
rs16903065	A	C	A	C	-0.142869	0.01655	0.115562	0.2077	FALSE	FALSE	FALSE	ebi-a-GCST90001436	8	129540464	0.03016	3656	0.583399	Memory B cell %lymphocyte	Memory B cell %lymphocyte	Memory B cell %lymphocyte || ||	TRUE	igd	NA	NA	NA	NA	NA	NA	NA	8	128528218	4.56e-12	0.0206494	Rheumatoid arthritis	TRUE	reported	thbSEP	textfile	13621	262844	276465	0.000173119	47.8694	2	1	TRUE
rs2045793	G	A	G	A	-0.0881601	0.05498	0.242732	0.2319	FALSE	FALSE	FALSE	ebi-a-GCST90001436	1	38635462	0.02881	3656	0.0564404	Memory B cell %lymphocyte	Memory B cell %lymphocyte	Memory B cell %lymphocyte || ||	TRUE	igd	NA	NA	NA	NA	NA	NA	NA	1	38169790	4.73e-09	0.0150533	Rheumatoid arthritis	TRUE	reported	thbSEP	textfile	13621	262844	276465	0.000124047	34.2987	2	1	TRUE
rs2476601	G	A	G	A	-0.355788	0.03396	0.851561	0.9829	FALSE	FALSE	FALSE	ebi-a-GCST90001436	1	114377568	0.09472	3656	0.7199	Memory B cell %lymphocyte	Memory B cell %lymphocyte	Memory B cell %lymphocyte || ||	TRUE	igd	NA	NA	NA	NA	NA	NA	NA	1	113834946	1.89e-102	0.0165552	Rheumatoid arthritis	TRUE	reported	thbSEP	textfile	13621	262844	276465	0.00166782	461.86	2	1	TRUE
rs28366143	A	C	A	C	0.445639	-0.04527	0.114772	0.1617	FALSE	FALSE	FALSE	ebi-a-GCST90001436	6	31364832	0.03938	3656	0.2504	Memory B cell %lymphocyte	Memory B cell %lymphocyte	Memory B cell %lymphocyte || ||	TRUE	igd	NA	NA	NA	NA	NA	NA	NA	6	31397055	2.82e-135	0.0180028	Rheumatoid arthritis	TRUE	reported	thbSEP	textfile	13621	262844	276465	0.00221149	612.75	2	1	TRUE
rs3087243	A	G	A	G	-0.106542	0.04768	0.329393	0.5585	FALSE	FALSE	FALSE	ebi-a-GCST90001436	2	204738919	0.02648	3656	0.0718208	Memory B cell %lymphocyte	Memory B cell %lymphocyte	Memory B cell %lymphocyte || ||	TRUE	igd	NA	NA	NA	NA	NA	NA	NA	2	203874196	8.2e-15	0.0137219	Rheumatoid arthritis	TRUE	reported	thbSEP	textfile	13621	262844	276465	0.000218011	60.2851	2	1	TRUE
rs34517899	G	C	G	C	-0.196803	0.005186	0.11029	0.1991	FALSE	TRUE	FALSE	ebi-a-GCST90001436	6	33635309	0.0332	3656	0.8759	Memory B cell %lymphocyte	Memory B cell %lymphocyte	Memory B cell %lymphocyte || ||	TRUE	igd	NA	NA	NA	NA	NA	NA	NA	6	33667532	2.17e-20	0.0212676	Rheumatoid arthritis	TRUE	reported	thbSEP	textfile	13621	262844	276465	0.000309636	85.6295	2	1	TRUE
rs34536443	C	G	C	G	-0.305253	0.0868	0.0300851	0.0256	FALSE	TRUE	FALSE	ebi-a-GCST90001436	19	10463118	0.07664	3656	0.2575	Memory B cell %lymphocyte	Memory B cell %lymphocyte	Memory B cell %lymphocyte || ||	TRUE	igd	NA	NA	NA	NA	NA	NA	NA	19	10352442	5.87e-14	0.0406406	Rheumatoid arthritis	TRUE	reported	thbSEP	textfile	13621	262844	276465	0.000204019	56.4153	2	1	TRUE
rs548877	G	A	G	A	0.102047	0.02925	0.176029	0.0764	FALSE	FALSE	FALSE	ebi-a-GCST90001436	11	118300240	0.04752	3656	0.5382	Memory B cell %lymphocyte	Memory B cell %lymphocyte	Memory B cell %lymphocyte || ||	TRUE	igd	NA	NA	NA	NA	NA	NA	NA	11	118429525	5.46e-10	0.0164451	Rheumatoid arthritis	TRUE	reported	thbSEP	textfile	13621	262844	276465	0.00013926	38.5056	2	1	TRUE
rs6456160	C	T	C	T	-0.081607	0.01632	0.556798	0.5722	FALSE	FALSE	FALSE	ebi-a-GCST90001436	6	167532731	0.02725	3656	0.549201	Memory B cell %lymphocyte	Memory B cell %lymphocyte	Memory B cell %lymphocyte || ||	TRUE	igd	TRUE	rs6456160	rs3093025	T	C	A	G	6	167117605	1.7e-10	0.0127784	Rheumatoid arthritis	TRUE	reported	thbSEP	textfile	13621	262844	276465	0.000147502	40.7848	2	1	TRUE
rs706778	T	C	T	C	0.0866177	-0.01114	0.524034	0.3582	FALSE	FALSE	FALSE	ebi-a-GCST90001436	10	6098949	0.02613	3656	0.6698	Memory B cell %lymphocyte	Memory B cell %lymphocyte	Memory B cell %lymphocyte || ||	TRUE	igd	NA	NA	NA	NA	NA	NA	NA	10	6056986	1.34e-11	0.0128056	Rheumatoid arthritis	TRUE	reported	thbSEP	textfile	13621	262844	276465	0.000165463	45.752	2	1	TRUE
rs72849211	G	C	G	C	0.219033	-0.04177	0.130083	0.0388	FALSE	TRUE	FALSE	ebi-a-GCST90001436	6	28182896	0.06971	3656	0.549099	Memory B cell %lymphocyte	Memory B cell %lymphocyte	Memory B cell %lymphocyte || ||	TRUE	igd	NA	NA	NA	NA	NA	NA	NA	6	28215118	4.38e-34	0.0179948	Rheumatoid arthritis	TRUE	reported	thbSEP	textfile	13621	262844	276465	0.000535614	148.157	2	1	TRUE
rs73728294	G	A	G	A	0.266793	-0.03029	0.113191	0.0719	FALSE	FALSE	FALSE	ebi-a-GCST90001436	6	31170227	0.05218	3656	0.5616	Memory B cell %lymphocyte	Memory B cell %lymphocyte	Memory B cell %lymphocyte || ||	TRUE	igd	NA	NA	NA	NA	NA	NA	NA	6	31202450	5.25e-46	0.0187368	Rheumatoid arthritis	TRUE	reported	thbSEP	textfile	13621	262844	276465	0.000732824	202.747	2	1	TRUE
rs7574865	G	T	G	T	-0.113486	0.01036	0.767394	0.722	FALSE	FALSE	FALSE	ebi-a-GCST90001436	2	191964633	0.0275	3656	0.706401	Memory B cell %lymphocyte	Memory B cell %lymphocyte	Memory B cell %lymphocyte || ||	TRUE	igd	NA	NA	NA	NA	NA	NA	NA	2	191099907	2.24e-14	0.0148621	Rheumatoid arthritis	TRUE	reported	thbSEP	textfile	13621	262844	276465	0.000210859	58.3071	2	1	TRUE
rs76824778	C	T	C	T	0.130532	-0.0292	0.0906656	0.0178	FALSE	FALSE	FALSE	ebi-a-GCST90001436	1	113239505	0.09147	3656	0.749501	Memory B cell %lymphocyte	Memory B cell %lymphocyte	Memory B cell %lymphocyte || ||	TRUE	igd	NA	NA	NA	NA	NA	NA	NA	1	112696883	1.32e-09	0.0215222	Rheumatoid arthritis	TRUE	reported	thbSEP	textfile	13621	262844	276465	0.000133034	36.7839	2	1	TRUE
rs7731626	A	G	A	G	-0.117043	-0.005148	0.278721	0.4914	FALSE	FALSE	FALSE	ebi-a-GCST90001436	5	55444683	0.02467	3656	0.8347	Memory B cell %lymphocyte	Memory B cell %lymphocyte	Memory B cell %lymphocyte || ||	TRUE	igd	NA	NA	NA	NA	NA	NA	NA	5	56148856	5.08e-16	0.0144327	Rheumatoid arthritis	TRUE	reported	thbSEP	textfile	13621	262844	276465	0.000237822	65.7647	2	1	TRUE
rs78248443	T	C	T	C	-0.173002	0.3051	0.0753395	0.0027	FALSE	FALSE	FALSE	ebi-a-GCST90001436	1	65155172	0.2386	3656	0.201	Memory B cell %lymphocyte	Memory B cell %lymphocyte	Memory B cell %lymphocyte || ||	TRUE	igd	NA	NA	NA	NA	NA	NA	NA	1	64689489	8.09e-12	0.025304	Rheumatoid arthritis	TRUE	reported	thbSEP	textfile	13621	262844	276465	0.000169048	46.7434	2	1	TRUE
rs7902904	A	G	A	G	0.0816081	0.004219	0.530366	0.4469	FALSE	FALSE	FALSE	ebi-a-GCST90001436	10	63808661	0.02514	3656	0.8667	Memory B cell %lymphocyte	Memory B cell %lymphocyte	Memory B cell %lymphocyte || ||	TRUE	igd	NA	NA	NA	NA	NA	NA	NA	10	62048902	2.17e-10	0.0128543	Rheumatoid arthritis	TRUE	reported	thbSEP	textfile	13621	262844	276465	0.000145769	40.3057	2	1	TRUE
rs8002731	C	A	C	A	-0.0901996	-0.002147	0.362796	0.2612	FALSE	FALSE	FALSE	ebi-a-GCST90001436	13	40362229	0.02782	3656	0.9385	Memory B cell %lymphocyte	Memory B cell %lymphocyte	Memory B cell %lymphocyte || ||	TRUE	igd	NA	NA	NA	NA	NA	NA	NA	13	39788092	1.6e-11	0.0133849	Rheumatoid arthritis	TRUE	reported	thbSEP	textfile	13621	262844	276465	0.000164236	45.4125	2	1	TRUE
rs9265884	C	T	C	T	0.18446	-0.03158	0.269229	0.4424	FALSE	FALSE	FALSE	ebi-a-GCST90001436	6	31313212	0.03173	3656	0.3197	Memory B cell %lymphocyte	Memory B cell %lymphocyte	Memory B cell %lymphocyte || ||	TRUE	igd	NA	NA	NA	NA	NA	NA	NA	6	31345435	9.03e-40	0.0139766	Rheumatoid arthritis	TRUE	reported	thbSEP	textfile	13621	262844	276465	0.000629633	174.18	2	1	TRUE
rs9268145	G	T	G	T	0.455384	-0.05725	0.182745	0.0379	FALSE	FALSE	FALSE	ebi-a-GCST90001436	6	32257284	0.06667	3656	0.3906	Memory B cell %lymphocyte	Memory B cell %lymphocyte	Memory B cell %lymphocyte || ||	TRUE	igd	NA	NA	NA	NA	NA	NA	NA	6	32289507	1e-200	0.0150342	Rheumatoid arthritis	TRUE	reported	thbSEP	textfile	13621	262844	276465	0.00330762	917.47	2	1	TRUE
rs11513729	T	C	T	C	0.103409	-0.02622	0.380545	0.4636	FALSE	FALSE	FALSE	ebi-a-GCST90001610	12	112273499	0.02627	3668	0.3182	CD4+ CD8dim T cell %lymphocyte	CD4+ CD8dim T cell %lymphocyte	CD4+ CD8dim T cell %lymphocyte || ||	TRUE	igd	NA	NA	NA	NA	NA	NA	NA	12	111835695	2.52e-15	0.0130686	Rheumatoid arthritis	TRUE	reported	thbSEP	textfile	13621	262844	276465	0.000226423	62.6117	2	1	TRUE
rs115625939	G	A	G	A	-0.515971	0.3241	0.131425	0.1937	FALSE	FALSE	FALSE	ebi-a-GCST90001610	6	32583584	0.04354	3668	1.2e-13	CD4+ CD8dim T cell %lymphocyte	CD4+ CD8dim T cell %lymphocyte	CD4+ CD8dim T cell %lymphocyte || ||	TRUE	igd	NA	NA	NA	NA	NA	NA	NA	6	32615807	1.94e-136	0.0207537	Rheumatoid arthritis	TRUE	reported	thbSEP	textfile	13621	262844	276465	0.00223074	618.097	2	1	TRUE
rs13246321	C	T	C	T	0.119359	0.05324	0.149836	0.0455	FALSE	FALSE	FALSE	ebi-a-GCST90001610	7	128701331	0.06027	3668	0.3771	CD4+ CD8dim T cell %lymphocyte	CD4+ CD8dim T cell %lymphocyte	CD4+ CD8dim T cell %lymphocyte || ||	TRUE	igd	NA	NA	NA	NA	NA	NA	NA	7	129061277	8.54e-12	0.0174779	Rheumatoid arthritis	TRUE	reported	thbSEP	textfile	13621	262844	276465	0.000168662	46.6368	2	1	TRUE
rs16903065	A	C	A	C	-0.142869	0.01563	0.115562	0.2034	FALSE	FALSE	FALSE	ebi-a-GCST90001610	8	129540464	0.03023	3668	0.6051	CD4+ CD8dim T cell %lymphocyte	CD4+ CD8dim T cell %lymphocyte	CD4+ CD8dim T cell %lymphocyte || ||	TRUE	igd	NA	NA	NA	NA	NA	NA	NA	8	128528218	4.56e-12	0.0206494	Rheumatoid arthritis	TRUE	reported	thbSEP	textfile	13621	262844	276465	0.000173119	47.8694	2	1	TRUE
rs2045793	G	A	G	A	-0.0881601	-0.03307	0.242732	0.2279	FALSE	FALSE	FALSE	ebi-a-GCST90001610	1	38635462	0.02854	3668	0.2466	CD4+ CD8dim T cell %lymphocyte	CD4+ CD8dim T cell %lymphocyte	CD4+ CD8dim T cell %lymphocyte || ||	TRUE	igd	NA	NA	NA	NA	NA	NA	NA	1	38169790	4.73e-09	0.0150533	Rheumatoid arthritis	TRUE	reported	thbSEP	textfile	13621	262844	276465	0.000124047	34.2987	2	1	TRUE
rs2476601	G	A	G	A	-0.355788	0.2291	0.851561	0.9816	FALSE	FALSE	FALSE	ebi-a-GCST90001610	1	114377568	0.09108	3668	0.0119201	CD4+ CD8dim T cell %lymphocyte	CD4+ CD8dim T cell %lymphocyte	CD4+ CD8dim T cell %lymphocyte || ||	TRUE	igd	NA	NA	NA	NA	NA	NA	NA	1	113834946	1.89e-102	0.0165552	Rheumatoid arthritis	TRUE	reported	thbSEP	textfile	13621	262844	276465	0.00166782	461.86	2	1	TRUE
rs28366143	A	C	A	C	0.445639	-0.04173	0.114772	0.1595	FALSE	FALSE	FALSE	ebi-a-GCST90001610	6	31364832	0.03821	3668	0.2748	CD4+ CD8dim T cell %lymphocyte	CD4+ CD8dim T cell %lymphocyte	CD4+ CD8dim T cell %lymphocyte || ||	TRUE	igd	NA	NA	NA	NA	NA	NA	NA	6	31397055	2.82e-135	0.0180028	Rheumatoid arthritis	TRUE	reported	thbSEP	textfile	13621	262844	276465	0.00221149	612.75	2	1	TRUE
rs3087243	A	G	A	G	-0.106542	-0.01989	0.329393	0.5513	FALSE	FALSE	FALSE	ebi-a-GCST90001610	2	204738919	0.02582	3668	0.4413	CD4+ CD8dim T cell %lymphocyte	CD4+ CD8dim T cell %lymphocyte	CD4+ CD8dim T cell %lymphocyte || ||	TRUE	igd	NA	NA	NA	NA	NA	NA	NA	2	203874196	8.2e-15	0.0137219	Rheumatoid arthritis	TRUE	reported	thbSEP	textfile	13621	262844	276465	0.000218011	60.2851	2	1	TRUE
rs34517899	G	C	G	C	-0.196803	0.007744	0.11029	0.1982	FALSE	TRUE	FALSE	ebi-a-GCST90001610	6	33635309	0.03268	3668	0.8127	CD4+ CD8dim T cell %lymphocyte	CD4+ CD8dim T cell %lymphocyte	CD4+ CD8dim T cell %lymphocyte || ||	TRUE	igd	NA	NA	NA	NA	NA	NA	NA	6	33667532	2.17e-20	0.0212676	Rheumatoid arthritis	TRUE	reported	thbSEP	textfile	13621	262844	276465	0.000309636	85.6295	2	1	TRUE
rs34536443	C	G	C	G	-0.305253	-0.03639	0.0300851	0.0278	FALSE	TRUE	FALSE	ebi-a-GCST90001610	19	10463118	0.07386	3668	0.6223	CD4+ CD8dim T cell %lymphocyte	CD4+ CD8dim T cell %lymphocyte	CD4+ CD8dim T cell %lymphocyte || ||	TRUE	igd	NA	NA	NA	NA	NA	NA	NA	19	10352442	5.87e-14	0.0406406	Rheumatoid arthritis	TRUE	reported	thbSEP	textfile	13621	262844	276465	0.000204019	56.4153	2	1	TRUE
rs548877	G	A	G	A	0.102047	-0.005285	0.176029	0.0792	FALSE	FALSE	FALSE	ebi-a-GCST90001610	11	118300240	0.04629	3668	0.9091	CD4+ CD8dim T cell %lymphocyte	CD4+ CD8dim T cell %lymphocyte	CD4+ CD8dim T cell %lymphocyte || ||	TRUE	igd	NA	NA	NA	NA	NA	NA	NA	11	118429525	5.46e-10	0.0164451	Rheumatoid arthritis	TRUE	reported	thbSEP	textfile	13621	262844	276465	0.00013926	38.5056	2	1	TRUE
rs6456160	C	T	C	T	-0.081607	-0.01014	0.556798	0.5729	FALSE	FALSE	FALSE	ebi-a-GCST90001610	6	167532731	0.02669	3668	0.704001	CD4+ CD8dim T cell %lymphocyte	CD4+ CD8dim T cell %lymphocyte	CD4+ CD8dim T cell %lymphocyte || ||	TRUE	igd	TRUE	rs6456160	rs3093025	T	C	A	G	6	167117605	1.7e-10	0.0127784	Rheumatoid arthritis	TRUE	reported	thbSEP	textfile	13621	262844	276465	0.000147502	40.7848	2	1	TRUE
rs706778	T	C	T	C	0.0866177	-0.05638	0.524034	0.3588	FALSE	FALSE	FALSE	ebi-a-GCST90001610	10	6098949	0.02578	3668	0.0288403	CD4+ CD8dim T cell %lymphocyte	CD4+ CD8dim T cell %lymphocyte	CD4+ CD8dim T cell %lymphocyte || ||	TRUE	igd	NA	NA	NA	NA	NA	NA	NA	10	6056986	1.34e-11	0.0128056	Rheumatoid arthritis	TRUE	reported	thbSEP	textfile	13621	262844	276465	0.000165463	45.752	2	1	TRUE
rs72849211	G	C	G	C	0.219033	-0.09505	0.130083	0.0402	FALSE	TRUE	FALSE	ebi-a-GCST90001610	6	28182896	0.06738	3668	0.1584	CD4+ CD8dim T cell %lymphocyte	CD4+ CD8dim T cell %lymphocyte	CD4+ CD8dim T cell %lymphocyte || ||	TRUE	igd	NA	NA	NA	NA	NA	NA	NA	6	28215118	4.38e-34	0.0179948	Rheumatoid arthritis	TRUE	reported	thbSEP	textfile	13621	262844	276465	0.000535614	148.157	2	1	TRUE
rs73728294	G	A	G	A	0.266793	-0.01017	0.113191	0.0692	FALSE	FALSE	FALSE	ebi-a-GCST90001610	6	31170227	0.05193	3668	0.8448	CD4+ CD8dim T cell %lymphocyte	CD4+ CD8dim T cell %lymphocyte	CD4+ CD8dim T cell %lymphocyte || ||	TRUE	igd	NA	NA	NA	NA	NA	NA	NA	6	31202450	5.25e-46	0.0187368	Rheumatoid arthritis	TRUE	reported	thbSEP	textfile	13621	262844	276465	0.000732824	202.747	2	1	TRUE
rs7574865	G	T	G	T	-0.113486	0.05625	0.767394	0.7197	FALSE	FALSE	FALSE	ebi-a-GCST90001610	2	191964633	0.0274	3668	0.0401301	CD4+ CD8dim T cell %lymphocyte	CD4+ CD8dim T cell %lymphocyte	CD4+ CD8dim T cell %lymphocyte || ||	TRUE	igd	NA	NA	NA	NA	NA	NA	NA	2	191099907	2.24e-14	0.0148621	Rheumatoid arthritis	TRUE	reported	thbSEP	textfile	13621	262844	276465	0.000210859	58.3071	2	1	TRUE
rs76824778	C	T	C	T	0.130532	-0.03177	0.0906656	0.0189	FALSE	FALSE	FALSE	ebi-a-GCST90001610	1	113239505	0.08836	3668	0.719201	CD4+ CD8dim T cell %lymphocyte	CD4+ CD8dim T cell %lymphocyte	CD4+ CD8dim T cell %lymphocyte || ||	TRUE	igd	NA	NA	NA	NA	NA	NA	NA	1	112696883	1.32e-09	0.0215222	Rheumatoid arthritis	TRUE	reported	thbSEP	textfile	13621	262844	276465	0.000133034	36.7839	2	1	TRUE
rs7731626	A	G	A	G	-0.117043	-0.01319	0.278721	0.4894	FALSE	FALSE	FALSE	ebi-a-GCST90001610	5	55444683	0.02465	3668	0.5927	CD4+ CD8dim T cell %lymphocyte	CD4+ CD8dim T cell %lymphocyte	CD4+ CD8dim T cell %lymphocyte || ||	TRUE	igd	NA	NA	NA	NA	NA	NA	NA	5	56148856	5.08e-16	0.0144327	Rheumatoid arthritis	TRUE	reported	thbSEP	textfile	13621	262844	276465	0.000237822	65.7647	2	1	TRUE
rs78248443	T	C	T	C	-0.173002	0.1038	0.0753395	0.0033	FALSE	FALSE	FALSE	ebi-a-GCST90001610	1	65155172	0.2049	3668	0.6125	CD4+ CD8dim T cell %lymphocyte	CD4+ CD8dim T cell %lymphocyte	CD4+ CD8dim T cell %lymphocyte || ||	TRUE	igd	NA	NA	NA	NA	NA	NA	NA	1	64689489	8.09e-12	0.025304	Rheumatoid arthritis	TRUE	reported	thbSEP	textfile	13621	262844	276465	0.000169048	46.7434	2	1	TRUE
rs7902904	A	G	A	G	0.0816081	-0.01867	0.530366	0.4448	FALSE	FALSE	FALSE	ebi-a-GCST90001610	10	63808661	0.02498	3668	0.4549	CD4+ CD8dim T cell %lymphocyte	CD4+ CD8dim T cell %lymphocyte	CD4+ CD8dim T cell %lymphocyte || ||	TRUE	igd	NA	NA	NA	NA	NA	NA	NA	10	62048902	2.17e-10	0.0128543	Rheumatoid arthritis	TRUE	reported	thbSEP	textfile	13621	262844	276465	0.000145769	40.3057	2	1	TRUE
rs8002731	C	A	C	A	-0.0901996	-0.009164	0.362796	0.2617	FALSE	FALSE	FALSE	ebi-a-GCST90001610	13	40362229	0.02773	3668	0.741	CD4+ CD8dim T cell %lymphocyte	CD4+ CD8dim T cell %lymphocyte	CD4+ CD8dim T cell %lymphocyte || ||	TRUE	igd	NA	NA	NA	NA	NA	NA	NA	13	39788092	1.6e-11	0.0133849	Rheumatoid arthritis	TRUE	reported	thbSEP	textfile	13621	262844	276465	0.000164236	45.4125	2	1	TRUE
rs9265884	C	T	C	T	0.18446	0.0003421	0.269229	0.4432	FALSE	FALSE	FALSE	ebi-a-GCST90001610	6	31313212	0.03041	3668	0.991	CD4+ CD8dim T cell %lymphocyte	CD4+ CD8dim T cell %lymphocyte	CD4+ CD8dim T cell %lymphocyte || ||	TRUE	igd	NA	NA	NA	NA	NA	NA	NA	6	31345435	9.03e-40	0.0139766	Rheumatoid arthritis	TRUE	reported	thbSEP	textfile	13621	262844	276465	0.000629633	174.18	2	1	TRUE
rs9268145	G	T	G	T	0.455384	-0.09253	0.182745	0.0387	FALSE	FALSE	FALSE	ebi-a-GCST90001610	6	32257284	0.06523	3668	0.1561	CD4+ CD8dim T cell %lymphocyte	CD4+ CD8dim T cell %lymphocyte	CD4+ CD8dim T cell %lymphocyte || ||	TRUE	igd	NA	NA	NA	NA	NA	NA	NA	6	32289507	1e-200	0.0150342	Rheumatoid arthritis	TRUE	reported	thbSEP	textfile	13621	262844	276465	0.00330762	917.47	2	1	TRUE
rs11513729	T	C	T	C	0.103409	-0.0239	0.380545	0.4636	FALSE	FALSE	FALSE	ebi-a-GCST90001611	12	112273499	0.02636	3668	0.3647	CD4+ CD8dim T cell %leukocyte	CD4+ CD8dim T cell %leukocyte	CD4+ CD8dim T cell %leukocyte || ||	TRUE	igd	NA	NA	NA	NA	NA	NA	NA	12	111835695	2.52e-15	0.0130686	Rheumatoid arthritis	TRUE	reported	thbSEP	textfile	13621	262844	276465	0.000226423	62.6117	2	1	TRUE
rs115625939	G	A	G	A	-0.515971	0.302	0.131425	0.1937	FALSE	FALSE	FALSE	ebi-a-GCST90001611	6	32583584	0.04374	3668	5.99e-12	CD4+ CD8dim T cell %leukocyte	CD4+ CD8dim T cell %leukocyte	CD4+ CD8dim T cell %leukocyte || ||	TRUE	igd	NA	NA	NA	NA	NA	NA	NA	6	32615807	1.94e-136	0.0207537	Rheumatoid arthritis	TRUE	reported	thbSEP	textfile	13621	262844	276465	0.00223074	618.097	2	1	TRUE
rs13246321	C	T	C	T	0.119359	0.05035	0.149836	0.0455	FALSE	FALSE	FALSE	ebi-a-GCST90001611	7	128701331	0.06049	3668	0.4053	CD4+ CD8dim T cell %leukocyte	CD4+ CD8dim T cell %leukocyte	CD4+ CD8dim T cell %leukocyte || ||	TRUE	igd	NA	NA	NA	NA	NA	NA	NA	7	129061277	8.54e-12	0.0174779	Rheumatoid arthritis	TRUE	reported	thbSEP	textfile	13621	262844	276465	0.000168662	46.6368	2	1	TRUE
rs16903065	A	C	A	C	-0.142869	0.01212	0.115562	0.2034	FALSE	FALSE	FALSE	ebi-a-GCST90001611	8	129540464	0.03034	3668	0.6897	CD4+ CD8dim T cell %leukocyte	CD4+ CD8dim T cell %leukocyte	CD4+ CD8dim T cell %leukocyte || ||	TRUE	igd	NA	NA	NA	NA	NA	NA	NA	8	128528218	4.56e-12	0.0206494	Rheumatoid arthritis	TRUE	reported	thbSEP	textfile	13621	262844	276465	0.000173119	47.8694	2	1	TRUE
rs2045793	G	A	G	A	-0.0881601	-0.04074	0.242732	0.2279	FALSE	FALSE	FALSE	ebi-a-GCST90001611	1	38635462	0.02864	3668	0.155	CD4+ CD8dim T cell %leukocyte	CD4+ CD8dim T cell %leukocyte	CD4+ CD8dim T cell %leukocyte || ||	TRUE	igd	NA	NA	NA	NA	NA	NA	NA	1	38169790	4.73e-09	0.0150533	Rheumatoid arthritis	TRUE	reported	thbSEP	textfile	13621	262844	276465	0.000124047	34.2987	2	1	TRUE
rs2476601	G	A	G	A	-0.355788	0.2247	0.851561	0.9816	FALSE	FALSE	FALSE	ebi-a-GCST90001611	1	114377568	0.09142	3668	0.0140001	CD4+ CD8dim T cell %leukocyte	CD4+ CD8dim T cell %leukocyte	CD4+ CD8dim T cell %leukocyte || ||	TRUE	igd	NA	NA	NA	NA	NA	NA	NA	1	113834946	1.89e-102	0.0165552	Rheumatoid arthritis	TRUE	reported	thbSEP	textfile	13621	262844	276465	0.00166782	461.86	2	1	TRUE
rs28366143	A	C	A	C	0.445639	-0.04292	0.114772	0.1595	FALSE	FALSE	FALSE	ebi-a-GCST90001611	6	31364832	0.03835	3668	0.2631	CD4+ CD8dim T cell %leukocyte	CD4+ CD8dim T cell %leukocyte	CD4+ CD8dim T cell %leukocyte || ||	TRUE	igd	NA	NA	NA	NA	NA	NA	NA	6	31397055	2.82e-135	0.0180028	Rheumatoid arthritis	TRUE	reported	thbSEP	textfile	13621	262844	276465	0.00221149	612.75	2	1	TRUE
rs3087243	A	G	A	G	-0.106542	-0.01504	0.329393	0.5513	FALSE	FALSE	FALSE	ebi-a-GCST90001611	2	204738919	0.02592	3668	0.5619	CD4+ CD8dim T cell %leukocyte	CD4+ CD8dim T cell %leukocyte	CD4+ CD8dim T cell %leukocyte || ||	TRUE	igd	NA	NA	NA	NA	NA	NA	NA	2	203874196	8.2e-15	0.0137219	Rheumatoid arthritis	TRUE	reported	thbSEP	textfile	13621	262844	276465	0.000218011	60.2851	2	1	TRUE
rs34517899	G	C	G	C	-0.196803	-0.002224	0.11029	0.1982	FALSE	TRUE	FALSE	ebi-a-GCST90001611	6	33635309	0.0328	3668	0.9459	CD4+ CD8dim T cell %leukocyte	CD4+ CD8dim T cell %leukocyte	CD4+ CD8dim T cell %leukocyte || ||	TRUE	igd	NA	NA	NA	NA	NA	NA	NA	6	33667532	2.17e-20	0.0212676	Rheumatoid arthritis	TRUE	reported	thbSEP	textfile	13621	262844	276465	0.000309636	85.6295	2	1	TRUE
rs34536443	C	G	C	G	-0.305253	-0.04179	0.0300851	0.0278	FALSE	TRUE	FALSE	ebi-a-GCST90001611	19	10463118	0.07414	3668	0.573	CD4+ CD8dim T cell %leukocyte	CD4+ CD8dim T cell %leukocyte	CD4+ CD8dim T cell %leukocyte || ||	TRUE	igd	NA	NA	NA	NA	NA	NA	NA	19	10352442	5.87e-14	0.0406406	Rheumatoid arthritis	TRUE	reported	thbSEP	textfile	13621	262844	276465	0.000204019	56.4153	2	1	TRUE
rs548877	G	A	G	A	0.102047	-0.01589	0.176029	0.0792	FALSE	FALSE	FALSE	ebi-a-GCST90001611	11	118300240	0.04646	3668	0.7323	CD4+ CD8dim T cell %leukocyte	CD4+ CD8dim T cell %leukocyte	CD4+ CD8dim T cell %leukocyte || ||	TRUE	igd	NA	NA	NA	NA	NA	NA	NA	11	118429525	5.46e-10	0.0164451	Rheumatoid arthritis	TRUE	reported	thbSEP	textfile	13621	262844	276465	0.00013926	38.5056	2	1	TRUE
rs6456160	C	T	C	T	-0.081607	-0.005632	0.556798	0.5729	FALSE	FALSE	FALSE	ebi-a-GCST90001611	6	167532731	0.02679	3668	0.8335	CD4+ CD8dim T cell %leukocyte	CD4+ CD8dim T cell %leukocyte	CD4+ CD8dim T cell %leukocyte || ||	TRUE	igd	TRUE	rs6456160	rs3093025	T	C	A	G	6	167117605	1.7e-10	0.0127784	Rheumatoid arthritis	TRUE	reported	thbSEP	textfile	13621	262844	276465	0.000147502	40.7848	2	1	TRUE
rs706778	T	C	T	C	0.0866177	-0.05589	0.524034	0.3588	FALSE	FALSE	FALSE	ebi-a-GCST90001611	10	6098949	0.02588	3668	0.0308901	CD4+ CD8dim T cell %leukocyte	CD4+ CD8dim T cell %leukocyte	CD4+ CD8dim T cell %leukocyte || ||	TRUE	igd	NA	NA	NA	NA	NA	NA	NA	10	6056986	1.34e-11	0.0128056	Rheumatoid arthritis	TRUE	reported	thbSEP	textfile	13621	262844	276465	0.000165463	45.752	2	1	TRUE
rs72849211	G	C	G	C	0.219033	-0.07512	0.130083	0.0402	FALSE	TRUE	FALSE	ebi-a-GCST90001611	6	28182896	0.06764	3668	0.2668	CD4+ CD8dim T cell %leukocyte	CD4+ CD8dim T cell %leukocyte	CD4+ CD8dim T cell %leukocyte || ||	TRUE	igd	NA	NA	NA	NA	NA	NA	NA	6	28215118	4.38e-34	0.0179948	Rheumatoid arthritis	TRUE	reported	thbSEP	textfile	13621	262844	276465	0.000535614	148.157	2	1	TRUE
rs73728294	G	A	G	A	0.266793	-0.004061	0.113191	0.0692	FALSE	FALSE	FALSE	ebi-a-GCST90001611	6	31170227	0.05212	3668	0.9379	CD4+ CD8dim T cell %leukocyte	CD4+ CD8dim T cell %leukocyte	CD4+ CD8dim T cell %leukocyte || ||	TRUE	igd	NA	NA	NA	NA	NA	NA	NA	6	31202450	5.25e-46	0.0187368	Rheumatoid arthritis	TRUE	reported	thbSEP	textfile	13621	262844	276465	0.000732824	202.747	2	1	TRUE
rs7574865	G	T	G	T	-0.113486	0.05618	0.767394	0.7197	FALSE	FALSE	FALSE	ebi-a-GCST90001611	2	191964633	0.0275	3668	0.0411301	CD4+ CD8dim T cell %leukocyte	CD4+ CD8dim T cell %leukocyte	CD4+ CD8dim T cell %leukocyte || ||	TRUE	igd	NA	NA	NA	NA	NA	NA	NA	2	191099907	2.24e-14	0.0148621	Rheumatoid arthritis	TRUE	reported	thbSEP	textfile	13621	262844	276465	0.000210859	58.3071	2	1	TRUE
rs76824778	C	T	C	T	0.130532	-0.034	0.0906656	0.0189	FALSE	FALSE	FALSE	ebi-a-GCST90001611	1	113239505	0.08869	3668	0.7014	CD4+ CD8dim T cell %leukocyte	CD4+ CD8dim T cell %leukocyte	CD4+ CD8dim T cell %leukocyte || ||	TRUE	igd	NA	NA	NA	NA	NA	NA	NA	1	112696883	1.32e-09	0.0215222	Rheumatoid arthritis	TRUE	reported	thbSEP	textfile	13621	262844	276465	0.000133034	36.7839	2	1	TRUE
rs7731626	A	G	A	G	-0.117043	-0.01134	0.278721	0.4894	FALSE	FALSE	FALSE	ebi-a-GCST90001611	5	55444683	0.02474	3668	0.6468	CD4+ CD8dim T cell %leukocyte	CD4+ CD8dim T cell %leukocyte	CD4+ CD8dim T cell %leukocyte || ||	TRUE	igd	NA	NA	NA	NA	NA	NA	NA	5	56148856	5.08e-16	0.0144327	Rheumatoid arthritis	TRUE	reported	thbSEP	textfile	13621	262844	276465	0.000237822	65.7647	2	1	TRUE
rs78248443	T	C	T	C	-0.173002	0.1072	0.0753395	0.0033	FALSE	FALSE	FALSE	ebi-a-GCST90001611	1	65155172	0.2057	3668	0.602101	CD4+ CD8dim T cell %leukocyte	CD4+ CD8dim T cell %leukocyte	CD4+ CD8dim T cell %leukocyte || ||	TRUE	igd	NA	NA	NA	NA	NA	NA	NA	1	64689489	8.09e-12	0.025304	Rheumatoid arthritis	TRUE	reported	thbSEP	textfile	13621	262844	276465	0.000169048	46.7434	2	1	TRUE
rs7902904	A	G	A	G	0.0816081	-0.01265	0.530366	0.4448	FALSE	FALSE	FALSE	ebi-a-GCST90001611	10	63808661	0.02507	3668	0.6138	CD4+ CD8dim T cell %leukocyte	CD4+ CD8dim T cell %leukocyte	CD4+ CD8dim T cell %leukocyte || ||	TRUE	igd	NA	NA	NA	NA	NA	NA	NA	10	62048902	2.17e-10	0.0128543	Rheumatoid arthritis	TRUE	reported	thbSEP	textfile	13621	262844	276465	0.000145769	40.3057	2	1	TRUE
rs8002731	C	A	C	A	-0.0901996	-0.008299	0.362796	0.2617	FALSE	FALSE	FALSE	ebi-a-GCST90001611	13	40362229	0.02783	3668	0.7656	CD4+ CD8dim T cell %leukocyte	CD4+ CD8dim T cell %leukocyte	CD4+ CD8dim T cell %leukocyte || ||	TRUE	igd	NA	NA	NA	NA	NA	NA	NA	13	39788092	1.6e-11	0.0133849	Rheumatoid arthritis	TRUE	reported	thbSEP	textfile	13621	262844	276465	0.000164236	45.4125	2	1	TRUE
rs9265884	C	T	C	T	0.18446	0.002728	0.269229	0.4432	FALSE	FALSE	FALSE	ebi-a-GCST90001611	6	31313212	0.03052	3668	0.9288	CD4+ CD8dim T cell %leukocyte	CD4+ CD8dim T cell %leukocyte	CD4+ CD8dim T cell %leukocyte || ||	TRUE	igd	NA	NA	NA	NA	NA	NA	NA	6	31345435	9.03e-40	0.0139766	Rheumatoid arthritis	TRUE	reported	thbSEP	textfile	13621	262844	276465	0.000629633	174.18	2	1	TRUE
rs9268145	G	T	G	T	0.455384	-0.09808	0.182745	0.0387	FALSE	FALSE	FALSE	ebi-a-GCST90001611	6	32257284	0.06547	3668	0.1342	CD4+ CD8dim T cell %leukocyte	CD4+ CD8dim T cell %leukocyte	CD4+ CD8dim T cell %leukocyte || ||	TRUE	igd	NA	NA	NA	NA	NA	NA	NA	6	32289507	1e-200	0.0150342	Rheumatoid arthritis	TRUE	reported	thbSEP	textfile	13621	262844	276465	0.00330762	917.47	2	1	TRUE
rs11513729	T	C	T	C	0.103409	-0.000736	0.380545	0.4643	FALSE	FALSE	FALSE	ebi-a-GCST90001765	12	112273499	0.02607	3655	0.9775	CD24 on IgD+ CD24+ B cell	CD24 on IgD+ CD24+ B cell	CD24 on IgD+ CD24+ B cell || ||	TRUE	igd	NA	NA	NA	NA	NA	NA	NA	12	111835695	2.52e-15	0.0130686	Rheumatoid arthritis	TRUE	reported	thbSEP	textfile	13621	262844	276465	0.000226423	62.6117	2	1	TRUE
rs115625939	G	A	G	A	-0.515971	0.115	0.131425	0.1933	FALSE	FALSE	FALSE	ebi-a-GCST90001765	6	32583584	0.04326	3655	0.007873	CD24 on IgD+ CD24+ B cell	CD24 on IgD+ CD24+ B cell	CD24 on IgD+ CD24+ B cell || ||	TRUE	igd	NA	NA	NA	NA	NA	NA	NA	6	32615807	1.94e-136	0.0207537	Rheumatoid arthritis	TRUE	reported	thbSEP	textfile	13621	262844	276465	0.00223074	618.097	2	1	TRUE
rs13246321	C	T	C	T	0.119359	0.004116	0.149836	0.0436	FALSE	FALSE	FALSE	ebi-a-GCST90001765	7	128701331	0.0606	3655	0.9458	CD24 on IgD+ CD24+ B cell	CD24 on IgD+ CD24+ B cell	CD24 on IgD+ CD24+ B cell || ||	TRUE	igd	NA	NA	NA	NA	NA	NA	NA	7	129061277	8.54e-12	0.0174779	Rheumatoid arthritis	TRUE	reported	thbSEP	textfile	13621	262844	276465	0.000168662	46.6368	2	1	TRUE
rs16903065	A	C	A	C	-0.142869	-0.01855	0.115562	0.2079	FALSE	FALSE	FALSE	ebi-a-GCST90001765	8	129540464	0.03012	3655	0.538	CD24 on IgD+ CD24+ B cell	CD24 on IgD+ CD24+ B cell	CD24 on IgD+ CD24+ B cell || ||	TRUE	igd	NA	NA	NA	NA	NA	NA	NA	8	128528218	4.56e-12	0.0206494	Rheumatoid arthritis	TRUE	reported	thbSEP	textfile	13621	262844	276465	0.000173119	47.8694	2	1	TRUE
rs2045793	G	A	G	A	-0.0881601	0.05009	0.242732	0.232	FALSE	FALSE	FALSE	ebi-a-GCST90001765	1	38635462	0.02888	3655	0.0828991	CD24 on IgD+ CD24+ B cell	CD24 on IgD+ CD24+ B cell	CD24 on IgD+ CD24+ B cell || ||	TRUE	igd	NA	NA	NA	NA	NA	NA	NA	1	38169790	4.73e-09	0.0150533	Rheumatoid arthritis	TRUE	reported	thbSEP	textfile	13621	262844	276465	0.000124047	34.2987	2	1	TRUE
rs2476601	G	A	G	A	-0.355788	-0.0179	0.851561	0.9829	FALSE	FALSE	FALSE	ebi-a-GCST90001765	1	114377568	0.09483	3655	0.8503	CD24 on IgD+ CD24+ B cell	CD24 on IgD+ CD24+ B cell	CD24 on IgD+ CD24+ B cell || ||	TRUE	igd	NA	NA	NA	NA	NA	NA	NA	1	113834946	1.89e-102	0.0165552	Rheumatoid arthritis	TRUE	reported	thbSEP	textfile	13621	262844	276465	0.00166782	461.86	2	1	TRUE
rs28366143	A	C	A	C	0.445639	-0.1182	0.114772	0.1617	FALSE	FALSE	FALSE	ebi-a-GCST90001765	6	31364832	0.0372	3655	0.00149599	CD24 on IgD+ CD24+ B cell	CD24 on IgD+ CD24+ B cell	CD24 on IgD+ CD24+ B cell || ||	TRUE	igd	NA	NA	NA	NA	NA	NA	NA	6	31397055	2.82e-135	0.0180028	Rheumatoid arthritis	TRUE	reported	thbSEP	textfile	13621	262844	276465	0.00221149	612.75	2	1	TRUE
rs3087243	A	G	A	G	-0.106542	-0.02065	0.329393	0.5588	FALSE	FALSE	FALSE	ebi-a-GCST90001765	2	204738919	0.02561	3655	0.4203	CD24 on IgD+ CD24+ B cell	CD24 on IgD+ CD24+ B cell	CD24 on IgD+ CD24+ B cell || ||	TRUE	igd	NA	NA	NA	NA	NA	NA	NA	2	203874196	8.2e-15	0.0137219	Rheumatoid arthritis	TRUE	reported	thbSEP	textfile	13621	262844	276465	0.000218011	60.2851	2	1	TRUE
rs34517899	G	C	G	C	-0.196803	0.006146	0.11029	0.1992	FALSE	TRUE	FALSE	ebi-a-GCST90001765	6	33635309	0.03265	3655	0.8507	CD24 on IgD+ CD24+ B cell	CD24 on IgD+ CD24+ B cell	CD24 on IgD+ CD24+ B cell || ||	TRUE	igd	NA	NA	NA	NA	NA	NA	NA	6	33667532	2.17e-20	0.0212676	Rheumatoid arthritis	TRUE	reported	thbSEP	textfile	13621	262844	276465	0.000309636	85.6295	2	1	TRUE
rs34536443	C	G	C	G	-0.305253	-0.007648	0.0300851	0.0256	FALSE	TRUE	FALSE	ebi-a-GCST90001765	19	10463118	0.07737	3655	0.9213	CD24 on IgD+ CD24+ B cell	CD24 on IgD+ CD24+ B cell	CD24 on IgD+ CD24+ B cell || ||	TRUE	igd	NA	NA	NA	NA	NA	NA	NA	19	10352442	5.87e-14	0.0406406	Rheumatoid arthritis	TRUE	reported	thbSEP	textfile	13621	262844	276465	0.000204019	56.4153	2	1	TRUE
rs548877	G	A	G	A	0.102047	-0.00555	0.176029	0.0763	FALSE	FALSE	FALSE	ebi-a-GCST90001765	11	118300240	0.04651	3655	0.905	CD24 on IgD+ CD24+ B cell	CD24 on IgD+ CD24+ B cell	CD24 on IgD+ CD24+ B cell || ||	TRUE	igd	NA	NA	NA	NA	NA	NA	NA	11	118429525	5.46e-10	0.0164451	Rheumatoid arthritis	TRUE	reported	thbSEP	textfile	13621	262844	276465	0.00013926	38.5056	2	1	TRUE
rs6456160	C	T	C	T	-0.081607	0.0381	0.556798	0.5722	FALSE	FALSE	FALSE	ebi-a-GCST90001765	6	167532731	0.02529	3655	0.132	CD24 on IgD+ CD24+ B cell	CD24 on IgD+ CD24+ B cell	CD24 on IgD+ CD24+ B cell || ||	TRUE	igd	TRUE	rs6456160	rs3093025	T	C	A	G	6	167117605	1.7e-10	0.0127784	Rheumatoid arthritis	TRUE	reported	thbSEP	textfile	13621	262844	276465	0.000147502	40.7848	2	1	TRUE
rs706778	T	C	T	C	0.0866177	-0.01329	0.524034	0.3584	FALSE	FALSE	FALSE	ebi-a-GCST90001765	10	6098949	0.0259	3655	0.6079	CD24 on IgD+ CD24+ B cell	CD24 on IgD+ CD24+ B cell	CD24 on IgD+ CD24+ B cell || ||	TRUE	igd	NA	NA	NA	NA	NA	NA	NA	10	6056986	1.34e-11	0.0128056	Rheumatoid arthritis	TRUE	reported	thbSEP	textfile	13621	262844	276465	0.000165463	45.752	2	1	TRUE
rs72849211	G	C	G	C	0.219033	0.0785	0.130083	0.0389	FALSE	TRUE	FALSE	ebi-a-GCST90001765	6	28182896	0.06831	3655	0.2506	CD24 on IgD+ CD24+ B cell	CD24 on IgD+ CD24+ B cell	CD24 on IgD+ CD24+ B cell || ||	TRUE	igd	NA	NA	NA	NA	NA	NA	NA	6	28215118	4.38e-34	0.0179948	Rheumatoid arthritis	TRUE	reported	thbSEP	textfile	13621	262844	276465	0.000535614	148.157	2	1	TRUE
rs73728294	G	A	G	A	0.266793	-0.003291	0.113191	0.072	FALSE	FALSE	FALSE	ebi-a-GCST90001765	6	31170227	0.05074	3655	0.9483	CD24 on IgD+ CD24+ B cell	CD24 on IgD+ CD24+ B cell	CD24 on IgD+ CD24+ B cell || ||	TRUE	igd	NA	NA	NA	NA	NA	NA	NA	6	31202450	5.25e-46	0.0187368	Rheumatoid arthritis	TRUE	reported	thbSEP	textfile	13621	262844	276465	0.000732824	202.747	2	1	TRUE
rs7574865	G	T	G	T	-0.113486	0.03527	0.767394	0.7218	FALSE	FALSE	FALSE	ebi-a-GCST90001765	2	191964633	0.02712	3655	0.1935	CD24 on IgD+ CD24+ B cell	CD24 on IgD+ CD24+ B cell	CD24 on IgD+ CD24+ B cell || ||	TRUE	igd	NA	NA	NA	NA	NA	NA	NA	2	191099907	2.24e-14	0.0148621	Rheumatoid arthritis	TRUE	reported	thbSEP	textfile	13621	262844	276465	0.000210859	58.3071	2	1	TRUE
rs76824778	C	T	C	T	0.130532	0.1239	0.0906656	0.0178	FALSE	FALSE	FALSE	ebi-a-GCST90001765	1	113239505	0.09201	3655	0.1781	CD24 on IgD+ CD24+ B cell	CD24 on IgD+ CD24+ B cell	CD24 on IgD+ CD24+ B cell || ||	TRUE	igd	NA	NA	NA	NA	NA	NA	NA	1	112696883	1.32e-09	0.0215222	Rheumatoid arthritis	TRUE	reported	thbSEP	textfile	13621	262844	276465	0.000133034	36.7839	2	1	TRUE
rs7731626	A	G	A	G	-0.117043	0.009238	0.278721	0.4912	FALSE	FALSE	FALSE	ebi-a-GCST90001765	5	55444683	0.02478	3655	0.7094	CD24 on IgD+ CD24+ B cell	CD24 on IgD+ CD24+ B cell	CD24 on IgD+ CD24+ B cell || ||	TRUE	igd	NA	NA	NA	NA	NA	NA	NA	5	56148856	5.08e-16	0.0144327	Rheumatoid arthritis	TRUE	reported	thbSEP	textfile	13621	262844	276465	0.000237822	65.7647	2	1	TRUE
rs78248443	T	C	T	C	-0.173002	0.1038	0.0753395	0.0027	FALSE	FALSE	FALSE	ebi-a-GCST90001765	1	65155172	0.2391	3655	0.6642	CD24 on IgD+ CD24+ B cell	CD24 on IgD+ CD24+ B cell	CD24 on IgD+ CD24+ B cell || ||	TRUE	igd	NA	NA	NA	NA	NA	NA	NA	1	64689489	8.09e-12	0.025304	Rheumatoid arthritis	TRUE	reported	thbSEP	textfile	13621	262844	276465	0.000169048	46.7434	2	1	TRUE
rs7902904	A	G	A	G	0.0816081	0.01747	0.530366	0.4469	FALSE	FALSE	FALSE	ebi-a-GCST90001765	10	63808661	0.02501	3655	0.4851	CD24 on IgD+ CD24+ B cell	CD24 on IgD+ CD24+ B cell	CD24 on IgD+ CD24+ B cell || ||	TRUE	igd	NA	NA	NA	NA	NA	NA	NA	10	62048902	2.17e-10	0.0128543	Rheumatoid arthritis	TRUE	reported	thbSEP	textfile	13621	262844	276465	0.000145769	40.3057	2	1	TRUE
rs8002731	C	A	C	A	-0.0901996	-0.0139	0.362796	0.2614	FALSE	FALSE	FALSE	ebi-a-GCST90001765	13	40362229	0.0277	3655	0.6159	CD24 on IgD+ CD24+ B cell	CD24 on IgD+ CD24+ B cell	CD24 on IgD+ CD24+ B cell || ||	TRUE	igd	NA	NA	NA	NA	NA	NA	NA	13	39788092	1.6e-11	0.0133849	Rheumatoid arthritis	TRUE	reported	thbSEP	textfile	13621	262844	276465	0.000164236	45.4125	2	1	TRUE
rs9265884	C	T	C	T	0.18446	-0.0492	0.269229	0.4428	FALSE	FALSE	FALSE	ebi-a-GCST90001765	6	31313212	0.02906	3655	0.0905503	CD24 on IgD+ CD24+ B cell	CD24 on IgD+ CD24+ B cell	CD24 on IgD+ CD24+ B cell || ||	TRUE	igd	NA	NA	NA	NA	NA	NA	NA	6	31345435	9.03e-40	0.0139766	Rheumatoid arthritis	TRUE	reported	thbSEP	textfile	13621	262844	276465	0.000629633	174.18	2	1	TRUE
rs9268145	G	T	G	T	0.455384	-0.1276	0.182745	0.0379	FALSE	FALSE	FALSE	ebi-a-GCST90001765	6	32257284	0.06676	3655	0.0560506	CD24 on IgD+ CD24+ B cell	CD24 on IgD+ CD24+ B cell	CD24 on IgD+ CD24+ B cell || ||	TRUE	igd	NA	NA	NA	NA	NA	NA	NA	6	32289507	1e-200	0.0150342	Rheumatoid arthritis	TRUE	reported	thbSEP	textfile	13621	262844	276465	0.00330762	917.47	2	1	TRUE
rs11513729	T	C	T	C	0.103409	0.006648	0.380545	0.4643	FALSE	FALSE	FALSE	ebi-a-GCST90001772	12	112273499	0.02617	3655	0.7995	CD24 on unswitched memory B cell	CD24 on unswitched memory B cell	CD24 on unswitched memory B cell || ||	TRUE	igd	NA	NA	NA	NA	NA	NA	NA	12	111835695	2.52e-15	0.0130686	Rheumatoid arthritis	TRUE	reported	thbSEP	textfile	13621	262844	276465	0.000226423	62.6117	2	1	TRUE
rs115625939	G	A	G	A	-0.515971	0.1154	0.131425	0.1933	FALSE	FALSE	FALSE	ebi-a-GCST90001772	6	32583584	0.04341	3655	0.00786991	CD24 on unswitched memory B cell	CD24 on unswitched memory B cell	CD24 on unswitched memory B cell || ||	TRUE	igd	NA	NA	NA	NA	NA	NA	NA	6	32615807	1.94e-136	0.0207537	Rheumatoid arthritis	TRUE	reported	thbSEP	textfile	13621	262844	276465	0.00223074	618.097	2	1	TRUE
rs13246321	C	T	C	T	0.119359	-0.02464	0.149836	0.0436	FALSE	FALSE	FALSE	ebi-a-GCST90001772	7	128701331	0.0609	3655	0.6857	CD24 on unswitched memory B cell	CD24 on unswitched memory B cell	CD24 on unswitched memory B cell || ||	TRUE	igd	NA	NA	NA	NA	NA	NA	NA	7	129061277	8.54e-12	0.0174779	Rheumatoid arthritis	TRUE	reported	thbSEP	textfile	13621	262844	276465	0.000168662	46.6368	2	1	TRUE
rs16903065	A	C	A	C	-0.142869	-0.04573	0.115562	0.2079	FALSE	FALSE	FALSE	ebi-a-GCST90001772	8	129540464	0.03027	3655	0.131	CD24 on unswitched memory B cell	CD24 on unswitched memory B cell	CD24 on unswitched memory B cell || ||	TRUE	igd	NA	NA	NA	NA	NA	NA	NA	8	128528218	4.56e-12	0.0206494	Rheumatoid arthritis	TRUE	reported	thbSEP	textfile	13621	262844	276465	0.000173119	47.8694	2	1	TRUE
rs2045793	G	A	G	A	-0.0881601	0.0651	0.242732	0.232	FALSE	FALSE	FALSE	ebi-a-GCST90001772	1	38635462	0.02903	3655	0.0249701	CD24 on unswitched memory B cell	CD24 on unswitched memory B cell	CD24 on unswitched memory B cell || ||	TRUE	igd	NA	NA	NA	NA	NA	NA	NA	1	38169790	4.73e-09	0.0150533	Rheumatoid arthritis	TRUE	reported	thbSEP	textfile	13621	262844	276465	0.000124047	34.2987	2	1	TRUE
rs2476601	G	A	G	A	-0.355788	-0.04711	0.851561	0.9829	FALSE	FALSE	FALSE	ebi-a-GCST90001772	1	114377568	0.09532	3655	0.621199	CD24 on unswitched memory B cell	CD24 on unswitched memory B cell	CD24 on unswitched memory B cell || ||	TRUE	igd	NA	NA	NA	NA	NA	NA	NA	1	113834946	1.89e-102	0.0165552	Rheumatoid arthritis	TRUE	reported	thbSEP	textfile	13621	262844	276465	0.00166782	461.86	2	1	TRUE
rs28366143	A	C	A	C	0.445639	-0.1257	0.114772	0.1617	FALSE	FALSE	FALSE	ebi-a-GCST90001772	6	31364832	0.03732	3655	0.000765702	CD24 on unswitched memory B cell	CD24 on unswitched memory B cell	CD24 on unswitched memory B cell || ||	TRUE	igd	NA	NA	NA	NA	NA	NA	NA	6	31397055	2.82e-135	0.0180028	Rheumatoid arthritis	TRUE	reported	thbSEP	textfile	13621	262844	276465	0.00221149	612.75	2	1	TRUE
rs3087243	A	G	A	G	-0.106542	0.01165	0.329393	0.5588	FALSE	FALSE	FALSE	ebi-a-GCST90001772	2	204738919	0.02573	3655	0.6506	CD24 on unswitched memory B cell	CD24 on unswitched memory B cell	CD24 on unswitched memory B cell || ||	TRUE	igd	NA	NA	NA	NA	NA	NA	NA	2	203874196	8.2e-15	0.0137219	Rheumatoid arthritis	TRUE	reported	thbSEP	textfile	13621	262844	276465	0.000218011	60.2851	2	1	TRUE
rs34517899	G	C	G	C	-0.196803	-0.02518	0.11029	0.1992	FALSE	TRUE	FALSE	ebi-a-GCST90001772	6	33635309	0.03278	3655	0.4424	CD24 on unswitched memory B cell	CD24 on unswitched memory B cell	CD24 on unswitched memory B cell || ||	TRUE	igd	NA	NA	NA	NA	NA	NA	NA	6	33667532	2.17e-20	0.0212676	Rheumatoid arthritis	TRUE	reported	thbSEP	textfile	13621	262844	276465	0.000309636	85.6295	2	1	TRUE
rs34536443	C	G	C	G	-0.305253	-0.04999	0.0300851	0.0256	FALSE	TRUE	FALSE	ebi-a-GCST90001772	19	10463118	0.07774	3655	0.5202	CD24 on unswitched memory B cell	CD24 on unswitched memory B cell	CD24 on unswitched memory B cell || ||	TRUE	igd	NA	NA	NA	NA	NA	NA	NA	19	10352442	5.87e-14	0.0406406	Rheumatoid arthritis	TRUE	reported	thbSEP	textfile	13621	262844	276465	0.000204019	56.4153	2	1	TRUE
rs548877	G	A	G	A	0.102047	-0.02203	0.176029	0.0763	FALSE	FALSE	FALSE	ebi-a-GCST90001772	11	118300240	0.04675	3655	0.6375	CD24 on unswitched memory B cell	CD24 on unswitched memory B cell	CD24 on unswitched memory B cell || ||	TRUE	igd	NA	NA	NA	NA	NA	NA	NA	11	118429525	5.46e-10	0.0164451	Rheumatoid arthritis	TRUE	reported	thbSEP	textfile	13621	262844	276465	0.00013926	38.5056	2	1	TRUE
rs6456160	C	T	C	T	-0.081607	0.05048	0.556798	0.5722	FALSE	FALSE	FALSE	ebi-a-GCST90001772	6	167532731	0.02541	3655	0.04701	CD24 on unswitched memory B cell	CD24 on unswitched memory B cell	CD24 on unswitched memory B cell || ||	TRUE	igd	TRUE	rs6456160	rs3093025	T	C	A	G	6	167117605	1.7e-10	0.0127784	Rheumatoid arthritis	TRUE	reported	thbSEP	textfile	13621	262844	276465	0.000147502	40.7848	2	1	TRUE
rs706778	T	C	T	C	0.0866177	-0.005422	0.524034	0.3584	FALSE	FALSE	FALSE	ebi-a-GCST90001772	10	6098949	0.02603	3655	0.835	CD24 on unswitched memory B cell	CD24 on unswitched memory B cell	CD24 on unswitched memory B cell || ||	TRUE	igd	NA	NA	NA	NA	NA	NA	NA	10	6056986	1.34e-11	0.0128056	Rheumatoid arthritis	TRUE	reported	thbSEP	textfile	13621	262844	276465	0.000165463	45.752	2	1	TRUE
rs72849211	G	C	G	C	0.219033	0.05699	0.130083	0.0389	FALSE	TRUE	FALSE	ebi-a-GCST90001772	6	28182896	0.0686	3655	0.4061	CD24 on unswitched memory B cell	CD24 on unswitched memory B cell	CD24 on unswitched memory B cell || ||	TRUE	igd	NA	NA	NA	NA	NA	NA	NA	6	28215118	4.38e-34	0.0179948	Rheumatoid arthritis	TRUE	reported	thbSEP	textfile	13621	262844	276465	0.000535614	148.157	2	1	TRUE
rs73728294	G	A	G	A	0.266793	-0.0005012	0.113191	0.072	FALSE	FALSE	FALSE	ebi-a-GCST90001772	6	31170227	0.05095	3655	0.9922	CD24 on unswitched memory B cell	CD24 on unswitched memory B cell	CD24 on unswitched memory B cell || ||	TRUE	igd	NA	NA	NA	NA	NA	NA	NA	6	31202450	5.25e-46	0.0187368	Rheumatoid arthritis	TRUE	reported	thbSEP	textfile	13621	262844	276465	0.000732824	202.747	2	1	TRUE
rs7574865	G	T	G	T	-0.113486	0.02017	0.767394	0.7218	FALSE	FALSE	FALSE	ebi-a-GCST90001772	2	191964633	0.02726	3655	0.4593	CD24 on unswitched memory B cell	CD24 on unswitched memory B cell	CD24 on unswitched memory B cell || ||	TRUE	igd	NA	NA	NA	NA	NA	NA	NA	2	191099907	2.24e-14	0.0148621	Rheumatoid arthritis	TRUE	reported	thbSEP	textfile	13621	262844	276465	0.000210859	58.3071	2	1	TRUE
rs76824778	C	T	C	T	0.130532	0.08724	0.0906656	0.0178	FALSE	FALSE	FALSE	ebi-a-GCST90001772	1	113239505	0.0925	3655	0.3457	CD24 on unswitched memory B cell	CD24 on unswitched memory B cell	CD24 on unswitched memory B cell || ||	TRUE	igd	NA	NA	NA	NA	NA	NA	NA	1	112696883	1.32e-09	0.0215222	Rheumatoid arthritis	TRUE	reported	thbSEP	textfile	13621	262844	276465	0.000133034	36.7839	2	1	TRUE
rs7731626	A	G	A	G	-0.117043	0.007727	0.278721	0.4912	FALSE	FALSE	FALSE	ebi-a-GCST90001772	5	55444683	0.02492	3655	0.7565	CD24 on unswitched memory B cell	CD24 on unswitched memory B cell	CD24 on unswitched memory B cell || ||	TRUE	igd	NA	NA	NA	NA	NA	NA	NA	5	56148856	5.08e-16	0.0144327	Rheumatoid arthritis	TRUE	reported	thbSEP	textfile	13621	262844	276465	0.000237822	65.7647	2	1	TRUE
rs78248443	T	C	T	C	-0.173002	0.2408	0.0753395	0.0027	FALSE	FALSE	FALSE	ebi-a-GCST90001772	1	65155172	0.2404	3655	0.3166	CD24 on unswitched memory B cell	CD24 on unswitched memory B cell	CD24 on unswitched memory B cell || ||	TRUE	igd	NA	NA	NA	NA	NA	NA	NA	1	64689489	8.09e-12	0.025304	Rheumatoid arthritis	TRUE	reported	thbSEP	textfile	13621	262844	276465	0.000169048	46.7434	2	1	TRUE
rs7902904	A	G	A	G	0.0816081	-0.0114	0.530366	0.4469	FALSE	FALSE	FALSE	ebi-a-GCST90001772	10	63808661	0.02514	3655	0.650401	CD24 on unswitched memory B cell	CD24 on unswitched memory B cell	CD24 on unswitched memory B cell || ||	TRUE	igd	NA	NA	NA	NA	NA	NA	NA	10	62048902	2.17e-10	0.0128543	Rheumatoid arthritis	TRUE	reported	thbSEP	textfile	13621	262844	276465	0.000145769	40.3057	2	1	TRUE
rs8002731	C	A	C	A	-0.0901996	0.009378	0.362796	0.2614	FALSE	FALSE	FALSE	ebi-a-GCST90001772	13	40362229	0.02785	3655	0.7363	CD24 on unswitched memory B cell	CD24 on unswitched memory B cell	CD24 on unswitched memory B cell || ||	TRUE	igd	NA	NA	NA	NA	NA	NA	NA	13	39788092	1.6e-11	0.0133849	Rheumatoid arthritis	TRUE	reported	thbSEP	textfile	13621	262844	276465	0.000164236	45.4125	2	1	TRUE
rs9265884	C	T	C	T	0.18446	-0.01535	0.269229	0.4428	FALSE	FALSE	FALSE	ebi-a-GCST90001772	6	31313212	0.02915	3655	0.598401	CD24 on unswitched memory B cell	CD24 on unswitched memory B cell	CD24 on unswitched memory B cell || ||	TRUE	igd	NA	NA	NA	NA	NA	NA	NA	6	31345435	9.03e-40	0.0139766	Rheumatoid arthritis	TRUE	reported	thbSEP	textfile	13621	262844	276465	0.000629633	174.18	2	1	TRUE
rs9268145	G	T	G	T	0.455384	-0.1057	0.182745	0.0379	FALSE	FALSE	FALSE	ebi-a-GCST90001772	6	32257284	0.06708	3655	0.1152	CD24 on unswitched memory B cell	CD24 on unswitched memory B cell	CD24 on unswitched memory B cell || ||	TRUE	igd	NA	NA	NA	NA	NA	NA	NA	6	32289507	1e-200	0.0150342	Rheumatoid arthritis	TRUE	reported	thbSEP	textfile	13621	262844	276465	0.00330762	917.47	2	1	TRUE
rs11513729	T	C	T	C	0.103409	0.08787	0.380545	0.463	FALSE	FALSE	FALSE	ebi-a-GCST90001984	12	112273499	0.02637	3621	0.000869101	HLA DR on CD14- CD16+ monocyte	HLA DR on CD14- CD16+ monocyte	HLA DR on CD14- CD16+ monocyte || ||	TRUE	igd	NA	NA	NA	NA	NA	NA	NA	12	111835695	2.52e-15	0.0130686	Rheumatoid arthritis	TRUE	reported	thbSEP	textfile	13621	262844	276465	0.000226423	62.6117	2	1	TRUE
rs115625939	G	A	G	A	-0.515971	-0.2512	0.131425	0.1943	FALSE	FALSE	FALSE	ebi-a-GCST90001984	6	32583584	0.0438	3621	1.06e-08	HLA DR on CD14- CD16+ monocyte	HLA DR on CD14- CD16+ monocyte	HLA DR on CD14- CD16+ monocyte || ||	TRUE	igd	NA	NA	NA	NA	NA	NA	NA	6	32615807	1.94e-136	0.0207537	Rheumatoid arthritis	TRUE	reported	thbSEP	textfile	13621	262844	276465	0.00223074	618.097	2	1	TRUE
rs13246321	C	T	C	T	0.119359	0.03717	0.149836	0.0442	FALSE	FALSE	FALSE	ebi-a-GCST90001984	7	128701331	0.06079	3621	0.5409	HLA DR on CD14- CD16+ monocyte	HLA DR on CD14- CD16+ monocyte	HLA DR on CD14- CD16+ monocyte || ||	TRUE	igd	NA	NA	NA	NA	NA	NA	NA	7	129061277	8.54e-12	0.0174779	Rheumatoid arthritis	TRUE	reported	thbSEP	textfile	13621	262844	276465	0.000168662	46.6368	2	1	TRUE
rs16903065	A	C	A	C	-0.142869	0.01514	0.115562	0.2089	FALSE	FALSE	FALSE	ebi-a-GCST90001984	8	129540464	0.0303	3621	0.6173	HLA DR on CD14- CD16+ monocyte	HLA DR on CD14- CD16+ monocyte	HLA DR on CD14- CD16+ monocyte || ||	TRUE	igd	NA	NA	NA	NA	NA	NA	NA	8	128528218	4.56e-12	0.0206494	Rheumatoid arthritis	TRUE	reported	thbSEP	textfile	13621	262844	276465	0.000173119	47.8694	2	1	TRUE
rs2045793	G	A	G	A	-0.0881601	-0.0467	0.242732	0.232	FALSE	FALSE	FALSE	ebi-a-GCST90001984	1	38635462	0.02904	3621	0.1079	HLA DR on CD14- CD16+ monocyte	HLA DR on CD14- CD16+ monocyte	HLA DR on CD14- CD16+ monocyte || ||	TRUE	igd	NA	NA	NA	NA	NA	NA	NA	1	38169790	4.73e-09	0.0150533	Rheumatoid arthritis	TRUE	reported	thbSEP	textfile	13621	262844	276465	0.000124047	34.2987	2	1	TRUE
rs2476601	G	A	G	A	-0.355788	0.06206	0.851561	0.9827	FALSE	FALSE	FALSE	ebi-a-GCST90001984	1	114377568	0.09515	3621	0.514301	HLA DR on CD14- CD16+ monocyte	HLA DR on CD14- CD16+ monocyte	HLA DR on CD14- CD16+ monocyte || ||	TRUE	igd	NA	NA	NA	NA	NA	NA	NA	1	113834946	1.89e-102	0.0165552	Rheumatoid arthritis	TRUE	reported	thbSEP	textfile	13621	262844	276465	0.00166782	461.86	2	1	TRUE
rs28366143	A	C	A	C	0.445639	0.01617	0.114772	0.162	FALSE	FALSE	FALSE	ebi-a-GCST90001984	6	31364832	0.03777	3621	0.668599	HLA DR on CD14- CD16+ monocyte	HLA DR on CD14- CD16+ monocyte	HLA DR on CD14- CD16+ monocyte || ||	TRUE	igd	NA	NA	NA	NA	NA	NA	NA	6	31397055	2.82e-135	0.0180028	Rheumatoid arthritis	TRUE	reported	thbSEP	textfile	13621	262844	276465	0.00221149	612.75	2	1	TRUE
rs3087243	A	G	A	G	-0.106542	-0.009148	0.329393	0.5581	FALSE	FALSE	FALSE	ebi-a-GCST90001984	2	204738919	0.02591	3621	0.724101	HLA DR on CD14- CD16+ monocyte	HLA DR on CD14- CD16+ monocyte	HLA DR on CD14- CD16+ monocyte || ||	TRUE	igd	NA	NA	NA	NA	NA	NA	NA	2	203874196	8.2e-15	0.0137219	Rheumatoid arthritis	TRUE	reported	thbSEP	textfile	13621	262844	276465	0.000218011	60.2851	2	1	TRUE
rs34517899	G	C	G	C	-0.196803	-0.04663	0.11029	0.1979	FALSE	TRUE	FALSE	ebi-a-GCST90001984	6	33635309	0.03315	3621	0.1596	HLA DR on CD14- CD16+ monocyte	HLA DR on CD14- CD16+ monocyte	HLA DR on CD14- CD16+ monocyte || ||	TRUE	igd	NA	NA	NA	NA	NA	NA	NA	6	33667532	2.17e-20	0.0212676	Rheumatoid arthritis	TRUE	reported	thbSEP	textfile	13621	262844	276465	0.000309636	85.6295	2	1	TRUE
rs34536443	C	G	C	G	-0.305253	-0.04714	0.0300851	0.0257	FALSE	TRUE	FALSE	ebi-a-GCST90001984	19	10463118	0.07815	3621	0.5464	HLA DR on CD14- CD16+ monocyte	HLA DR on CD14- CD16+ monocyte	HLA DR on CD14- CD16+ monocyte || ||	TRUE	igd	NA	NA	NA	NA	NA	NA	NA	19	10352442	5.87e-14	0.0406406	Rheumatoid arthritis	TRUE	reported	thbSEP	textfile	13621	262844	276465	0.000204019	56.4153	2	1	TRUE
rs548877	G	A	G	A	0.102047	-0.02661	0.176029	0.0766	FALSE	FALSE	FALSE	ebi-a-GCST90001984	11	118300240	0.04691	3621	0.5706	HLA DR on CD14- CD16+ monocyte	HLA DR on CD14- CD16+ monocyte	HLA DR on CD14- CD16+ monocyte || ||	TRUE	igd	NA	NA	NA	NA	NA	NA	NA	11	118429525	5.46e-10	0.0164451	Rheumatoid arthritis	TRUE	reported	thbSEP	textfile	13621	262844	276465	0.00013926	38.5056	2	1	TRUE
rs6456160	C	T	C	T	-0.081607	-0.03827	0.556798	0.5728	FALSE	FALSE	FALSE	ebi-a-GCST90001984	6	167532731	0.0256	3621	0.1351	HLA DR on CD14- CD16+ monocyte	HLA DR on CD14- CD16+ monocyte	HLA DR on CD14- CD16+ monocyte || ||	TRUE	igd	TRUE	rs6456160	rs3093025	T	C	A	G	6	167117605	1.7e-10	0.0127784	Rheumatoid arthritis	TRUE	reported	thbSEP	textfile	13621	262844	276465	0.000147502	40.7848	2	1	TRUE
rs706778	T	C	T	C	0.0866177	0.00544	0.524034	0.3578	FALSE	FALSE	FALSE	ebi-a-GCST90001984	10	6098949	0.02621	3621	0.8356	HLA DR on CD14- CD16+ monocyte	HLA DR on CD14- CD16+ monocyte	HLA DR on CD14- CD16+ monocyte || ||	TRUE	igd	NA	NA	NA	NA	NA	NA	NA	10	6056986	1.34e-11	0.0128056	Rheumatoid arthritis	TRUE	reported	thbSEP	textfile	13621	262844	276465	0.000165463	45.752	2	1	TRUE
rs72849211	G	C	G	C	0.219033	-0.01207	0.130083	0.0394	FALSE	TRUE	FALSE	ebi-a-GCST90001984	6	28182896	0.06881	3621	0.8608	HLA DR on CD14- CD16+ monocyte	HLA DR on CD14- CD16+ monocyte	HLA DR on CD14- CD16+ monocyte || ||	TRUE	igd	NA	NA	NA	NA	NA	NA	NA	6	28215118	4.38e-34	0.0179948	Rheumatoid arthritis	TRUE	reported	thbSEP	textfile	13621	262844	276465	0.000535614	148.157	2	1	TRUE
rs73728294	G	A	G	A	0.266793	0.06666	0.113191	0.0721	FALSE	FALSE	FALSE	ebi-a-GCST90001984	6	31170227	0.05125	3621	0.1935	HLA DR on CD14- CD16+ monocyte	HLA DR on CD14- CD16+ monocyte	HLA DR on CD14- CD16+ monocyte || ||	TRUE	igd	NA	NA	NA	NA	NA	NA	NA	6	31202450	5.25e-46	0.0187368	Rheumatoid arthritis	TRUE	reported	thbSEP	textfile	13621	262844	276465	0.000732824	202.747	2	1	TRUE
rs7574865	G	T	G	T	-0.113486	-0.03451	0.767394	0.7216	FALSE	FALSE	FALSE	ebi-a-GCST90001984	2	191964633	0.02729	3621	0.2061	HLA DR on CD14- CD16+ monocyte	HLA DR on CD14- CD16+ monocyte	HLA DR on CD14- CD16+ monocyte || ||	TRUE	igd	NA	NA	NA	NA	NA	NA	NA	2	191099907	2.24e-14	0.0148621	Rheumatoid arthritis	TRUE	reported	thbSEP	textfile	13621	262844	276465	0.000210859	58.3071	2	1	TRUE
rs76824778	C	T	C	T	0.130532	-0.05817	0.0906656	0.0178	FALSE	FALSE	FALSE	ebi-a-GCST90001984	1	113239505	0.09271	3621	0.530401	HLA DR on CD14- CD16+ monocyte	HLA DR on CD14- CD16+ monocyte	HLA DR on CD14- CD16+ monocyte || ||	TRUE	igd	NA	NA	NA	NA	NA	NA	NA	1	112696883	1.32e-09	0.0215222	Rheumatoid arthritis	TRUE	reported	thbSEP	textfile	13621	262844	276465	0.000133034	36.7839	2	1	TRUE
rs7731626	A	G	A	G	-0.117043	-0.02279	0.278721	0.4903	FALSE	FALSE	FALSE	ebi-a-GCST90001984	5	55444683	0.02498	3621	0.3617	HLA DR on CD14- CD16+ monocyte	HLA DR on CD14- CD16+ monocyte	HLA DR on CD14- CD16+ monocyte || ||	TRUE	igd	NA	NA	NA	NA	NA	NA	NA	5	56148856	5.08e-16	0.0144327	Rheumatoid arthritis	TRUE	reported	thbSEP	textfile	13621	262844	276465	0.000237822	65.7647	2	1	TRUE
rs78248443	T	C	T	C	-0.173002	0.03251	0.0753395	0.0026	FALSE	FALSE	FALSE	ebi-a-GCST90001984	1	65155172	0.2438	3621	0.8939	HLA DR on CD14- CD16+ monocyte	HLA DR on CD14- CD16+ monocyte	HLA DR on CD14- CD16+ monocyte || ||	TRUE	igd	NA	NA	NA	NA	NA	NA	NA	1	64689489	8.09e-12	0.025304	Rheumatoid arthritis	TRUE	reported	thbSEP	textfile	13621	262844	276465	0.000169048	46.7434	2	1	TRUE
rs7902904	A	G	A	G	0.0816081	0.01901	0.530366	0.4466	FALSE	FALSE	FALSE	ebi-a-GCST90001984	10	63808661	0.02525	3621	0.4516	HLA DR on CD14- CD16+ monocyte	HLA DR on CD14- CD16+ monocyte	HLA DR on CD14- CD16+ monocyte || ||	TRUE	igd	NA	NA	NA	NA	NA	NA	NA	10	62048902	2.17e-10	0.0128543	Rheumatoid arthritis	TRUE	reported	thbSEP	textfile	13621	262844	276465	0.000145769	40.3057	2	1	TRUE
rs8002731	C	A	C	A	-0.0901996	0.01931	0.362796	0.2621	FALSE	FALSE	FALSE	ebi-a-GCST90001984	13	40362229	0.02785	3621	0.4881	HLA DR on CD14- CD16+ monocyte	HLA DR on CD14- CD16+ monocyte	HLA DR on CD14- CD16+ monocyte || ||	TRUE	igd	NA	NA	NA	NA	NA	NA	NA	13	39788092	1.6e-11	0.0133849	Rheumatoid arthritis	TRUE	reported	thbSEP	textfile	13621	262844	276465	0.000164236	45.4125	2	1	TRUE
rs9265884	C	T	C	T	0.18446	-0.0584	0.269229	0.4428	FALSE	FALSE	FALSE	ebi-a-GCST90001984	6	31313212	0.02969	3621	0.0492799	HLA DR on CD14- CD16+ monocyte	HLA DR on CD14- CD16+ monocyte	HLA DR on CD14- CD16+ monocyte || ||	TRUE	igd	NA	NA	NA	NA	NA	NA	NA	6	31345435	9.03e-40	0.0139766	Rheumatoid arthritis	TRUE	reported	thbSEP	textfile	13621	262844	276465	0.000629633	174.18	2	1	TRUE
rs9268145	G	T	G	T	0.455384	0.2859	0.182745	0.0376	FALSE	FALSE	FALSE	ebi-a-GCST90001984	6	32257284	0.06769	3621	2.47e-05	HLA DR on CD14- CD16+ monocyte	HLA DR on CD14- CD16+ monocyte	HLA DR on CD14- CD16+ monocyte || ||	TRUE	igd	NA	NA	NA	NA	NA	NA	NA	6	32289507	1e-200	0.0150342	Rheumatoid arthritis	TRUE	reported	thbSEP	textfile	13621	262844	276465	0.00330762	917.47	2	1	TRUE
rs11513729	T	C	T	C	0.103409	0.02752	0.380545	0.464	FALSE	FALSE	FALSE	ebi-a-GCST90001398	12	112273499	0.02725	3656	0.3126	Unswitched memory B cell Absolute Count	Unswitched memory B cell Absolute Count	Unswitched memory B cell Absolute Count || ||	TRUE	igd	NA	NA	NA	NA	NA	NA	NA	12	111835695	2.52e-15	0.0130686	Rheumatoid arthritis	TRUE	reported	thbSEP	textfile	13621	262844	276465	0.000226423	62.6117	2	1	TRUE
rs115625939	G	A	G	A	-0.515971	0.03747	0.131425	0.1934	FALSE	FALSE	FALSE	ebi-a-GCST90001398	6	32583584	0.04655	3656	0.4208	Unswitched memory B cell Absolute Count	Unswitched memory B cell Absolute Count	Unswitched memory B cell Absolute Count || ||	TRUE	igd	NA	NA	NA	NA	NA	NA	NA	6	32615807	1.94e-136	0.0207537	Rheumatoid arthritis	TRUE	reported	thbSEP	textfile	13621	262844	276465	0.00223074	618.097	2	1	TRUE
rs13246321	C	T	C	T	0.119359	-0.04553	0.149836	0.0438	FALSE	FALSE	FALSE	ebi-a-GCST90001398	7	128701331	0.06232	3656	0.4651	Unswitched memory B cell Absolute Count	Unswitched memory B cell Absolute Count	Unswitched memory B cell Absolute Count || ||	TRUE	igd	NA	NA	NA	NA	NA	NA	NA	7	129061277	8.54e-12	0.0174779	Rheumatoid arthritis	TRUE	reported	thbSEP	textfile	13621	262844	276465	0.000168662	46.6368	2	1	TRUE
rs16903065	A	C	A	C	-0.142869	0.01982	0.115562	0.2077	FALSE	FALSE	FALSE	ebi-a-GCST90001398	8	129540464	0.03021	3656	0.5118	Unswitched memory B cell Absolute Count	Unswitched memory B cell Absolute Count	Unswitched memory B cell Absolute Count || ||	TRUE	igd	NA	NA	NA	NA	NA	NA	NA	8	128528218	4.56e-12	0.0206494	Rheumatoid arthritis	TRUE	reported	thbSEP	textfile	13621	262844	276465	0.000173119	47.8694	2	1	TRUE
rs2045793	G	A	G	A	-0.0881601	0.03225	0.242732	0.2319	FALSE	FALSE	FALSE	ebi-a-GCST90001398	1	38635462	0.02881	3656	0.2631	Unswitched memory B cell Absolute Count	Unswitched memory B cell Absolute Count	Unswitched memory B cell Absolute Count || ||	TRUE	igd	NA	NA	NA	NA	NA	NA	NA	1	38169790	4.73e-09	0.0150533	Rheumatoid arthritis	TRUE	reported	thbSEP	textfile	13621	262844	276465	0.000124047	34.2987	2	1	TRUE
rs2476601	G	A	G	A	-0.355788	0.08153	0.851561	0.9829	FALSE	FALSE	FALSE	ebi-a-GCST90001398	1	114377568	0.09483	3656	0.39	Unswitched memory B cell Absolute Count	Unswitched memory B cell Absolute Count	Unswitched memory B cell Absolute Count || ||	TRUE	igd	NA	NA	NA	NA	NA	NA	NA	1	113834946	1.89e-102	0.0165552	Rheumatoid arthritis	TRUE	reported	thbSEP	textfile	13621	262844	276465	0.00166782	461.86	2	1	TRUE
rs28366143	A	C	A	C	0.445639	-0.04287	0.114772	0.1617	FALSE	FALSE	FALSE	ebi-a-GCST90001398	6	31364832	0.0405	3656	0.2899	Unswitched memory B cell Absolute Count	Unswitched memory B cell Absolute Count	Unswitched memory B cell Absolute Count || ||	TRUE	igd	NA	NA	NA	NA	NA	NA	NA	6	31397055	2.82e-135	0.0180028	Rheumatoid arthritis	TRUE	reported	thbSEP	textfile	13621	262844	276465	0.00221149	612.75	2	1	TRUE
rs3087243	A	G	A	G	-0.106542	0.05052	0.329393	0.5585	FALSE	FALSE	FALSE	ebi-a-GCST90001398	2	204738919	0.02692	3656	0.0606206	Unswitched memory B cell Absolute Count	Unswitched memory B cell Absolute Count	Unswitched memory B cell Absolute Count || ||	TRUE	igd	NA	NA	NA	NA	NA	NA	NA	2	203874196	8.2e-15	0.0137219	Rheumatoid arthritis	TRUE	reported	thbSEP	textfile	13621	262844	276465	0.000218011	60.2851	2	1	TRUE
rs34517899	G	C	G	C	-0.196803	-0.01459	0.11029	0.1991	FALSE	TRUE	FALSE	ebi-a-GCST90001398	6	33635309	0.03374	3656	0.6655	Unswitched memory B cell Absolute Count	Unswitched memory B cell Absolute Count	Unswitched memory B cell Absolute Count || ||	TRUE	igd	NA	NA	NA	NA	NA	NA	NA	6	33667532	2.17e-20	0.0212676	Rheumatoid arthritis	TRUE	reported	thbSEP	textfile	13621	262844	276465	0.000309636	85.6295	2	1	TRUE
rs34536443	C	G	C	G	-0.305253	0.1806	0.0300851	0.0256	FALSE	TRUE	FALSE	ebi-a-GCST90001398	19	10463118	0.07698	3656	0.0190099	Unswitched memory B cell Absolute Count	Unswitched memory B cell Absolute Count	Unswitched memory B cell Absolute Count || ||	TRUE	igd	NA	NA	NA	NA	NA	NA	NA	19	10352442	5.87e-14	0.0406406	Rheumatoid arthritis	TRUE	reported	thbSEP	textfile	13621	262844	276465	0.000204019	56.4153	2	1	TRUE
rs548877	G	A	G	A	0.102047	-0.0006599	0.176029	0.0764	FALSE	FALSE	FALSE	ebi-a-GCST90001398	11	118300240	0.04795	3656	0.989	Unswitched memory B cell Absolute Count	Unswitched memory B cell Absolute Count	Unswitched memory B cell Absolute Count || ||	TRUE	igd	NA	NA	NA	NA	NA	NA	NA	11	118429525	5.46e-10	0.0164451	Rheumatoid arthritis	TRUE	reported	thbSEP	textfile	13621	262844	276465	0.00013926	38.5056	2	1	TRUE
rs6456160	C	T	C	T	-0.081607	0.006954	0.556798	0.5722	FALSE	FALSE	FALSE	ebi-a-GCST90001398	6	167532731	0.02785	3656	0.8028	Unswitched memory B cell Absolute Count	Unswitched memory B cell Absolute Count	Unswitched memory B cell Absolute Count || ||	TRUE	igd	TRUE	rs6456160	rs3093025	T	C	A	G	6	167117605	1.7e-10	0.0127784	Rheumatoid arthritis	TRUE	reported	thbSEP	textfile	13621	262844	276465	0.000147502	40.7848	2	1	TRUE
rs706778	T	C	T	C	0.0866177	-0.002052	0.524034	0.3582	FALSE	FALSE	FALSE	ebi-a-GCST90001398	10	6098949	0.02636	3656	0.938	Unswitched memory B cell Absolute Count	Unswitched memory B cell Absolute Count	Unswitched memory B cell Absolute Count || ||	TRUE	igd	NA	NA	NA	NA	NA	NA	NA	10	6056986	1.34e-11	0.0128056	Rheumatoid arthritis	TRUE	reported	thbSEP	textfile	13621	262844	276465	0.000165463	45.752	2	1	TRUE
rs72849211	G	C	G	C	0.219033	-0.03578	0.130083	0.0388	FALSE	TRUE	FALSE	ebi-a-GCST90001398	6	28182896	0.07099	3656	0.614301	Unswitched memory B cell Absolute Count	Unswitched memory B cell Absolute Count	Unswitched memory B cell Absolute Count || ||	TRUE	igd	NA	NA	NA	NA	NA	NA	NA	6	28215118	4.38e-34	0.0179948	Rheumatoid arthritis	TRUE	reported	thbSEP	textfile	13621	262844	276465	0.000535614	148.157	2	1	TRUE
rs73728294	G	A	G	A	0.266793	-0.01512	0.113191	0.0719	FALSE	FALSE	FALSE	ebi-a-GCST90001398	6	31170227	0.05317	3656	0.776201	Unswitched memory B cell Absolute Count	Unswitched memory B cell Absolute Count	Unswitched memory B cell Absolute Count || ||	TRUE	igd	NA	NA	NA	NA	NA	NA	NA	6	31202450	5.25e-46	0.0187368	Rheumatoid arthritis	TRUE	reported	thbSEP	textfile	13621	262844	276465	0.000732824	202.747	2	1	TRUE
rs7574865	G	T	G	T	-0.113486	0.0419	0.767394	0.722	FALSE	FALSE	FALSE	ebi-a-GCST90001398	2	191964633	0.02766	3656	0.1299	Unswitched memory B cell Absolute Count	Unswitched memory B cell Absolute Count	Unswitched memory B cell Absolute Count || ||	TRUE	igd	NA	NA	NA	NA	NA	NA	NA	2	191099907	2.24e-14	0.0148621	Rheumatoid arthritis	TRUE	reported	thbSEP	textfile	13621	262844	276465	0.000210859	58.3071	2	1	TRUE
rs76824778	C	T	C	T	0.130532	-0.04232	0.0906656	0.0178	FALSE	FALSE	FALSE	ebi-a-GCST90001398	1	113239505	0.09152	3656	0.6438	Unswitched memory B cell Absolute Count	Unswitched memory B cell Absolute Count	Unswitched memory B cell Absolute Count || ||	TRUE	igd	NA	NA	NA	NA	NA	NA	NA	1	112696883	1.32e-09	0.0215222	Rheumatoid arthritis	TRUE	reported	thbSEP	textfile	13621	262844	276465	0.000133034	36.7839	2	1	TRUE
rs7731626	A	G	A	G	-0.117043	0.001495	0.278721	0.4914	FALSE	FALSE	FALSE	ebi-a-GCST90001398	5	55444683	0.02466	3656	0.9517	Unswitched memory B cell Absolute Count	Unswitched memory B cell Absolute Count	Unswitched memory B cell Absolute Count || ||	TRUE	igd	NA	NA	NA	NA	NA	NA	NA	5	56148856	5.08e-16	0.0144327	Rheumatoid arthritis	TRUE	reported	thbSEP	textfile	13621	262844	276465	0.000237822	65.7647	2	1	TRUE
rs78248443	T	C	T	C	-0.173002	0.2104	0.0753395	0.0027	FALSE	FALSE	FALSE	ebi-a-GCST90001398	1	65155172	0.2377	3656	0.3761	Unswitched memory B cell Absolute Count	Unswitched memory B cell Absolute Count	Unswitched memory B cell Absolute Count || ||	TRUE	igd	NA	NA	NA	NA	NA	NA	NA	1	64689489	8.09e-12	0.025304	Rheumatoid arthritis	TRUE	reported	thbSEP	textfile	13621	262844	276465	0.000169048	46.7434	2	1	TRUE
rs7902904	A	G	A	G	0.0816081	-0.006082	0.530366	0.4469	FALSE	FALSE	FALSE	ebi-a-GCST90001398	10	63808661	0.02526	3656	0.8097	Unswitched memory B cell Absolute Count	Unswitched memory B cell Absolute Count	Unswitched memory B cell Absolute Count || ||	TRUE	igd	NA	NA	NA	NA	NA	NA	NA	10	62048902	2.17e-10	0.0128543	Rheumatoid arthritis	TRUE	reported	thbSEP	textfile	13621	262844	276465	0.000145769	40.3057	2	1	TRUE
rs8002731	C	A	C	A	-0.0901996	-0.01816	0.362796	0.2612	FALSE	FALSE	FALSE	ebi-a-GCST90001398	13	40362229	0.0279	3656	0.515101	Unswitched memory B cell Absolute Count	Unswitched memory B cell Absolute Count	Unswitched memory B cell Absolute Count || ||	TRUE	igd	NA	NA	NA	NA	NA	NA	NA	13	39788092	1.6e-11	0.0133849	Rheumatoid arthritis	TRUE	reported	thbSEP	textfile	13621	262844	276465	0.000164236	45.4125	2	1	TRUE
rs9265884	C	T	C	T	0.18446	-0.003885	0.269229	0.4424	FALSE	FALSE	FALSE	ebi-a-GCST90001398	6	31313212	0.03287	3656	0.9059	Unswitched memory B cell Absolute Count	Unswitched memory B cell Absolute Count	Unswitched memory B cell Absolute Count || ||	TRUE	igd	NA	NA	NA	NA	NA	NA	NA	6	31345435	9.03e-40	0.0139766	Rheumatoid arthritis	TRUE	reported	thbSEP	textfile	13621	262844	276465	0.000629633	174.18	2	1	TRUE
rs9268145	G	T	G	T	0.455384	-0.07526	0.182745	0.0379	FALSE	FALSE	FALSE	ebi-a-GCST90001398	6	32257284	0.06725	3656	0.2631	Unswitched memory B cell Absolute Count	Unswitched memory B cell Absolute Count	Unswitched memory B cell Absolute Count || ||	TRUE	igd	NA	NA	NA	NA	NA	NA	NA	6	32289507	1e-200	0.0150342	Rheumatoid arthritis	TRUE	reported	thbSEP	textfile	13621	262844	276465	0.00330762	917.47	2	1	TRUE
rs11513729	T	C	T	C	0.103409	0.02448	0.380545	0.464	FALSE	FALSE	FALSE	ebi-a-GCST90001407	12	112273499	0.02728	3656	0.3696	Memory B cell Absolute Count	Memory B cell Absolute Count	Memory B cell Absolute Count || ||	TRUE	igd	NA	NA	NA	NA	NA	NA	NA	12	111835695	2.52e-15	0.0130686	Rheumatoid arthritis	TRUE	reported	thbSEP	textfile	13621	262844	276465	0.000226423	62.6117	2	1	TRUE
rs115625939	G	A	G	A	-0.515971	0.05891	0.131425	0.1934	FALSE	FALSE	FALSE	ebi-a-GCST90001407	6	32583584	0.04643	3656	0.2046	Memory B cell Absolute Count	Memory B cell Absolute Count	Memory B cell Absolute Count || ||	TRUE	igd	NA	NA	NA	NA	NA	NA	NA	6	32615807	1.94e-136	0.0207537	Rheumatoid arthritis	TRUE	reported	thbSEP	textfile	13621	262844	276465	0.00223074	618.097	2	1	TRUE
rs13246321	C	T	C	T	0.119359	-0.07316	0.149836	0.0438	FALSE	FALSE	FALSE	ebi-a-GCST90001407	7	128701331	0.06265	3656	0.243	Memory B cell Absolute Count	Memory B cell Absolute Count	Memory B cell Absolute Count || ||	TRUE	igd	NA	NA	NA	NA	NA	NA	NA	7	129061277	8.54e-12	0.0174779	Rheumatoid arthritis	TRUE	reported	thbSEP	textfile	13621	262844	276465	0.000168662	46.6368	2	1	TRUE
rs16903065	A	C	A	C	-0.142869	0.02742	0.115562	0.2077	FALSE	FALSE	FALSE	ebi-a-GCST90001407	8	129540464	0.0305	3656	0.3687	Memory B cell Absolute Count	Memory B cell Absolute Count	Memory B cell Absolute Count || ||	TRUE	igd	NA	NA	NA	NA	NA	NA	NA	8	128528218	4.56e-12	0.0206494	Rheumatoid arthritis	TRUE	reported	thbSEP	textfile	13621	262844	276465	0.000173119	47.8694	2	1	TRUE
rs2045793	G	A	G	A	-0.0881601	0.03198	0.242732	0.2319	FALSE	FALSE	FALSE	ebi-a-GCST90001407	1	38635462	0.02912	3656	0.2721	Memory B cell Absolute Count	Memory B cell Absolute Count	Memory B cell Absolute Count || ||	TRUE	igd	NA	NA	NA	NA	NA	NA	NA	1	38169790	4.73e-09	0.0150533	Rheumatoid arthritis	TRUE	reported	thbSEP	textfile	13621	262844	276465	0.000124047	34.2987	2	1	TRUE
rs2476601	G	A	G	A	-0.355788	0.07448	0.851561	0.9829	FALSE	FALSE	FALSE	ebi-a-GCST90001407	1	114377568	0.09577	3656	0.4368	Memory B cell Absolute Count	Memory B cell Absolute Count	Memory B cell Absolute Count || ||	TRUE	igd	NA	NA	NA	NA	NA	NA	NA	1	113834946	1.89e-102	0.0165552	Rheumatoid arthritis	TRUE	reported	thbSEP	textfile	13621	262844	276465	0.00166782	461.86	2	1	TRUE
rs28366143	A	C	A	C	0.445639	-0.05472	0.114772	0.1617	FALSE	FALSE	FALSE	ebi-a-GCST90001407	6	31364832	0.04036	3656	0.1753	Memory B cell Absolute Count	Memory B cell Absolute Count	Memory B cell Absolute Count || ||	TRUE	igd	NA	NA	NA	NA	NA	NA	NA	6	31397055	2.82e-135	0.0180028	Rheumatoid arthritis	TRUE	reported	thbSEP	textfile	13621	262844	276465	0.00221149	612.75	2	1	TRUE
rs3087243	A	G	A	G	-0.106542	0.0465	0.329393	0.5585	FALSE	FALSE	FALSE	ebi-a-GCST90001407	2	204738919	0.02698	3656	0.0848594	Memory B cell Absolute Count	Memory B cell Absolute Count	Memory B cell Absolute Count || ||	TRUE	igd	NA	NA	NA	NA	NA	NA	NA	2	203874196	8.2e-15	0.0137219	Rheumatoid arthritis	TRUE	reported	thbSEP	textfile	13621	262844	276465	0.000218011	60.2851	2	1	TRUE
rs34517899	G	C	G	C	-0.196803	-0.02913	0.11029	0.1991	FALSE	TRUE	FALSE	ebi-a-GCST90001407	6	33635309	0.03382	3656	0.389	Memory B cell Absolute Count	Memory B cell Absolute Count	Memory B cell Absolute Count || ||	TRUE	igd	NA	NA	NA	NA	NA	NA	NA	6	33667532	2.17e-20	0.0212676	Rheumatoid arthritis	TRUE	reported	thbSEP	textfile	13621	262844	276465	0.000309636	85.6295	2	1	TRUE
rs34536443	C	G	C	G	-0.305253	0.177	0.0300851	0.0256	FALSE	TRUE	FALSE	ebi-a-GCST90001407	19	10463118	0.0776	3656	0.0226501	Memory B cell Absolute Count	Memory B cell Absolute Count	Memory B cell Absolute Count || ||	TRUE	igd	NA	NA	NA	NA	NA	NA	NA	19	10352442	5.87e-14	0.0406406	Rheumatoid arthritis	TRUE	reported	thbSEP	textfile	13621	262844	276465	0.000204019	56.4153	2	1	TRUE
rs548877	G	A	G	A	0.102047	0.01858	0.176029	0.0764	FALSE	FALSE	FALSE	ebi-a-GCST90001407	11	118300240	0.04823	3656	0.7002	Memory B cell Absolute Count	Memory B cell Absolute Count	Memory B cell Absolute Count || ||	TRUE	igd	NA	NA	NA	NA	NA	NA	NA	11	118429525	5.46e-10	0.0164451	Rheumatoid arthritis	TRUE	reported	thbSEP	textfile	13621	262844	276465	0.00013926	38.5056	2	1	TRUE
rs6456160	C	T	C	T	-0.081607	-0.006804	0.556798	0.5722	FALSE	FALSE	FALSE	ebi-a-GCST90001407	6	167532731	0.02784	3656	0.8069	Memory B cell Absolute Count	Memory B cell Absolute Count	Memory B cell Absolute Count || ||	TRUE	igd	TRUE	rs6456160	rs3093025	T	C	A	G	6	167117605	1.7e-10	0.0127784	Rheumatoid arthritis	TRUE	reported	thbSEP	textfile	13621	262844	276465	0.000147502	40.7848	2	1	TRUE
rs706778	T	C	T	C	0.0866177	-0.01879	0.524034	0.3582	FALSE	FALSE	FALSE	ebi-a-GCST90001407	10	6098949	0.02651	3656	0.4786	Memory B cell Absolute Count	Memory B cell Absolute Count	Memory B cell Absolute Count || ||	TRUE	igd	NA	NA	NA	NA	NA	NA	NA	10	6056986	1.34e-11	0.0128056	Rheumatoid arthritis	TRUE	reported	thbSEP	textfile	13621	262844	276465	0.000165463	45.752	2	1	TRUE
rs72849211	G	C	G	C	0.219033	-0.01558	0.130083	0.0388	FALSE	TRUE	FALSE	ebi-a-GCST90001407	6	28182896	0.07109	3656	0.8266	Memory B cell Absolute Count	Memory B cell Absolute Count	Memory B cell Absolute Count || ||	TRUE	igd	NA	NA	NA	NA	NA	NA	NA	6	28215118	4.38e-34	0.0179948	Rheumatoid arthritis	TRUE	reported	thbSEP	textfile	13621	262844	276465	0.000535614	148.157	2	1	TRUE
rs73728294	G	A	G	A	0.266793	-0.002518	0.113191	0.0719	FALSE	FALSE	FALSE	ebi-a-GCST90001407	6	31170227	0.05323	3656	0.9623	Memory B cell Absolute Count	Memory B cell Absolute Count	Memory B cell Absolute Count || ||	TRUE	igd	NA	NA	NA	NA	NA	NA	NA	6	31202450	5.25e-46	0.0187368	Rheumatoid arthritis	TRUE	reported	thbSEP	textfile	13621	262844	276465	0.000732824	202.747	2	1	TRUE
rs7574865	G	T	G	T	-0.113486	0.02528	0.767394	0.722	FALSE	FALSE	FALSE	ebi-a-GCST90001407	2	191964633	0.02787	3656	0.3645	Memory B cell Absolute Count	Memory B cell Absolute Count	Memory B cell Absolute Count || ||	TRUE	igd	NA	NA	NA	NA	NA	NA	NA	2	191099907	2.24e-14	0.0148621	Rheumatoid arthritis	TRUE	reported	thbSEP	textfile	13621	262844	276465	0.000210859	58.3071	2	1	TRUE
rs76824778	C	T	C	T	0.130532	-0.03187	0.0906656	0.0178	FALSE	FALSE	FALSE	ebi-a-GCST90001407	1	113239505	0.09245	3656	0.7304	Memory B cell Absolute Count	Memory B cell Absolute Count	Memory B cell Absolute Count || ||	TRUE	igd	NA	NA	NA	NA	NA	NA	NA	1	112696883	1.32e-09	0.0215222	Rheumatoid arthritis	TRUE	reported	thbSEP	textfile	13621	262844	276465	0.000133034	36.7839	2	1	TRUE
rs7731626	A	G	A	G	-0.117043	-0.008934	0.278721	0.4914	FALSE	FALSE	FALSE	ebi-a-GCST90001407	5	55444683	0.02492	3656	0.719999	Memory B cell Absolute Count	Memory B cell Absolute Count	Memory B cell Absolute Count || ||	TRUE	igd	NA	NA	NA	NA	NA	NA	NA	5	56148856	5.08e-16	0.0144327	Rheumatoid arthritis	TRUE	reported	thbSEP	textfile	13621	262844	276465	0.000237822	65.7647	2	1	TRUE
rs78248443	T	C	T	C	-0.173002	0.1931	0.0753395	0.0027	FALSE	FALSE	FALSE	ebi-a-GCST90001407	1	65155172	0.2406	3656	0.4223	Memory B cell Absolute Count	Memory B cell Absolute Count	Memory B cell Absolute Count || ||	TRUE	igd	NA	NA	NA	NA	NA	NA	NA	1	64689489	8.09e-12	0.025304	Rheumatoid arthritis	TRUE	reported	thbSEP	textfile	13621	262844	276465	0.000169048	46.7434	2	1	TRUE
rs7902904	A	G	A	G	0.0816081	0.005274	0.530366	0.4469	FALSE	FALSE	FALSE	ebi-a-GCST90001407	10	63808661	0.02547	3656	0.836	Memory B cell Absolute Count	Memory B cell Absolute Count	Memory B cell Absolute Count || ||	TRUE	igd	NA	NA	NA	NA	NA	NA	NA	10	62048902	2.17e-10	0.0128543	Rheumatoid arthritis	TRUE	reported	thbSEP	textfile	13621	262844	276465	0.000145769	40.3057	2	1	TRUE
rs8002731	C	A	C	A	-0.0901996	0.004042	0.362796	0.2612	FALSE	FALSE	FALSE	ebi-a-GCST90001407	13	40362229	0.02815	3656	0.8858	Memory B cell Absolute Count	Memory B cell Absolute Count	Memory B cell Absolute Count || ||	TRUE	igd	NA	NA	NA	NA	NA	NA	NA	13	39788092	1.6e-11	0.0133849	Rheumatoid arthritis	TRUE	reported	thbSEP	textfile	13621	262844	276465	0.000164236	45.4125	2	1	TRUE
rs9265884	C	T	C	T	0.18446	-0.02251	0.269229	0.4424	FALSE	FALSE	FALSE	ebi-a-GCST90001407	6	31313212	0.03265	3656	0.490601	Memory B cell Absolute Count	Memory B cell Absolute Count	Memory B cell Absolute Count || ||	TRUE	igd	NA	NA	NA	NA	NA	NA	NA	6	31345435	9.03e-40	0.0139766	Rheumatoid arthritis	TRUE	reported	thbSEP	textfile	13621	262844	276465	0.000629633	174.18	2	1	TRUE
rs9268145	G	T	G	T	0.455384	-0.05352	0.182745	0.0379	FALSE	FALSE	FALSE	ebi-a-GCST90001407	6	32257284	0.06766	3656	0.429	Memory B cell Absolute Count	Memory B cell Absolute Count	Memory B cell Absolute Count || ||	TRUE	igd	NA	NA	NA	NA	NA	NA	NA	6	32289507	1e-200	0.0150342	Rheumatoid arthritis	TRUE	reported	thbSEP	textfile	13621	262844	276465	0.00330762	917.47	2	1	TRUE
rs11513729	T	C	T	C	0.103409	0.02431	0.380545	0.464	FALSE	FALSE	FALSE	ebi-a-GCST90001412	12	112273499	0.02649	3656	0.3589	IgD+ CD24+ B cell Absolute Count	IgD+ CD24+ B cell Absolute Count	IgD+ CD24+ B cell Absolute Count || ||	TRUE	igd	NA	NA	NA	NA	NA	NA	NA	12	111835695	2.52e-15	0.0130686	Rheumatoid arthritis	TRUE	reported	thbSEP	textfile	13621	262844	276465	0.000226423	62.6117	2	1	TRUE
rs115625939	G	A	G	A	-0.515971	0.05414	0.131425	0.1934	FALSE	FALSE	FALSE	ebi-a-GCST90001412	6	32583584	0.04493	3656	0.2283	IgD+ CD24+ B cell Absolute Count	IgD+ CD24+ B cell Absolute Count	IgD+ CD24+ B cell Absolute Count || ||	TRUE	igd	NA	NA	NA	NA	NA	NA	NA	6	32615807	1.94e-136	0.0207537	Rheumatoid arthritis	TRUE	reported	thbSEP	textfile	13621	262844	276465	0.00223074	618.097	2	1	TRUE
rs13246321	C	T	C	T	0.119359	-0.111	0.149836	0.0438	FALSE	FALSE	FALSE	ebi-a-GCST90001412	7	128701331	0.06111	3656	0.0693793	IgD+ CD24+ B cell Absolute Count	IgD+ CD24+ B cell Absolute Count	IgD+ CD24+ B cell Absolute Count || ||	TRUE	igd	NA	NA	NA	NA	NA	NA	NA	7	129061277	8.54e-12	0.0174779	Rheumatoid arthritis	TRUE	reported	thbSEP	textfile	13621	262844	276465	0.000168662	46.6368	2	1	TRUE
rs16903065	A	C	A	C	-0.142869	0.01489	0.115562	0.2077	FALSE	FALSE	FALSE	ebi-a-GCST90001412	8	129540464	0.02988	3656	0.6183	IgD+ CD24+ B cell Absolute Count	IgD+ CD24+ B cell Absolute Count	IgD+ CD24+ B cell Absolute Count || ||	TRUE	igd	NA	NA	NA	NA	NA	NA	NA	8	128528218	4.56e-12	0.0206494	Rheumatoid arthritis	TRUE	reported	thbSEP	textfile	13621	262844	276465	0.000173119	47.8694	2	1	TRUE
rs2045793	G	A	G	A	-0.0881601	0.0438	0.242732	0.2319	FALSE	FALSE	FALSE	ebi-a-GCST90001412	1	38635462	0.02855	3656	0.1251	IgD+ CD24+ B cell Absolute Count	IgD+ CD24+ B cell Absolute Count	IgD+ CD24+ B cell Absolute Count || ||	TRUE	igd	NA	NA	NA	NA	NA	NA	NA	1	38169790	4.73e-09	0.0150533	Rheumatoid arthritis	TRUE	reported	thbSEP	textfile	13621	262844	276465	0.000124047	34.2987	2	1	TRUE
rs2476601	G	A	G	A	-0.355788	0.08294	0.851561	0.9829	FALSE	FALSE	FALSE	ebi-a-GCST90001412	1	114377568	0.09382	3656	0.3767	IgD+ CD24+ B cell Absolute Count	IgD+ CD24+ B cell Absolute Count	IgD+ CD24+ B cell Absolute Count || ||	TRUE	igd	NA	NA	NA	NA	NA	NA	NA	1	113834946	1.89e-102	0.0165552	Rheumatoid arthritis	TRUE	reported	thbSEP	textfile	13621	262844	276465	0.00166782	461.86	2	1	TRUE
rs28366143	A	C	A	C	0.445639	-0.05917	0.114772	0.1617	FALSE	FALSE	FALSE	ebi-a-GCST90001412	6	31364832	0.03901	3656	0.1294	IgD+ CD24+ B cell Absolute Count	IgD+ CD24+ B cell Absolute Count	IgD+ CD24+ B cell Absolute Count || ||	TRUE	igd	NA	NA	NA	NA	NA	NA	NA	6	31397055	2.82e-135	0.0180028	Rheumatoid arthritis	TRUE	reported	thbSEP	textfile	13621	262844	276465	0.00221149	612.75	2	1	TRUE
rs3087243	A	G	A	G	-0.106542	0.05263	0.329393	0.5585	FALSE	FALSE	FALSE	ebi-a-GCST90001412	2	204738919	0.02623	3656	0.0448198	IgD+ CD24+ B cell Absolute Count	IgD+ CD24+ B cell Absolute Count	IgD+ CD24+ B cell Absolute Count || ||	TRUE	igd	NA	NA	NA	NA	NA	NA	NA	2	203874196	8.2e-15	0.0137219	Rheumatoid arthritis	TRUE	reported	thbSEP	textfile	13621	262844	276465	0.000218011	60.2851	2	1	TRUE
rs34517899	G	C	G	C	-0.196803	-0.01625	0.11029	0.1991	FALSE	TRUE	FALSE	ebi-a-GCST90001412	6	33635309	0.03289	3656	0.621299	IgD+ CD24+ B cell Absolute Count	IgD+ CD24+ B cell Absolute Count	IgD+ CD24+ B cell Absolute Count || ||	TRUE	igd	NA	NA	NA	NA	NA	NA	NA	6	33667532	2.17e-20	0.0212676	Rheumatoid arthritis	TRUE	reported	thbSEP	textfile	13621	262844	276465	0.000309636	85.6295	2	1	TRUE
rs34536443	C	G	C	G	-0.305253	0.097	0.0300851	0.0256	FALSE	TRUE	FALSE	ebi-a-GCST90001412	19	10463118	0.07592	3656	0.2015	IgD+ CD24+ B cell Absolute Count	IgD+ CD24+ B cell Absolute Count	IgD+ CD24+ B cell Absolute Count || ||	TRUE	igd	NA	NA	NA	NA	NA	NA	NA	19	10352442	5.87e-14	0.0406406	Rheumatoid arthritis	TRUE	reported	thbSEP	textfile	13621	262844	276465	0.000204019	56.4153	2	1	TRUE
rs548877	G	A	G	A	0.102047	0.01555	0.176029	0.0764	FALSE	FALSE	FALSE	ebi-a-GCST90001412	11	118300240	0.04708	3656	0.741199	IgD+ CD24+ B cell Absolute Count	IgD+ CD24+ B cell Absolute Count	IgD+ CD24+ B cell Absolute Count || ||	TRUE	igd	NA	NA	NA	NA	NA	NA	NA	11	118429525	5.46e-10	0.0164451	Rheumatoid arthritis	TRUE	reported	thbSEP	textfile	13621	262844	276465	0.00013926	38.5056	2	1	TRUE
rs6456160	C	T	C	T	-0.081607	0.00743	0.556798	0.5722	FALSE	FALSE	FALSE	ebi-a-GCST90001412	6	167532731	0.02699	3656	0.783201	IgD+ CD24+ B cell Absolute Count	IgD+ CD24+ B cell Absolute Count	IgD+ CD24+ B cell Absolute Count || ||	TRUE	igd	TRUE	rs6456160	rs3093025	T	C	A	G	6	167117605	1.7e-10	0.0127784	Rheumatoid arthritis	TRUE	reported	thbSEP	textfile	13621	262844	276465	0.000147502	40.7848	2	1	TRUE
rs706778	T	C	T	C	0.0866177	-0.00118	0.524034	0.3582	FALSE	FALSE	FALSE	ebi-a-GCST90001412	10	6098949	0.02588	3656	0.9636	IgD+ CD24+ B cell Absolute Count	IgD+ CD24+ B cell Absolute Count	IgD+ CD24+ B cell Absolute Count || ||	TRUE	igd	NA	NA	NA	NA	NA	NA	NA	10	6056986	1.34e-11	0.0128056	Rheumatoid arthritis	TRUE	reported	thbSEP	textfile	13621	262844	276465	0.000165463	45.752	2	1	TRUE
rs72849211	G	C	G	C	0.219033	-0.02821	0.130083	0.0388	FALSE	TRUE	FALSE	ebi-a-GCST90001412	6	28182896	0.06906	3656	0.6829	IgD+ CD24+ B cell Absolute Count	IgD+ CD24+ B cell Absolute Count	IgD+ CD24+ B cell Absolute Count || ||	TRUE	igd	NA	NA	NA	NA	NA	NA	NA	6	28215118	4.38e-34	0.0179948	Rheumatoid arthritis	TRUE	reported	thbSEP	textfile	13621	262844	276465	0.000535614	148.157	2	1	TRUE
rs73728294	G	A	G	A	0.266793	-0.02397	0.113191	0.0719	FALSE	FALSE	FALSE	ebi-a-GCST90001412	6	31170227	0.05169	3656	0.642899	IgD+ CD24+ B cell Absolute Count	IgD+ CD24+ B cell Absolute Count	IgD+ CD24+ B cell Absolute Count || ||	TRUE	igd	NA	NA	NA	NA	NA	NA	NA	6	31202450	5.25e-46	0.0187368	Rheumatoid arthritis	TRUE	reported	thbSEP	textfile	13621	262844	276465	0.000732824	202.747	2	1	TRUE
rs7574865	G	T	G	T	-0.113486	0.03386	0.767394	0.722	FALSE	FALSE	FALSE	ebi-a-GCST90001412	2	191964633	0.02724	3656	0.2139	IgD+ CD24+ B cell Absolute Count	IgD+ CD24+ B cell Absolute Count	IgD+ CD24+ B cell Absolute Count || ||	TRUE	igd	NA	NA	NA	NA	NA	NA	NA	2	191099907	2.24e-14	0.0148621	Rheumatoid arthritis	TRUE	reported	thbSEP	textfile	13621	262844	276465	0.000210859	58.3071	2	1	TRUE
rs76824778	C	T	C	T	0.130532	-0.04862	0.0906656	0.0178	FALSE	FALSE	FALSE	ebi-a-GCST90001412	1	113239505	0.09062	3656	0.5916	IgD+ CD24+ B cell Absolute Count	IgD+ CD24+ B cell Absolute Count	IgD+ CD24+ B cell Absolute Count || ||	TRUE	igd	NA	NA	NA	NA	NA	NA	NA	1	112696883	1.32e-09	0.0215222	Rheumatoid arthritis	TRUE	reported	thbSEP	textfile	13621	262844	276465	0.000133034	36.7839	2	1	TRUE
rs7731626	A	G	A	G	-0.117043	0.0005262	0.278721	0.4914	FALSE	FALSE	FALSE	ebi-a-GCST90001412	5	55444683	0.02444	3656	0.9828	IgD+ CD24+ B cell Absolute Count	IgD+ CD24+ B cell Absolute Count	IgD+ CD24+ B cell Absolute Count || ||	TRUE	igd	NA	NA	NA	NA	NA	NA	NA	5	56148856	5.08e-16	0.0144327	Rheumatoid arthritis	TRUE	reported	thbSEP	textfile	13621	262844	276465	0.000237822	65.7647	2	1	TRUE
rs78248443	T	C	T	C	-0.173002	0.3232	0.0753395	0.0027	FALSE	FALSE	FALSE	ebi-a-GCST90001412	1	65155172	0.2363	3656	0.1715	IgD+ CD24+ B cell Absolute Count	IgD+ CD24+ B cell Absolute Count	IgD+ CD24+ B cell Absolute Count || ||	TRUE	igd	NA	NA	NA	NA	NA	NA	NA	1	64689489	8.09e-12	0.025304	Rheumatoid arthritis	TRUE	reported	thbSEP	textfile	13621	262844	276465	0.000169048	46.7434	2	1	TRUE
rs7902904	A	G	A	G	0.0816081	-0.02093	0.530366	0.4469	FALSE	FALSE	FALSE	ebi-a-GCST90001412	10	63808661	0.02491	3656	0.4007	IgD+ CD24+ B cell Absolute Count	IgD+ CD24+ B cell Absolute Count	IgD+ CD24+ B cell Absolute Count || ||	TRUE	igd	NA	NA	NA	NA	NA	NA	NA	10	62048902	2.17e-10	0.0128543	Rheumatoid arthritis	TRUE	reported	thbSEP	textfile	13621	262844	276465	0.000145769	40.3057	2	1	TRUE
rs8002731	C	A	C	A	-0.0901996	-0.0007328	0.362796	0.2612	FALSE	FALSE	FALSE	ebi-a-GCST90001412	13	40362229	0.02756	3656	0.9788	IgD+ CD24+ B cell Absolute Count	IgD+ CD24+ B cell Absolute Count	IgD+ CD24+ B cell Absolute Count || ||	TRUE	igd	NA	NA	NA	NA	NA	NA	NA	13	39788092	1.6e-11	0.0133849	Rheumatoid arthritis	TRUE	reported	thbSEP	textfile	13621	262844	276465	0.000164236	45.4125	2	1	TRUE
rs9265884	C	T	C	T	0.18446	0.003945	0.269229	0.4424	FALSE	FALSE	FALSE	ebi-a-GCST90001412	6	31313212	0.03144	3656	0.9001	IgD+ CD24+ B cell Absolute Count	IgD+ CD24+ B cell Absolute Count	IgD+ CD24+ B cell Absolute Count || ||	TRUE	igd	NA	NA	NA	NA	NA	NA	NA	6	31345435	9.03e-40	0.0139766	Rheumatoid arthritis	TRUE	reported	thbSEP	textfile	13621	262844	276465	0.000629633	174.18	2	1	TRUE
rs9268145	G	T	G	T	0.455384	-0.01936	0.182745	0.0379	FALSE	FALSE	FALSE	ebi-a-GCST90001412	6	32257284	0.06606	3656	0.769501	IgD+ CD24+ B cell Absolute Count	IgD+ CD24+ B cell Absolute Count	IgD+ CD24+ B cell Absolute Count || ||	TRUE	igd	NA	NA	NA	NA	NA	NA	NA	6	32289507	1e-200	0.0150342	Rheumatoid arthritis	TRUE	reported	thbSEP	textfile	13621	262844	276465	0.00330762	917.47	2	1	TRUE
rs11513729	T	C	T	C	0.103409	-0.09146	0.380545	0.464	FALSE	FALSE	FALSE	ebi-a-GCST90001427	12	112273499	0.02657	3656	0.000583499	IgD- CD38- B cell %lymphocyte	IgD- CD38- B cell %lymphocyte	IgD- CD38- B cell %lymphocyte || ||	TRUE	igd	NA	NA	NA	NA	NA	NA	NA	12	111835695	2.52e-15	0.0130686	Rheumatoid arthritis	TRUE	reported	thbSEP	textfile	13621	262844	276465	0.000226423	62.6117	2	1	TRUE
rs115625939	G	A	G	A	-0.515971	0.1036	0.131425	0.1934	FALSE	FALSE	FALSE	ebi-a-GCST90001427	6	32583584	0.04477	3656	0.02072	IgD- CD38- B cell %lymphocyte	IgD- CD38- B cell %lymphocyte	IgD- CD38- B cell %lymphocyte || ||	TRUE	igd	NA	NA	NA	NA	NA	NA	NA	6	32615807	1.94e-136	0.0207537	Rheumatoid arthritis	TRUE	reported	thbSEP	textfile	13621	262844	276465	0.00223074	618.097	2	1	TRUE
rs13246321	C	T	C	T	0.119359	0.11	0.149836	0.0438	FALSE	FALSE	FALSE	ebi-a-GCST90001427	7	128701331	0.06199	3656	0.0759994	IgD- CD38- B cell %lymphocyte	IgD- CD38- B cell %lymphocyte	IgD- CD38- B cell %lymphocyte || ||	TRUE	igd	NA	NA	NA	NA	NA	NA	NA	7	129061277	8.54e-12	0.0174779	Rheumatoid arthritis	TRUE	reported	thbSEP	textfile	13621	262844	276465	0.000168662	46.6368	2	1	TRUE
rs16903065	A	C	A	C	-0.142869	0.03527	0.115562	0.2077	FALSE	FALSE	FALSE	ebi-a-GCST90001427	8	129540464	0.03055	3656	0.2484	IgD- CD38- B cell %lymphocyte	IgD- CD38- B cell %lymphocyte	IgD- CD38- B cell %lymphocyte || ||	TRUE	igd	NA	NA	NA	NA	NA	NA	NA	8	128528218	4.56e-12	0.0206494	Rheumatoid arthritis	TRUE	reported	thbSEP	textfile	13621	262844	276465	0.000173119	47.8694	2	1	TRUE
rs2045793	G	A	G	A	-0.0881601	0.02055	0.242732	0.2319	FALSE	FALSE	FALSE	ebi-a-GCST90001427	1	38635462	0.02924	3656	0.4823	IgD- CD38- B cell %lymphocyte	IgD- CD38- B cell %lymphocyte	IgD- CD38- B cell %lymphocyte || ||	TRUE	igd	NA	NA	NA	NA	NA	NA	NA	1	38169790	4.73e-09	0.0150533	Rheumatoid arthritis	TRUE	reported	thbSEP	textfile	13621	262844	276465	0.000124047	34.2987	2	1	TRUE
rs2476601	G	A	G	A	-0.355788	0.05559	0.851561	0.9829	FALSE	FALSE	FALSE	ebi-a-GCST90001427	1	114377568	0.09594	3656	0.5623	IgD- CD38- B cell %lymphocyte	IgD- CD38- B cell %lymphocyte	IgD- CD38- B cell %lymphocyte || ||	TRUE	igd	NA	NA	NA	NA	NA	NA	NA	1	113834946	1.89e-102	0.0165552	Rheumatoid arthritis	TRUE	reported	thbSEP	textfile	13621	262844	276465	0.00166782	461.86	2	1	TRUE
rs28366143	A	C	A	C	0.445639	0.01286	0.114772	0.1617	FALSE	FALSE	FALSE	ebi-a-GCST90001427	6	31364832	0.03881	3656	0.740399	IgD- CD38- B cell %lymphocyte	IgD- CD38- B cell %lymphocyte	IgD- CD38- B cell %lymphocyte || ||	TRUE	igd	NA	NA	NA	NA	NA	NA	NA	6	31397055	2.82e-135	0.0180028	Rheumatoid arthritis	TRUE	reported	thbSEP	textfile	13621	262844	276465	0.00221149	612.75	2	1	TRUE
rs3087243	A	G	A	G	-0.106542	0.02854	0.329393	0.5585	FALSE	FALSE	FALSE	ebi-a-GCST90001427	2	204738919	0.02644	3656	0.2805	IgD- CD38- B cell %lymphocyte	IgD- CD38- B cell %lymphocyte	IgD- CD38- B cell %lymphocyte || ||	TRUE	igd	NA	NA	NA	NA	NA	NA	NA	2	203874196	8.2e-15	0.0137219	Rheumatoid arthritis	TRUE	reported	thbSEP	textfile	13621	262844	276465	0.000218011	60.2851	2	1	TRUE
rs34517899	G	C	G	C	-0.196803	0.00163	0.11029	0.1991	FALSE	TRUE	FALSE	ebi-a-GCST90001427	6	33635309	0.03315	3656	0.9608	IgD- CD38- B cell %lymphocyte	IgD- CD38- B cell %lymphocyte	IgD- CD38- B cell %lymphocyte || ||	TRUE	igd	NA	NA	NA	NA	NA	NA	NA	6	33667532	2.17e-20	0.0212676	Rheumatoid arthritis	TRUE	reported	thbSEP	textfile	13621	262844	276465	0.000309636	85.6295	2	1	TRUE
rs34536443	C	G	C	G	-0.305253	0.07	0.0300851	0.0256	FALSE	TRUE	FALSE	ebi-a-GCST90001427	19	10463118	0.07734	3656	0.3655	IgD- CD38- B cell %lymphocyte	IgD- CD38- B cell %lymphocyte	IgD- CD38- B cell %lymphocyte || ||	TRUE	igd	NA	NA	NA	NA	NA	NA	NA	19	10352442	5.87e-14	0.0406406	Rheumatoid arthritis	TRUE	reported	thbSEP	textfile	13621	262844	276465	0.000204019	56.4153	2	1	TRUE
rs548877	G	A	G	A	0.102047	0.03791	0.176029	0.0764	FALSE	FALSE	FALSE	ebi-a-GCST90001427	11	118300240	0.04782	3656	0.428	IgD- CD38- B cell %lymphocyte	IgD- CD38- B cell %lymphocyte	IgD- CD38- B cell %lymphocyte || ||	TRUE	igd	NA	NA	NA	NA	NA	NA	NA	11	118429525	5.46e-10	0.0164451	Rheumatoid arthritis	TRUE	reported	thbSEP	textfile	13621	262844	276465	0.00013926	38.5056	2	1	TRUE
rs6456160	C	T	C	T	-0.081607	0.008494	0.556798	0.5722	FALSE	FALSE	FALSE	ebi-a-GCST90001427	6	167532731	0.02705	3656	0.7535	IgD- CD38- B cell %lymphocyte	IgD- CD38- B cell %lymphocyte	IgD- CD38- B cell %lymphocyte || ||	TRUE	igd	TRUE	rs6456160	rs3093025	T	C	A	G	6	167117605	1.7e-10	0.0127784	Rheumatoid arthritis	TRUE	reported	thbSEP	textfile	13621	262844	276465	0.000147502	40.7848	2	1	TRUE
rs706778	T	C	T	C	0.0866177	-0.03754	0.524034	0.3582	FALSE	FALSE	FALSE	ebi-a-GCST90001427	10	6098949	0.02628	3656	0.1532	IgD- CD38- B cell %lymphocyte	IgD- CD38- B cell %lymphocyte	IgD- CD38- B cell %lymphocyte || ||	TRUE	igd	NA	NA	NA	NA	NA	NA	NA	10	6056986	1.34e-11	0.0128056	Rheumatoid arthritis	TRUE	reported	thbSEP	textfile	13621	262844	276465	0.000165463	45.752	2	1	TRUE
rs72849211	G	C	G	C	0.219033	-0.03057	0.130083	0.0388	FALSE	TRUE	FALSE	ebi-a-GCST90001427	6	28182896	0.06942	3656	0.659699	IgD- CD38- B cell %lymphocyte	IgD- CD38- B cell %lymphocyte	IgD- CD38- B cell %lymphocyte || ||	TRUE	igd	NA	NA	NA	NA	NA	NA	NA	6	28215118	4.38e-34	0.0179948	Rheumatoid arthritis	TRUE	reported	thbSEP	textfile	13621	262844	276465	0.000535614	148.157	2	1	TRUE
rs73728294	G	A	G	A	0.266793	0.01736	0.113191	0.0719	FALSE	FALSE	FALSE	ebi-a-GCST90001427	6	31170227	0.05198	3656	0.738501	IgD- CD38- B cell %lymphocyte	IgD- CD38- B cell %lymphocyte	IgD- CD38- B cell %lymphocyte || ||	TRUE	igd	NA	NA	NA	NA	NA	NA	NA	6	31202450	5.25e-46	0.0187368	Rheumatoid arthritis	TRUE	reported	thbSEP	textfile	13621	262844	276465	0.000732824	202.747	2	1	TRUE
rs7574865	G	T	G	T	-0.113486	0.008656	0.767394	0.722	FALSE	FALSE	FALSE	ebi-a-GCST90001427	2	191964633	0.02775	3656	0.755099	IgD- CD38- B cell %lymphocyte	IgD- CD38- B cell %lymphocyte	IgD- CD38- B cell %lymphocyte || ||	TRUE	igd	NA	NA	NA	NA	NA	NA	NA	2	191099907	2.24e-14	0.0148621	Rheumatoid arthritis	TRUE	reported	thbSEP	textfile	13621	262844	276465	0.000210859	58.3071	2	1	TRUE
rs76824778	C	T	C	T	0.130532	-0.04476	0.0906656	0.0178	FALSE	FALSE	FALSE	ebi-a-GCST90001427	1	113239505	0.09278	3656	0.6295	IgD- CD38- B cell %lymphocyte	IgD- CD38- B cell %lymphocyte	IgD- CD38- B cell %lymphocyte || ||	TRUE	igd	NA	NA	NA	NA	NA	NA	NA	1	112696883	1.32e-09	0.0215222	Rheumatoid arthritis	TRUE	reported	thbSEP	textfile	13621	262844	276465	0.000133034	36.7839	2	1	TRUE
rs7731626	A	G	A	G	-0.117043	-0.03393	0.278721	0.4914	FALSE	FALSE	FALSE	ebi-a-GCST90001427	5	55444683	0.02504	3656	0.1754	IgD- CD38- B cell %lymphocyte	IgD- CD38- B cell %lymphocyte	IgD- CD38- B cell %lymphocyte || ||	TRUE	igd	NA	NA	NA	NA	NA	NA	NA	5	56148856	5.08e-16	0.0144327	Rheumatoid arthritis	TRUE	reported	thbSEP	textfile	13621	262844	276465	0.000237822	65.7647	2	1	TRUE
rs78248443	T	C	T	C	-0.173002	-0.006483	0.0753395	0.0027	FALSE	FALSE	FALSE	ebi-a-GCST90001427	1	65155172	0.2428	3656	0.9787	IgD- CD38- B cell %lymphocyte	IgD- CD38- B cell %lymphocyte	IgD- CD38- B cell %lymphocyte || ||	TRUE	igd	NA	NA	NA	NA	NA	NA	NA	1	64689489	8.09e-12	0.025304	Rheumatoid arthritis	TRUE	reported	thbSEP	textfile	13621	262844	276465	0.000169048	46.7434	2	1	TRUE
rs7902904	A	G	A	G	0.0816081	-0.01115	0.530366	0.4469	FALSE	FALSE	FALSE	ebi-a-GCST90001427	10	63808661	0.02539	3656	0.6605	IgD- CD38- B cell %lymphocyte	IgD- CD38- B cell %lymphocyte	IgD- CD38- B cell %lymphocyte || ||	TRUE	igd	NA	NA	NA	NA	NA	NA	NA	10	62048902	2.17e-10	0.0128543	Rheumatoid arthritis	TRUE	reported	thbSEP	textfile	13621	262844	276465	0.000145769	40.3057	2	1	TRUE
rs8002731	C	A	C	A	-0.0901996	0.03266	0.362796	0.2612	FALSE	FALSE	FALSE	ebi-a-GCST90001427	13	40362229	0.02814	3656	0.2459	IgD- CD38- B cell %lymphocyte	IgD- CD38- B cell %lymphocyte	IgD- CD38- B cell %lymphocyte || ||	TRUE	igd	NA	NA	NA	NA	NA	NA	NA	13	39788092	1.6e-11	0.0133849	Rheumatoid arthritis	TRUE	reported	thbSEP	textfile	13621	262844	276465	0.000164236	45.4125	2	1	TRUE
rs9265884	C	T	C	T	0.18446	-0.06091	0.269229	0.4424	FALSE	FALSE	FALSE	ebi-a-GCST90001427	6	31313212	0.03098	3656	0.0493799	IgD- CD38- B cell %lymphocyte	IgD- CD38- B cell %lymphocyte	IgD- CD38- B cell %lymphocyte || ||	TRUE	igd	NA	NA	NA	NA	NA	NA	NA	6	31345435	9.03e-40	0.0139766	Rheumatoid arthritis	TRUE	reported	thbSEP	textfile	13621	262844	276465	0.000629633	174.18	2	1	TRUE
rs9268145	G	T	G	T	0.455384	-0.1123	0.182745	0.0379	FALSE	FALSE	FALSE	ebi-a-GCST90001427	6	32257284	0.06705	3656	0.0940611	IgD- CD38- B cell %lymphocyte	IgD- CD38- B cell %lymphocyte	IgD- CD38- B cell %lymphocyte || ||	TRUE	igd	NA	NA	NA	NA	NA	NA	NA	6	32289507	1e-200	0.0150342	Rheumatoid arthritis	TRUE	reported	thbSEP	textfile	13621	262844	276465	0.00330762	917.47	2	1	TRUE
rs11513729	T	C	T	C	0.103409	-0.014	0.380545	0.464	FALSE	FALSE	FALSE	ebi-a-GCST90001431	12	112273499	0.02707	3656	0.604901	IgD+ CD38- B cell %lymphocyte	IgD+ CD38- B cell %lymphocyte	IgD+ CD38- B cell %lymphocyte || ||	TRUE	igd	NA	NA	NA	NA	NA	NA	NA	12	111835695	2.52e-15	0.0130686	Rheumatoid arthritis	TRUE	reported	thbSEP	textfile	13621	262844	276465	0.000226423	62.6117	2	1	TRUE
rs115625939	G	A	G	A	-0.515971	0.08847	0.131425	0.1934	FALSE	FALSE	FALSE	ebi-a-GCST90001431	6	32583584	0.0459	3656	0.0539697	IgD+ CD38- B cell %lymphocyte	IgD+ CD38- B cell %lymphocyte	IgD+ CD38- B cell %lymphocyte || ||	TRUE	igd	NA	NA	NA	NA	NA	NA	NA	6	32615807	1.94e-136	0.0207537	Rheumatoid arthritis	TRUE	reported	thbSEP	textfile	13621	262844	276465	0.00223074	618.097	2	1	TRUE
rs13246321	C	T	C	T	0.119359	-0.01787	0.149836	0.0438	FALSE	FALSE	FALSE	ebi-a-GCST90001431	7	128701331	0.06247	3656	0.774801	IgD+ CD38- B cell %lymphocyte	IgD+ CD38- B cell %lymphocyte	IgD+ CD38- B cell %lymphocyte || ||	TRUE	igd	NA	NA	NA	NA	NA	NA	NA	7	129061277	8.54e-12	0.0174779	Rheumatoid arthritis	TRUE	reported	thbSEP	textfile	13621	262844	276465	0.000168662	46.6368	2	1	TRUE
rs16903065	A	C	A	C	-0.142869	0.02219	0.115562	0.2077	FALSE	FALSE	FALSE	ebi-a-GCST90001431	8	129540464	0.03053	3656	0.4675	IgD+ CD38- B cell %lymphocyte	IgD+ CD38- B cell %lymphocyte	IgD+ CD38- B cell %lymphocyte || ||	TRUE	igd	NA	NA	NA	NA	NA	NA	NA	8	128528218	4.56e-12	0.0206494	Rheumatoid arthritis	TRUE	reported	thbSEP	textfile	13621	262844	276465	0.000173119	47.8694	2	1	TRUE
rs2045793	G	A	G	A	-0.0881601	0.03499	0.242732	0.2319	FALSE	FALSE	FALSE	ebi-a-GCST90001431	1	38635462	0.02917	3656	0.2304	IgD+ CD38- B cell %lymphocyte	IgD+ CD38- B cell %lymphocyte	IgD+ CD38- B cell %lymphocyte || ||	TRUE	igd	NA	NA	NA	NA	NA	NA	NA	1	38169790	4.73e-09	0.0150533	Rheumatoid arthritis	TRUE	reported	thbSEP	textfile	13621	262844	276465	0.000124047	34.2987	2	1	TRUE
rs2476601	G	A	G	A	-0.355788	0.09671	0.851561	0.9829	FALSE	FALSE	FALSE	ebi-a-GCST90001431	1	114377568	0.09587	3656	0.3131	IgD+ CD38- B cell %lymphocyte	IgD+ CD38- B cell %lymphocyte	IgD+ CD38- B cell %lymphocyte || ||	TRUE	igd	NA	NA	NA	NA	NA	NA	NA	1	113834946	1.89e-102	0.0165552	Rheumatoid arthritis	TRUE	reported	thbSEP	textfile	13621	262844	276465	0.00166782	461.86	2	1	TRUE
rs28366143	A	C	A	C	0.445639	-0.01781	0.114772	0.1617	FALSE	FALSE	FALSE	ebi-a-GCST90001431	6	31364832	0.03987	3656	0.655101	IgD+ CD38- B cell %lymphocyte	IgD+ CD38- B cell %lymphocyte	IgD+ CD38- B cell %lymphocyte || ||	TRUE	igd	NA	NA	NA	NA	NA	NA	NA	6	31397055	2.82e-135	0.0180028	Rheumatoid arthritis	TRUE	reported	thbSEP	textfile	13621	262844	276465	0.00221149	612.75	2	1	TRUE
rs3087243	A	G	A	G	-0.106542	0.04373	0.329393	0.5585	FALSE	FALSE	FALSE	ebi-a-GCST90001431	2	204738919	0.0268	3656	0.1029	IgD+ CD38- B cell %lymphocyte	IgD+ CD38- B cell %lymphocyte	IgD+ CD38- B cell %lymphocyte || ||	TRUE	igd	NA	NA	NA	NA	NA	NA	NA	2	203874196	8.2e-15	0.0137219	Rheumatoid arthritis	TRUE	reported	thbSEP	textfile	13621	262844	276465	0.000218011	60.2851	2	1	TRUE
rs34517899	G	C	G	C	-0.196803	0.02254	0.11029	0.1991	FALSE	TRUE	FALSE	ebi-a-GCST90001431	6	33635309	0.03361	3656	0.5024	IgD+ CD38- B cell %lymphocyte	IgD+ CD38- B cell %lymphocyte	IgD+ CD38- B cell %lymphocyte || ||	TRUE	igd	NA	NA	NA	NA	NA	NA	NA	6	33667532	2.17e-20	0.0212676	Rheumatoid arthritis	TRUE	reported	thbSEP	textfile	13621	262844	276465	0.000309636	85.6295	2	1	TRUE
rs34536443	C	G	C	G	-0.305253	0.1338	0.0300851	0.0256	FALSE	TRUE	FALSE	ebi-a-GCST90001431	19	10463118	0.07757	3656	0.0845104	IgD+ CD38- B cell %lymphocyte	IgD+ CD38- B cell %lymphocyte	IgD+ CD38- B cell %lymphocyte || ||	TRUE	igd	NA	NA	NA	NA	NA	NA	NA	19	10352442	5.87e-14	0.0406406	Rheumatoid arthritis	TRUE	reported	thbSEP	textfile	13621	262844	276465	0.000204019	56.4153	2	1	TRUE
rs548877	G	A	G	A	0.102047	-0.0116	0.176029	0.0764	FALSE	FALSE	FALSE	ebi-a-GCST90001431	11	118300240	0.04811	3656	0.8094	IgD+ CD38- B cell %lymphocyte	IgD+ CD38- B cell %lymphocyte	IgD+ CD38- B cell %lymphocyte || ||	TRUE	igd	NA	NA	NA	NA	NA	NA	NA	11	118429525	5.46e-10	0.0164451	Rheumatoid arthritis	TRUE	reported	thbSEP	textfile	13621	262844	276465	0.00013926	38.5056	2	1	TRUE
rs6456160	C	T	C	T	-0.081607	0.01418	0.556798	0.5722	FALSE	FALSE	FALSE	ebi-a-GCST90001431	6	167532731	0.02758	3656	0.6073	IgD+ CD38- B cell %lymphocyte	IgD+ CD38- B cell %lymphocyte	IgD+ CD38- B cell %lymphocyte || ||	TRUE	igd	TRUE	rs6456160	rs3093025	T	C	A	G	6	167117605	1.7e-10	0.0127784	Rheumatoid arthritis	TRUE	reported	thbSEP	textfile	13621	262844	276465	0.000147502	40.7848	2	1	TRUE
rs706778	T	C	T	C	0.0866177	0.01787	0.524034	0.3582	FALSE	FALSE	FALSE	ebi-a-GCST90001431	10	6098949	0.02645	3656	0.499401	IgD+ CD38- B cell %lymphocyte	IgD+ CD38- B cell %lymphocyte	IgD+ CD38- B cell %lymphocyte || ||	TRUE	igd	NA	NA	NA	NA	NA	NA	NA	10	6056986	1.34e-11	0.0128056	Rheumatoid arthritis	TRUE	reported	thbSEP	textfile	13621	262844	276465	0.000165463	45.752	2	1	TRUE
rs72849211	G	C	G	C	0.219033	-0.06048	0.130083	0.0388	FALSE	TRUE	FALSE	ebi-a-GCST90001431	6	28182896	0.07056	3656	0.3914	IgD+ CD38- B cell %lymphocyte	IgD+ CD38- B cell %lymphocyte	IgD+ CD38- B cell %lymphocyte || ||	TRUE	igd	NA	NA	NA	NA	NA	NA	NA	6	28215118	4.38e-34	0.0179948	Rheumatoid arthritis	TRUE	reported	thbSEP	textfile	13621	262844	276465	0.000535614	148.157	2	1	TRUE
rs73728294	G	A	G	A	0.266793	-0.06172	0.113191	0.0719	FALSE	FALSE	FALSE	ebi-a-GCST90001431	6	31170227	0.05281	3656	0.2427	IgD+ CD38- B cell %lymphocyte	IgD+ CD38- B cell %lymphocyte	IgD+ CD38- B cell %lymphocyte || ||	TRUE	igd	NA	NA	NA	NA	NA	NA	NA	6	31202450	5.25e-46	0.0187368	Rheumatoid arthritis	TRUE	reported	thbSEP	textfile	13621	262844	276465	0.000732824	202.747	2	1	TRUE
rs7574865	G	T	G	T	-0.113486	0.01102	0.767394	0.722	FALSE	FALSE	FALSE	ebi-a-GCST90001431	2	191964633	0.02784	3656	0.692201	IgD+ CD38- B cell %lymphocyte	IgD+ CD38- B cell %lymphocyte	IgD+ CD38- B cell %lymphocyte || ||	TRUE	igd	NA	NA	NA	NA	NA	NA	NA	2	191099907	2.24e-14	0.0148621	Rheumatoid arthritis	TRUE	reported	thbSEP	textfile	13621	262844	276465	0.000210859	58.3071	2	1	TRUE
rs76824778	C	T	C	T	0.130532	0.04496	0.0906656	0.0178	FALSE	FALSE	FALSE	ebi-a-GCST90001431	1	113239505	0.09259	3656	0.6273	IgD+ CD38- B cell %lymphocyte	IgD+ CD38- B cell %lymphocyte	IgD+ CD38- B cell %lymphocyte || ||	TRUE	igd	NA	NA	NA	NA	NA	NA	NA	1	112696883	1.32e-09	0.0215222	Rheumatoid arthritis	TRUE	reported	thbSEP	textfile	13621	262844	276465	0.000133034	36.7839	2	1	TRUE
rs7731626	A	G	A	G	-0.117043	0.0105	0.278721	0.4914	FALSE	FALSE	FALSE	ebi-a-GCST90001431	5	55444683	0.02497	3656	0.6743	IgD+ CD38- B cell %lymphocyte	IgD+ CD38- B cell %lymphocyte	IgD+ CD38- B cell %lymphocyte || ||	TRUE	igd	NA	NA	NA	NA	NA	NA	NA	5	56148856	5.08e-16	0.0144327	Rheumatoid arthritis	TRUE	reported	thbSEP	textfile	13621	262844	276465	0.000237822	65.7647	2	1	TRUE
rs78248443	T	C	T	C	-0.173002	0.02673	0.0753395	0.0027	FALSE	FALSE	FALSE	ebi-a-GCST90001431	1	65155172	0.2415	3656	0.9119	IgD+ CD38- B cell %lymphocyte	IgD+ CD38- B cell %lymphocyte	IgD+ CD38- B cell %lymphocyte || ||	TRUE	igd	NA	NA	NA	NA	NA	NA	NA	1	64689489	8.09e-12	0.025304	Rheumatoid arthritis	TRUE	reported	thbSEP	textfile	13621	262844	276465	0.000169048	46.7434	2	1	TRUE
rs7902904	A	G	A	G	0.0816081	-0.007533	0.530366	0.4469	FALSE	FALSE	FALSE	ebi-a-GCST90001431	10	63808661	0.02545	3656	0.7673	IgD+ CD38- B cell %lymphocyte	IgD+ CD38- B cell %lymphocyte	IgD+ CD38- B cell %lymphocyte || ||	TRUE	igd	NA	NA	NA	NA	NA	NA	NA	10	62048902	2.17e-10	0.0128543	Rheumatoid arthritis	TRUE	reported	thbSEP	textfile	13621	262844	276465	0.000145769	40.3057	2	1	TRUE
rs8002731	C	A	C	A	-0.0901996	-0.03965	0.362796	0.2612	FALSE	FALSE	FALSE	ebi-a-GCST90001431	13	40362229	0.02815	3656	0.1591	IgD+ CD38- B cell %lymphocyte	IgD+ CD38- B cell %lymphocyte	IgD+ CD38- B cell %lymphocyte || ||	TRUE	igd	NA	NA	NA	NA	NA	NA	NA	13	39788092	1.6e-11	0.0133849	Rheumatoid arthritis	TRUE	reported	thbSEP	textfile	13621	262844	276465	0.000164236	45.4125	2	1	TRUE
rs9265884	C	T	C	T	0.18446	0.004478	0.269229	0.4424	FALSE	FALSE	FALSE	ebi-a-GCST90001431	6	31313212	0.03212	3656	0.8891	IgD+ CD38- B cell %lymphocyte	IgD+ CD38- B cell %lymphocyte	IgD+ CD38- B cell %lymphocyte || ||	TRUE	igd	NA	NA	NA	NA	NA	NA	NA	6	31345435	9.03e-40	0.0139766	Rheumatoid arthritis	TRUE	reported	thbSEP	textfile	13621	262844	276465	0.000629633	174.18	2	1	TRUE
rs9268145	G	T	G	T	0.455384	-0.05579	0.182745	0.0379	FALSE	FALSE	FALSE	ebi-a-GCST90001431	6	32257284	0.06749	3656	0.4085	IgD+ CD38- B cell %lymphocyte	IgD+ CD38- B cell %lymphocyte	IgD+ CD38- B cell %lymphocyte || ||	TRUE	igd	NA	NA	NA	NA	NA	NA	NA	6	32289507	1e-200	0.0150342	Rheumatoid arthritis	TRUE	reported	thbSEP	textfile	13621	262844	276465	0.00330762	917.47	2	1	TRUE
rs11513729	T	C	T	C	0.103409	-0.01513	0.380545	0.464	FALSE	FALSE	FALSE	ebi-a-GCST90001432	12	112273499	0.02716	3656	0.5777	Unswitched memory B cell %lymphocyte	Unswitched memory B cell %lymphocyte	Unswitched memory B cell %lymphocyte || ||	TRUE	igd	NA	NA	NA	NA	NA	NA	NA	12	111835695	2.52e-15	0.0130686	Rheumatoid arthritis	TRUE	reported	thbSEP	textfile	13621	262844	276465	0.000226423	62.6117	2	1	TRUE
rs115625939	G	A	G	A	-0.515971	0.07803	0.131425	0.1934	FALSE	FALSE	FALSE	ebi-a-GCST90001432	6	32583584	0.04638	3656	0.0925508	Unswitched memory B cell %lymphocyte	Unswitched memory B cell %lymphocyte	Unswitched memory B cell %lymphocyte || ||	TRUE	igd	NA	NA	NA	NA	NA	NA	NA	6	32615807	1.94e-136	0.0207537	Rheumatoid arthritis	TRUE	reported	thbSEP	textfile	13621	262844	276465	0.00223074	618.097	2	1	TRUE
rs13246321	C	T	C	T	0.119359	-0.008991	0.149836	0.0438	FALSE	FALSE	FALSE	ebi-a-GCST90001432	7	128701331	0.06212	3656	0.8849	Unswitched memory B cell %lymphocyte	Unswitched memory B cell %lymphocyte	Unswitched memory B cell %lymphocyte || ||	TRUE	igd	NA	NA	NA	NA	NA	NA	NA	7	129061277	8.54e-12	0.0174779	Rheumatoid arthritis	TRUE	reported	thbSEP	textfile	13621	262844	276465	0.000168662	46.6368	2	1	TRUE
rs16903065	A	C	A	C	-0.142869	0.005489	0.115562	0.2077	FALSE	FALSE	FALSE	ebi-a-GCST90001432	8	129540464	0.03011	3656	0.8553	Unswitched memory B cell %lymphocyte	Unswitched memory B cell %lymphocyte	Unswitched memory B cell %lymphocyte || ||	TRUE	igd	NA	NA	NA	NA	NA	NA	NA	8	128528218	4.56e-12	0.0206494	Rheumatoid arthritis	TRUE	reported	thbSEP	textfile	13621	262844	276465	0.000173119	47.8694	2	1	TRUE
rs2045793	G	A	G	A	-0.0881601	0.05138	0.242732	0.2319	FALSE	FALSE	FALSE	ebi-a-GCST90001432	1	38635462	0.02871	3656	0.07358	Unswitched memory B cell %lymphocyte	Unswitched memory B cell %lymphocyte	Unswitched memory B cell %lymphocyte || ||	TRUE	igd	NA	NA	NA	NA	NA	NA	NA	1	38169790	4.73e-09	0.0150533	Rheumatoid arthritis	TRUE	reported	thbSEP	textfile	13621	262844	276465	0.000124047	34.2987	2	1	TRUE
rs2476601	G	A	G	A	-0.355788	0.0374	0.851561	0.9829	FALSE	FALSE	FALSE	ebi-a-GCST90001432	1	114377568	0.09452	3656	0.6924	Unswitched memory B cell %lymphocyte	Unswitched memory B cell %lymphocyte	Unswitched memory B cell %lymphocyte || ||	TRUE	igd	NA	NA	NA	NA	NA	NA	NA	1	113834946	1.89e-102	0.0165552	Rheumatoid arthritis	TRUE	reported	thbSEP	textfile	13621	262844	276465	0.00166782	461.86	2	1	TRUE
rs28366143	A	C	A	C	0.445639	-0.0292	0.114772	0.1617	FALSE	FALSE	FALSE	ebi-a-GCST90001432	6	31364832	0.04037	3656	0.4696	Unswitched memory B cell %lymphocyte	Unswitched memory B cell %lymphocyte	Unswitched memory B cell %lymphocyte || ||	TRUE	igd	NA	NA	NA	NA	NA	NA	NA	6	31397055	2.82e-135	0.0180028	Rheumatoid arthritis	TRUE	reported	thbSEP	textfile	13621	262844	276465	0.00221149	612.75	2	1	TRUE
rs3087243	A	G	A	G	-0.106542	0.04921	0.329393	0.5585	FALSE	FALSE	FALSE	ebi-a-GCST90001432	2	204738919	0.02683	3656	0.0667006	Unswitched memory B cell %lymphocyte	Unswitched memory B cell %lymphocyte	Unswitched memory B cell %lymphocyte || ||	TRUE	igd	NA	NA	NA	NA	NA	NA	NA	2	203874196	8.2e-15	0.0137219	Rheumatoid arthritis	TRUE	reported	thbSEP	textfile	13621	262844	276465	0.000218011	60.2851	2	1	TRUE
rs34517899	G	C	G	C	-0.196803	0.01735	0.11029	0.1991	FALSE	TRUE	FALSE	ebi-a-GCST90001432	6	33635309	0.03363	3656	0.6058	Unswitched memory B cell %lymphocyte	Unswitched memory B cell %lymphocyte	Unswitched memory B cell %lymphocyte || ||	TRUE	igd	NA	NA	NA	NA	NA	NA	NA	6	33667532	2.17e-20	0.0212676	Rheumatoid arthritis	TRUE	reported	thbSEP	textfile	13621	262844	276465	0.000309636	85.6295	2	1	TRUE
rs34536443	C	G	C	G	-0.305253	0.09822	0.0300851	0.0256	FALSE	TRUE	FALSE	ebi-a-GCST90001432	19	10463118	0.07676	3656	0.2008	Unswitched memory B cell %lymphocyte	Unswitched memory B cell %lymphocyte	Unswitched memory B cell %lymphocyte || ||	TRUE	igd	NA	NA	NA	NA	NA	NA	NA	19	10352442	5.87e-14	0.0406406	Rheumatoid arthritis	TRUE	reported	thbSEP	textfile	13621	262844	276465	0.000204019	56.4153	2	1	TRUE
rs548877	G	A	G	A	0.102047	0.005662	0.176029	0.0764	FALSE	FALSE	FALSE	ebi-a-GCST90001432	11	118300240	0.04779	3656	0.9057	Unswitched memory B cell %lymphocyte	Unswitched memory B cell %lymphocyte	Unswitched memory B cell %lymphocyte || ||	TRUE	igd	NA	NA	NA	NA	NA	NA	NA	11	118429525	5.46e-10	0.0164451	Rheumatoid arthritis	TRUE	reported	thbSEP	textfile	13621	262844	276465	0.00013926	38.5056	2	1	TRUE
rs6456160	C	T	C	T	-0.081607	0.03029	0.556798	0.5722	FALSE	FALSE	FALSE	ebi-a-GCST90001432	6	167532731	0.02776	3656	0.2752	Unswitched memory B cell %lymphocyte	Unswitched memory B cell %lymphocyte	Unswitched memory B cell %lymphocyte || ||	TRUE	igd	TRUE	rs6456160	rs3093025	T	C	A	G	6	167117605	1.7e-10	0.0127784	Rheumatoid arthritis	TRUE	reported	thbSEP	textfile	13621	262844	276465	0.000147502	40.7848	2	1	TRUE
rs706778	T	C	T	C	0.0866177	0.005536	0.524034	0.3582	FALSE	FALSE	FALSE	ebi-a-GCST90001432	10	6098949	0.02627	3656	0.8331	Unswitched memory B cell %lymphocyte	Unswitched memory B cell %lymphocyte	Unswitched memory B cell %lymphocyte || ||	TRUE	igd	NA	NA	NA	NA	NA	NA	NA	10	6056986	1.34e-11	0.0128056	Rheumatoid arthritis	TRUE	reported	thbSEP	textfile	13621	262844	276465	0.000165463	45.752	2	1	TRUE
rs72849211	G	C	G	C	0.219033	-0.05003	0.130083	0.0388	FALSE	TRUE	FALSE	ebi-a-GCST90001432	6	28182896	0.07075	3656	0.4795	Unswitched memory B cell %lymphocyte	Unswitched memory B cell %lymphocyte	Unswitched memory B cell %lymphocyte || ||	TRUE	igd	NA	NA	NA	NA	NA	NA	NA	6	28215118	4.38e-34	0.0179948	Rheumatoid arthritis	TRUE	reported	thbSEP	textfile	13621	262844	276465	0.000535614	148.157	2	1	TRUE
rs73728294	G	A	G	A	0.266793	-0.04006	0.113191	0.0719	FALSE	FALSE	FALSE	ebi-a-GCST90001432	6	31170227	0.05299	3656	0.4497	Unswitched memory B cell %lymphocyte	Unswitched memory B cell %lymphocyte	Unswitched memory B cell %lymphocyte || ||	TRUE	igd	NA	NA	NA	NA	NA	NA	NA	6	31202450	5.25e-46	0.0187368	Rheumatoid arthritis	TRUE	reported	thbSEP	textfile	13621	262844	276465	0.000732824	202.747	2	1	TRUE
rs7574865	G	T	G	T	-0.113486	0.02891	0.767394	0.722	FALSE	FALSE	FALSE	ebi-a-GCST90001432	2	191964633	0.02757	3656	0.2944	Unswitched memory B cell %lymphocyte	Unswitched memory B cell %lymphocyte	Unswitched memory B cell %lymphocyte || ||	TRUE	igd	NA	NA	NA	NA	NA	NA	NA	2	191099907	2.24e-14	0.0148621	Rheumatoid arthritis	TRUE	reported	thbSEP	textfile	13621	262844	276465	0.000210859	58.3071	2	1	TRUE
rs76824778	C	T	C	T	0.130532	-0.04215	0.0906656	0.0178	FALSE	FALSE	FALSE	ebi-a-GCST90001432	1	113239505	0.09121	3656	0.6441	Unswitched memory B cell %lymphocyte	Unswitched memory B cell %lymphocyte	Unswitched memory B cell %lymphocyte || ||	TRUE	igd	NA	NA	NA	NA	NA	NA	NA	1	112696883	1.32e-09	0.0215222	Rheumatoid arthritis	TRUE	reported	thbSEP	textfile	13621	262844	276465	0.000133034	36.7839	2	1	TRUE
rs7731626	A	G	A	G	-0.117043	0.005571	0.278721	0.4914	FALSE	FALSE	FALSE	ebi-a-GCST90001432	5	55444683	0.02458	3656	0.8207	Unswitched memory B cell %lymphocyte	Unswitched memory B cell %lymphocyte	Unswitched memory B cell %lymphocyte || ||	TRUE	igd	NA	NA	NA	NA	NA	NA	NA	5	56148856	5.08e-16	0.0144327	Rheumatoid arthritis	TRUE	reported	thbSEP	textfile	13621	262844	276465	0.000237822	65.7647	2	1	TRUE
rs78248443	T	C	T	C	-0.173002	0.3146	0.0753395	0.0027	FALSE	FALSE	FALSE	ebi-a-GCST90001432	1	65155172	0.2368	3656	0.1841	Unswitched memory B cell %lymphocyte	Unswitched memory B cell %lymphocyte	Unswitched memory B cell %lymphocyte || ||	TRUE	igd	NA	NA	NA	NA	NA	NA	NA	1	64689489	8.09e-12	0.025304	Rheumatoid arthritis	TRUE	reported	thbSEP	textfile	13621	262844	276465	0.000169048	46.7434	2	1	TRUE
rs7902904	A	G	A	G	0.0816081	-0.007605	0.530366	0.4469	FALSE	FALSE	FALSE	ebi-a-GCST90001432	10	63808661	0.02518	3656	0.7626	Unswitched memory B cell %lymphocyte	Unswitched memory B cell %lymphocyte	Unswitched memory B cell %lymphocyte || ||	TRUE	igd	NA	NA	NA	NA	NA	NA	NA	10	62048902	2.17e-10	0.0128543	Rheumatoid arthritis	TRUE	reported	thbSEP	textfile	13621	262844	276465	0.000145769	40.3057	2	1	TRUE
rs8002731	C	A	C	A	-0.0901996	-0.02773	0.362796	0.2612	FALSE	FALSE	FALSE	ebi-a-GCST90001432	13	40362229	0.0278	3656	0.3187	Unswitched memory B cell %lymphocyte	Unswitched memory B cell %lymphocyte	Unswitched memory B cell %lymphocyte || ||	TRUE	igd	NA	NA	NA	NA	NA	NA	NA	13	39788092	1.6e-11	0.0133849	Rheumatoid arthritis	TRUE	reported	thbSEP	textfile	13621	262844	276465	0.000164236	45.4125	2	1	TRUE
rs9265884	C	T	C	T	0.18446	-0.007833	0.269229	0.4424	FALSE	FALSE	FALSE	ebi-a-GCST90001432	6	31313212	0.03276	3656	0.8111	Unswitched memory B cell %lymphocyte	Unswitched memory B cell %lymphocyte	Unswitched memory B cell %lymphocyte || ||	TRUE	igd	NA	NA	NA	NA	NA	NA	NA	6	31345435	9.03e-40	0.0139766	Rheumatoid arthritis	TRUE	reported	thbSEP	textfile	13621	262844	276465	0.000629633	174.18	2	1	TRUE
rs9268145	G	T	G	T	0.455384	-0.07745	0.182745	0.0379	FALSE	FALSE	FALSE	ebi-a-GCST90001432	6	32257284	0.06702	3656	0.2479	Unswitched memory B cell %lymphocyte	Unswitched memory B cell %lymphocyte	Unswitched memory B cell %lymphocyte || ||	TRUE	igd	NA	NA	NA	NA	NA	NA	NA	6	32289507	1e-200	0.0150342	Rheumatoid arthritis	TRUE	reported	thbSEP	textfile	13621	262844	276465	0.00330762	917.47	2	1	TRUE
rs11513729	T	C	T	C	0.103409	-0.01947	0.380545	0.464	FALSE	FALSE	FALSE	ebi-a-GCST90001439	12	112273499	0.02735	3656	0.4765	IgD+ CD24+ B cell %lymphocyte	IgD+ CD24+ B cell %lymphocyte	IgD+ CD24+ B cell %lymphocyte || ||	TRUE	igd	NA	NA	NA	NA	NA	NA	NA	12	111835695	2.52e-15	0.0130686	Rheumatoid arthritis	TRUE	reported	thbSEP	textfile	13621	262844	276465	0.000226423	62.6117	2	1	TRUE
rs115625939	G	A	G	A	-0.515971	0.1069	0.131425	0.1934	FALSE	FALSE	FALSE	ebi-a-GCST90001439	6	32583584	0.04667	3656	0.0220999	IgD+ CD24+ B cell %lymphocyte	IgD+ CD24+ B cell %lymphocyte	IgD+ CD24+ B cell %lymphocyte || ||	TRUE	igd	NA	NA	NA	NA	NA	NA	NA	6	32615807	1.94e-136	0.0207537	Rheumatoid arthritis	TRUE	reported	thbSEP	textfile	13621	262844	276465	0.00223074	618.097	2	1	TRUE
rs13246321	C	T	C	T	0.119359	-0.06955	0.149836	0.0438	FALSE	FALSE	FALSE	ebi-a-GCST90001439	7	128701331	0.06253	3656	0.2661	IgD+ CD24+ B cell %lymphocyte	IgD+ CD24+ B cell %lymphocyte	IgD+ CD24+ B cell %lymphocyte || ||	TRUE	igd	NA	NA	NA	NA	NA	NA	NA	7	129061277	8.54e-12	0.0174779	Rheumatoid arthritis	TRUE	reported	thbSEP	textfile	13621	262844	276465	0.000168662	46.6368	2	1	TRUE
rs16903065	A	C	A	C	-0.142869	0.001484	0.115562	0.2077	FALSE	FALSE	FALSE	ebi-a-GCST90001439	8	129540464	0.03031	3656	0.961	IgD+ CD24+ B cell %lymphocyte	IgD+ CD24+ B cell %lymphocyte	IgD+ CD24+ B cell %lymphocyte || ||	TRUE	igd	NA	NA	NA	NA	NA	NA	NA	8	128528218	4.56e-12	0.0206494	Rheumatoid arthritis	TRUE	reported	thbSEP	textfile	13621	262844	276465	0.000173119	47.8694	2	1	TRUE
rs2045793	G	A	G	A	-0.0881601	0.06572	0.242732	0.2319	FALSE	FALSE	FALSE	ebi-a-GCST90001439	1	38635462	0.02889	3656	0.0229901	IgD+ CD24+ B cell %lymphocyte	IgD+ CD24+ B cell %lymphocyte	IgD+ CD24+ B cell %lymphocyte || ||	TRUE	igd	NA	NA	NA	NA	NA	NA	NA	1	38169790	4.73e-09	0.0150533	Rheumatoid arthritis	TRUE	reported	thbSEP	textfile	13621	262844	276465	0.000124047	34.2987	2	1	TRUE
rs2476601	G	A	G	A	-0.355788	0.04044	0.851561	0.9829	FALSE	FALSE	FALSE	ebi-a-GCST90001439	1	114377568	0.09516	3656	0.6709	IgD+ CD24+ B cell %lymphocyte	IgD+ CD24+ B cell %lymphocyte	IgD+ CD24+ B cell %lymphocyte || ||	TRUE	igd	NA	NA	NA	NA	NA	NA	NA	1	113834946	1.89e-102	0.0165552	Rheumatoid arthritis	TRUE	reported	thbSEP	textfile	13621	262844	276465	0.00166782	461.86	2	1	TRUE
rs28366143	A	C	A	C	0.445639	-0.05142	0.114772	0.1617	FALSE	FALSE	FALSE	ebi-a-GCST90001439	6	31364832	0.04063	3656	0.2058	IgD+ CD24+ B cell %lymphocyte	IgD+ CD24+ B cell %lymphocyte	IgD+ CD24+ B cell %lymphocyte || ||	TRUE	igd	NA	NA	NA	NA	NA	NA	NA	6	31397055	2.82e-135	0.0180028	Rheumatoid arthritis	TRUE	reported	thbSEP	textfile	13621	262844	276465	0.00221149	612.75	2	1	TRUE
rs3087243	A	G	A	G	-0.106542	0.05208	0.329393	0.5585	FALSE	FALSE	FALSE	ebi-a-GCST90001439	2	204738919	0.02701	3656	0.0539002	IgD+ CD24+ B cell %lymphocyte	IgD+ CD24+ B cell %lymphocyte	IgD+ CD24+ B cell %lymphocyte || ||	TRUE	igd	NA	NA	NA	NA	NA	NA	NA	2	203874196	8.2e-15	0.0137219	Rheumatoid arthritis	TRUE	reported	thbSEP	textfile	13621	262844	276465	0.000218011	60.2851	2	1	TRUE
rs34517899	G	C	G	C	-0.196803	0.01515	0.11029	0.1991	FALSE	TRUE	FALSE	ebi-a-GCST90001439	6	33635309	0.03385	3656	0.654501	IgD+ CD24+ B cell %lymphocyte	IgD+ CD24+ B cell %lymphocyte	IgD+ CD24+ B cell %lymphocyte || ||	TRUE	igd	NA	NA	NA	NA	NA	NA	NA	6	33667532	2.17e-20	0.0212676	Rheumatoid arthritis	TRUE	reported	thbSEP	textfile	13621	262844	276465	0.000309636	85.6295	2	1	TRUE
rs34536443	C	G	C	G	-0.305253	0.0207	0.0300851	0.0256	FALSE	TRUE	FALSE	ebi-a-GCST90001439	19	10463118	0.07729	3656	0.7889	IgD+ CD24+ B cell %lymphocyte	IgD+ CD24+ B cell %lymphocyte	IgD+ CD24+ B cell %lymphocyte || ||	TRUE	igd	NA	NA	NA	NA	NA	NA	NA	19	10352442	5.87e-14	0.0406406	Rheumatoid arthritis	TRUE	reported	thbSEP	textfile	13621	262844	276465	0.000204019	56.4153	2	1	TRUE
rs548877	G	A	G	A	0.102047	0.02413	0.176029	0.0764	FALSE	FALSE	FALSE	ebi-a-GCST90001439	11	118300240	0.04811	3656	0.616	IgD+ CD24+ B cell %lymphocyte	IgD+ CD24+ B cell %lymphocyte	IgD+ CD24+ B cell %lymphocyte || ||	TRUE	igd	NA	NA	NA	NA	NA	NA	NA	11	118429525	5.46e-10	0.0164451	Rheumatoid arthritis	TRUE	reported	thbSEP	textfile	13621	262844	276465	0.00013926	38.5056	2	1	TRUE
rs6456160	C	T	C	T	-0.081607	0.02925	0.556798	0.5722	FALSE	FALSE	FALSE	ebi-a-GCST90001439	6	167532731	0.02794	3656	0.2953	IgD+ CD24+ B cell %lymphocyte	IgD+ CD24+ B cell %lymphocyte	IgD+ CD24+ B cell %lymphocyte || ||	TRUE	igd	TRUE	rs6456160	rs3093025	T	C	A	G	6	167117605	1.7e-10	0.0127784	Rheumatoid arthritis	TRUE	reported	thbSEP	textfile	13621	262844	276465	0.000147502	40.7848	2	1	TRUE
rs706778	T	C	T	C	0.0866177	0.00503	0.524034	0.3582	FALSE	FALSE	FALSE	ebi-a-GCST90001439	10	6098949	0.02644	3656	0.8492	IgD+ CD24+ B cell %lymphocyte	IgD+ CD24+ B cell %lymphocyte	IgD+ CD24+ B cell %lymphocyte || ||	TRUE	igd	NA	NA	NA	NA	NA	NA	NA	10	6056986	1.34e-11	0.0128056	Rheumatoid arthritis	TRUE	reported	thbSEP	textfile	13621	262844	276465	0.000165463	45.752	2	1	TRUE
rs72849211	G	C	G	C	0.219033	-0.03883	0.130083	0.0388	FALSE	TRUE	FALSE	ebi-a-GCST90001439	6	28182896	0.07123	3656	0.5856	IgD+ CD24+ B cell %lymphocyte	IgD+ CD24+ B cell %lymphocyte	IgD+ CD24+ B cell %lymphocyte || ||	TRUE	igd	NA	NA	NA	NA	NA	NA	NA	6	28215118	4.38e-34	0.0179948	Rheumatoid arthritis	TRUE	reported	thbSEP	textfile	13621	262844	276465	0.000535614	148.157	2	1	TRUE
rs73728294	G	A	G	A	0.266793	-0.0424	0.113191	0.0719	FALSE	FALSE	FALSE	ebi-a-GCST90001439	6	31170227	0.05335	3656	0.4268	IgD+ CD24+ B cell %lymphocyte	IgD+ CD24+ B cell %lymphocyte	IgD+ CD24+ B cell %lymphocyte || ||	TRUE	igd	NA	NA	NA	NA	NA	NA	NA	6	31202450	5.25e-46	0.0187368	Rheumatoid arthritis	TRUE	reported	thbSEP	textfile	13621	262844	276465	0.000732824	202.747	2	1	TRUE
rs7574865	G	T	G	T	-0.113486	0.01589	0.767394	0.722	FALSE	FALSE	FALSE	ebi-a-GCST90001439	2	191964633	0.02776	3656	0.5672	IgD+ CD24+ B cell %lymphocyte	IgD+ CD24+ B cell %lymphocyte	IgD+ CD24+ B cell %lymphocyte || ||	TRUE	igd	NA	NA	NA	NA	NA	NA	NA	2	191099907	2.24e-14	0.0148621	Rheumatoid arthritis	TRUE	reported	thbSEP	textfile	13621	262844	276465	0.000210859	58.3071	2	1	TRUE
rs76824778	C	T	C	T	0.130532	-0.04754	0.0906656	0.0178	FALSE	FALSE	FALSE	ebi-a-GCST90001439	1	113239505	0.09183	3656	0.6047	IgD+ CD24+ B cell %lymphocyte	IgD+ CD24+ B cell %lymphocyte	IgD+ CD24+ B cell %lymphocyte || ||	TRUE	igd	NA	NA	NA	NA	NA	NA	NA	1	112696883	1.32e-09	0.0215222	Rheumatoid arthritis	TRUE	reported	thbSEP	textfile	13621	262844	276465	0.000133034	36.7839	2	1	TRUE
rs7731626	A	G	A	G	-0.117043	0.006342	0.278721	0.4914	FALSE	FALSE	FALSE	ebi-a-GCST90001439	5	55444683	0.02474	3656	0.7977	IgD+ CD24+ B cell %lymphocyte	IgD+ CD24+ B cell %lymphocyte	IgD+ CD24+ B cell %lymphocyte || ||	TRUE	igd	NA	NA	NA	NA	NA	NA	NA	5	56148856	5.08e-16	0.0144327	Rheumatoid arthritis	TRUE	reported	thbSEP	textfile	13621	262844	276465	0.000237822	65.7647	2	1	TRUE
rs78248443	T	C	T	C	-0.173002	0.4154	0.0753395	0.0027	FALSE	FALSE	FALSE	ebi-a-GCST90001439	1	65155172	0.2384	3656	0.0815098	IgD+ CD24+ B cell %lymphocyte	IgD+ CD24+ B cell %lymphocyte	IgD+ CD24+ B cell %lymphocyte || ||	TRUE	igd	NA	NA	NA	NA	NA	NA	NA	1	64689489	8.09e-12	0.025304	Rheumatoid arthritis	TRUE	reported	thbSEP	textfile	13621	262844	276465	0.000169048	46.7434	2	1	TRUE
rs7902904	A	G	A	G	0.0816081	-0.01965	0.530366	0.4469	FALSE	FALSE	FALSE	ebi-a-GCST90001439	10	63808661	0.02535	3656	0.4382	IgD+ CD24+ B cell %lymphocyte	IgD+ CD24+ B cell %lymphocyte	IgD+ CD24+ B cell %lymphocyte || ||	TRUE	igd	NA	NA	NA	NA	NA	NA	NA	10	62048902	2.17e-10	0.0128543	Rheumatoid arthritis	TRUE	reported	thbSEP	textfile	13621	262844	276465	0.000145769	40.3057	2	1	TRUE
rs8002731	C	A	C	A	-0.0901996	-0.01054	0.362796	0.2612	FALSE	FALSE	FALSE	ebi-a-GCST90001439	13	40362229	0.02799	3656	0.706601	IgD+ CD24+ B cell %lymphocyte	IgD+ CD24+ B cell %lymphocyte	IgD+ CD24+ B cell %lymphocyte || ||	TRUE	igd	NA	NA	NA	NA	NA	NA	NA	13	39788092	1.6e-11	0.0133849	Rheumatoid arthritis	TRUE	reported	thbSEP	textfile	13621	262844	276465	0.000164236	45.4125	2	1	TRUE
rs9265884	C	T	C	T	0.18446	-0.003712	0.269229	0.4424	FALSE	FALSE	FALSE	ebi-a-GCST90001439	6	31313212	0.03299	3656	0.9104	IgD+ CD24+ B cell %lymphocyte	IgD+ CD24+ B cell %lymphocyte	IgD+ CD24+ B cell %lymphocyte || ||	TRUE	igd	NA	NA	NA	NA	NA	NA	NA	6	31345435	9.03e-40	0.0139766	Rheumatoid arthritis	TRUE	reported	thbSEP	textfile	13621	262844	276465	0.000629633	174.18	2	1	TRUE
rs9268145	G	T	G	T	0.455384	-0.02343	0.182745	0.0379	FALSE	FALSE	FALSE	ebi-a-GCST90001439	6	32257284	0.06748	3656	0.7284	IgD+ CD24+ B cell %lymphocyte	IgD+ CD24+ B cell %lymphocyte	IgD+ CD24+ B cell %lymphocyte || ||	TRUE	igd	NA	NA	NA	NA	NA	NA	NA	6	32289507	1e-200	0.0150342	Rheumatoid arthritis	TRUE	reported	thbSEP	textfile	13621	262844	276465	0.00330762	917.47	2	1	TRUE
rs11513729	T	C	T	C	0.103409	-0.04453	0.380545	0.464	FALSE	FALSE	FALSE	ebi-a-GCST90001442	12	112273499	0.02664	3656	0.0947502	CD24+ CD27+ B cell %lymphocyte	CD24+ CD27+ B cell %lymphocyte	CD24+ CD27+ B cell %lymphocyte || ||	TRUE	igd	NA	NA	NA	NA	NA	NA	NA	12	111835695	2.52e-15	0.0130686	Rheumatoid arthritis	TRUE	reported	thbSEP	textfile	13621	262844	276465	0.000226423	62.6117	2	1	TRUE
rs115625939	G	A	G	A	-0.515971	0.07672	0.131425	0.1934	FALSE	FALSE	FALSE	ebi-a-GCST90001442	6	32583584	0.04519	3656	0.0896995	CD24+ CD27+ B cell %lymphocyte	CD24+ CD27+ B cell %lymphocyte	CD24+ CD27+ B cell %lymphocyte || ||	TRUE	igd	NA	NA	NA	NA	NA	NA	NA	6	32615807	1.94e-136	0.0207537	Rheumatoid arthritis	TRUE	reported	thbSEP	textfile	13621	262844	276465	0.00223074	618.097	2	1	TRUE
rs13246321	C	T	C	T	0.119359	-0.04359	0.149836	0.0438	FALSE	FALSE	FALSE	ebi-a-GCST90001442	7	128701331	0.0615	3656	0.4785	CD24+ CD27+ B cell %lymphocyte	CD24+ CD27+ B cell %lymphocyte	CD24+ CD27+ B cell %lymphocyte || ||	TRUE	igd	NA	NA	NA	NA	NA	NA	NA	7	129061277	8.54e-12	0.0174779	Rheumatoid arthritis	TRUE	reported	thbSEP	textfile	13621	262844	276465	0.000168662	46.6368	2	1	TRUE
rs16903065	A	C	A	C	-0.142869	0.02112	0.115562	0.2077	FALSE	FALSE	FALSE	ebi-a-GCST90001442	8	129540464	0.03006	3656	0.4823	CD24+ CD27+ B cell %lymphocyte	CD24+ CD27+ B cell %lymphocyte	CD24+ CD27+ B cell %lymphocyte || ||	TRUE	igd	NA	NA	NA	NA	NA	NA	NA	8	128528218	4.56e-12	0.0206494	Rheumatoid arthritis	TRUE	reported	thbSEP	textfile	13621	262844	276465	0.000173119	47.8694	2	1	TRUE
rs2045793	G	A	G	A	-0.0881601	0.04842	0.242732	0.2319	FALSE	FALSE	FALSE	ebi-a-GCST90001442	1	38635462	0.02872	3656	0.0918904	CD24+ CD27+ B cell %lymphocyte	CD24+ CD27+ B cell %lymphocyte	CD24+ CD27+ B cell %lymphocyte || ||	TRUE	igd	NA	NA	NA	NA	NA	NA	NA	1	38169790	4.73e-09	0.0150533	Rheumatoid arthritis	TRUE	reported	thbSEP	textfile	13621	262844	276465	0.000124047	34.2987	2	1	TRUE
rs2476601	G	A	G	A	-0.355788	0.01625	0.851561	0.9829	FALSE	FALSE	FALSE	ebi-a-GCST90001442	1	114377568	0.0944	3656	0.8633	CD24+ CD27+ B cell %lymphocyte	CD24+ CD27+ B cell %lymphocyte	CD24+ CD27+ B cell %lymphocyte || ||	TRUE	igd	NA	NA	NA	NA	NA	NA	NA	1	113834946	1.89e-102	0.0165552	Rheumatoid arthritis	TRUE	reported	thbSEP	textfile	13621	262844	276465	0.00166782	461.86	2	1	TRUE
rs28366143	A	C	A	C	0.445639	-0.02977	0.114772	0.1617	FALSE	FALSE	FALSE	ebi-a-GCST90001442	6	31364832	0.03925	3656	0.4482	CD24+ CD27+ B cell %lymphocyte	CD24+ CD27+ B cell %lymphocyte	CD24+ CD27+ B cell %lymphocyte || ||	TRUE	igd	NA	NA	NA	NA	NA	NA	NA	6	31397055	2.82e-135	0.0180028	Rheumatoid arthritis	TRUE	reported	thbSEP	textfile	13621	262844	276465	0.00221149	612.75	2	1	TRUE
rs3087243	A	G	A	G	-0.106542	0.05949	0.329393	0.5585	FALSE	FALSE	FALSE	ebi-a-GCST90001442	2	204738919	0.02638	3656	0.0242003	CD24+ CD27+ B cell %lymphocyte	CD24+ CD27+ B cell %lymphocyte	CD24+ CD27+ B cell %lymphocyte || ||	TRUE	igd	NA	NA	NA	NA	NA	NA	NA	2	203874196	8.2e-15	0.0137219	Rheumatoid arthritis	TRUE	reported	thbSEP	textfile	13621	262844	276465	0.000218011	60.2851	2	1	TRUE
rs34517899	G	C	G	C	-0.196803	-0.0002071	0.11029	0.1991	FALSE	TRUE	FALSE	ebi-a-GCST90001442	6	33635309	0.03309	3656	0.995	CD24+ CD27+ B cell %lymphocyte	CD24+ CD27+ B cell %lymphocyte	CD24+ CD27+ B cell %lymphocyte || ||	TRUE	igd	NA	NA	NA	NA	NA	NA	NA	6	33667532	2.17e-20	0.0212676	Rheumatoid arthritis	TRUE	reported	thbSEP	textfile	13621	262844	276465	0.000309636	85.6295	2	1	TRUE
rs34536443	C	G	C	G	-0.305253	0.08305	0.0300851	0.0256	FALSE	TRUE	FALSE	ebi-a-GCST90001442	19	10463118	0.07639	3656	0.2771	CD24+ CD27+ B cell %lymphocyte	CD24+ CD27+ B cell %lymphocyte	CD24+ CD27+ B cell %lymphocyte || ||	TRUE	igd	NA	NA	NA	NA	NA	NA	NA	19	10352442	5.87e-14	0.0406406	Rheumatoid arthritis	TRUE	reported	thbSEP	textfile	13621	262844	276465	0.000204019	56.4153	2	1	TRUE
rs548877	G	A	G	A	0.102047	0.03024	0.176029	0.0764	FALSE	FALSE	FALSE	ebi-a-GCST90001442	11	118300240	0.04736	3656	0.5232	CD24+ CD27+ B cell %lymphocyte	CD24+ CD27+ B cell %lymphocyte	CD24+ CD27+ B cell %lymphocyte || ||	TRUE	igd	NA	NA	NA	NA	NA	NA	NA	11	118429525	5.46e-10	0.0164451	Rheumatoid arthritis	TRUE	reported	thbSEP	textfile	13621	262844	276465	0.00013926	38.5056	2	1	TRUE
rs6456160	C	T	C	T	-0.081607	0.03336	0.556798	0.5722	FALSE	FALSE	FALSE	ebi-a-GCST90001442	6	167532731	0.02715	3656	0.2193	CD24+ CD27+ B cell %lymphocyte	CD24+ CD27+ B cell %lymphocyte	CD24+ CD27+ B cell %lymphocyte || ||	TRUE	igd	TRUE	rs6456160	rs3093025	T	C	A	G	6	167117605	1.7e-10	0.0127784	Rheumatoid arthritis	TRUE	reported	thbSEP	textfile	13621	262844	276465	0.000147502	40.7848	2	1	TRUE
rs706778	T	C	T	C	0.0866177	-0.008391	0.524034	0.3582	FALSE	FALSE	FALSE	ebi-a-GCST90001442	10	6098949	0.02604	3656	0.7473	CD24+ CD27+ B cell %lymphocyte	CD24+ CD27+ B cell %lymphocyte	CD24+ CD27+ B cell %lymphocyte || ||	TRUE	igd	NA	NA	NA	NA	NA	NA	NA	10	6056986	1.34e-11	0.0128056	Rheumatoid arthritis	TRUE	reported	thbSEP	textfile	13621	262844	276465	0.000165463	45.752	2	1	TRUE
rs72849211	G	C	G	C	0.219033	-0.02121	0.130083	0.0388	FALSE	TRUE	FALSE	ebi-a-GCST90001442	6	28182896	0.06948	3656	0.7602	CD24+ CD27+ B cell %lymphocyte	CD24+ CD27+ B cell %lymphocyte	CD24+ CD27+ B cell %lymphocyte || ||	TRUE	igd	NA	NA	NA	NA	NA	NA	NA	6	28215118	4.38e-34	0.0179948	Rheumatoid arthritis	TRUE	reported	thbSEP	textfile	13621	262844	276465	0.000535614	148.157	2	1	TRUE
rs73728294	G	A	G	A	0.266793	-0.01068	0.113191	0.0719	FALSE	FALSE	FALSE	ebi-a-GCST90001442	6	31170227	0.05201	3656	0.8373	CD24+ CD27+ B cell %lymphocyte	CD24+ CD27+ B cell %lymphocyte	CD24+ CD27+ B cell %lymphocyte || ||	TRUE	igd	NA	NA	NA	NA	NA	NA	NA	6	31202450	5.25e-46	0.0187368	Rheumatoid arthritis	TRUE	reported	thbSEP	textfile	13621	262844	276465	0.000732824	202.747	2	1	TRUE
rs7574865	G	T	G	T	-0.113486	0.01869	0.767394	0.722	FALSE	FALSE	FALSE	ebi-a-GCST90001442	2	191964633	0.02741	3656	0.4954	CD24+ CD27+ B cell %lymphocyte	CD24+ CD27+ B cell %lymphocyte	CD24+ CD27+ B cell %lymphocyte || ||	TRUE	igd	NA	NA	NA	NA	NA	NA	NA	2	191099907	2.24e-14	0.0148621	Rheumatoid arthritis	TRUE	reported	thbSEP	textfile	13621	262844	276465	0.000210859	58.3071	2	1	TRUE
rs76824778	C	T	C	T	0.130532	-0.03077	0.0906656	0.0178	FALSE	FALSE	FALSE	ebi-a-GCST90001442	1	113239505	0.09117	3656	0.7357	CD24+ CD27+ B cell %lymphocyte	CD24+ CD27+ B cell %lymphocyte	CD24+ CD27+ B cell %lymphocyte || ||	TRUE	igd	NA	NA	NA	NA	NA	NA	NA	1	112696883	1.32e-09	0.0215222	Rheumatoid arthritis	TRUE	reported	thbSEP	textfile	13621	262844	276465	0.000133034	36.7839	2	1	TRUE
rs7731626	A	G	A	G	-0.117043	-0.01434	0.278721	0.4914	FALSE	FALSE	FALSE	ebi-a-GCST90001442	5	55444683	0.02459	3656	0.5598	CD24+ CD27+ B cell %lymphocyte	CD24+ CD27+ B cell %lymphocyte	CD24+ CD27+ B cell %lymphocyte || ||	TRUE	igd	NA	NA	NA	NA	NA	NA	NA	5	56148856	5.08e-16	0.0144327	Rheumatoid arthritis	TRUE	reported	thbSEP	textfile	13621	262844	276465	0.000237822	65.7647	2	1	TRUE
rs78248443	T	C	T	C	-0.173002	0.2727	0.0753395	0.0027	FALSE	FALSE	FALSE	ebi-a-GCST90001442	1	65155172	0.2378	3656	0.2514	CD24+ CD27+ B cell %lymphocyte	CD24+ CD27+ B cell %lymphocyte	CD24+ CD27+ B cell %lymphocyte || ||	TRUE	igd	NA	NA	NA	NA	NA	NA	NA	1	64689489	8.09e-12	0.025304	Rheumatoid arthritis	TRUE	reported	thbSEP	textfile	13621	262844	276465	0.000169048	46.7434	2	1	TRUE
rs7902904	A	G	A	G	0.0816081	-0.002983	0.530366	0.4469	FALSE	FALSE	FALSE	ebi-a-GCST90001442	10	63808661	0.02506	3656	0.9053	CD24+ CD27+ B cell %lymphocyte	CD24+ CD27+ B cell %lymphocyte	CD24+ CD27+ B cell %lymphocyte || ||	TRUE	igd	NA	NA	NA	NA	NA	NA	NA	10	62048902	2.17e-10	0.0128543	Rheumatoid arthritis	TRUE	reported	thbSEP	textfile	13621	262844	276465	0.000145769	40.3057	2	1	TRUE
rs8002731	C	A	C	A	-0.0901996	-0.009679	0.362796	0.2612	FALSE	FALSE	FALSE	ebi-a-GCST90001442	13	40362229	0.02773	3656	0.726999	CD24+ CD27+ B cell %lymphocyte	CD24+ CD27+ B cell %lymphocyte	CD24+ CD27+ B cell %lymphocyte || ||	TRUE	igd	NA	NA	NA	NA	NA	NA	NA	13	39788092	1.6e-11	0.0133849	Rheumatoid arthritis	TRUE	reported	thbSEP	textfile	13621	262844	276465	0.000164236	45.4125	2	1	TRUE
rs9265884	C	T	C	T	0.18446	-0.02172	0.269229	0.4424	FALSE	FALSE	FALSE	ebi-a-GCST90001442	6	31313212	0.03163	3656	0.4923	CD24+ CD27+ B cell %lymphocyte	CD24+ CD27+ B cell %lymphocyte	CD24+ CD27+ B cell %lymphocyte || ||	TRUE	igd	NA	NA	NA	NA	NA	NA	NA	6	31345435	9.03e-40	0.0139766	Rheumatoid arthritis	TRUE	reported	thbSEP	textfile	13621	262844	276465	0.000629633	174.18	2	1	TRUE
rs9268145	G	T	G	T	0.455384	-0.0884	0.182745	0.0379	FALSE	FALSE	FALSE	ebi-a-GCST90001442	6	32257284	0.06644	3656	0.1834	CD24+ CD27+ B cell %lymphocyte	CD24+ CD27+ B cell %lymphocyte	CD24+ CD27+ B cell %lymphocyte || ||	TRUE	igd	NA	NA	NA	NA	NA	NA	NA	6	32289507	1e-200	0.0150342	Rheumatoid arthritis	TRUE	reported	thbSEP	textfile	13621	262844	276465	0.00330762	917.47	2	1	TRUE
rs11513729	T	C	T	C	0.103409	0.01771	0.380545	0.4638	FALSE	FALSE	FALSE	ebi-a-GCST90001457	12	112273499	0.02841	3042	0.5331	CD11c+ HLA DR++ monocyte %monocyte	CD11c+ HLA DR++ monocyte %monocyte	CD11c+ HLA DR++ monocyte %monocyte || ||	TRUE	igd	NA	NA	NA	NA	NA	NA	NA	12	111835695	2.52e-15	0.0130686	Rheumatoid arthritis	TRUE	reported	thbSEP	textfile	13621	262844	276465	0.000226423	62.6117	2	1	TRUE
rs115625939	G	A	G	A	-0.515971	-0.1161	0.131425	0.1938	FALSE	FALSE	FALSE	ebi-a-GCST90001457	6	32583584	0.04698	3042	0.0135301	CD11c+ HLA DR++ monocyte %monocyte	CD11c+ HLA DR++ monocyte %monocyte	CD11c+ HLA DR++ monocyte %monocyte || ||	TRUE	igd	NA	NA	NA	NA	NA	NA	NA	6	32615807	1.94e-136	0.0207537	Rheumatoid arthritis	TRUE	reported	thbSEP	textfile	13621	262844	276465	0.00223074	618.097	2	1	TRUE
rs13246321	C	T	C	T	0.119359	-0.1135	0.149836	0.0467	FALSE	FALSE	FALSE	ebi-a-GCST90001457	7	128701331	0.06461	3042	0.0790697	CD11c+ HLA DR++ monocyte %monocyte	CD11c+ HLA DR++ monocyte %monocyte	CD11c+ HLA DR++ monocyte %monocyte || ||	TRUE	igd	NA	NA	NA	NA	NA	NA	NA	7	129061277	8.54e-12	0.0174779	Rheumatoid arthritis	TRUE	reported	thbSEP	textfile	13621	262844	276465	0.000168662	46.6368	2	1	TRUE
rs16903065	A	C	A	C	-0.142869	-0.03464	0.115562	0.2025	FALSE	FALSE	FALSE	ebi-a-GCST90001457	8	129540464	0.0333	3042	0.2983	CD11c+ HLA DR++ monocyte %monocyte	CD11c+ HLA DR++ monocyte %monocyte	CD11c+ HLA DR++ monocyte %monocyte || ||	TRUE	igd	NA	NA	NA	NA	NA	NA	NA	8	128528218	4.56e-12	0.0206494	Rheumatoid arthritis	TRUE	reported	thbSEP	textfile	13621	262844	276465	0.000173119	47.8694	2	1	TRUE
rs2045793	G	A	G	A	-0.0881601	-0.07899	0.242732	0.2272	FALSE	FALSE	FALSE	ebi-a-GCST90001457	1	38635462	0.0312	3042	0.0114101	CD11c+ HLA DR++ monocyte %monocyte	CD11c+ HLA DR++ monocyte %monocyte	CD11c+ HLA DR++ monocyte %monocyte || ||	TRUE	igd	NA	NA	NA	NA	NA	NA	NA	1	38169790	4.73e-09	0.0150533	Rheumatoid arthritis	TRUE	reported	thbSEP	textfile	13621	262844	276465	0.000124047	34.2987	2	1	TRUE
rs2476601	G	A	G	A	-0.355788	-0.1183	0.851561	0.9816	FALSE	FALSE	FALSE	ebi-a-GCST90001457	1	114377568	0.09988	3042	0.2365	CD11c+ HLA DR++ monocyte %monocyte	CD11c+ HLA DR++ monocyte %monocyte	CD11c+ HLA DR++ monocyte %monocyte || ||	TRUE	igd	NA	NA	NA	NA	NA	NA	NA	1	113834946	1.89e-102	0.0165552	Rheumatoid arthritis	TRUE	reported	thbSEP	textfile	13621	262844	276465	0.00166782	461.86	2	1	TRUE
rs28366143	A	C	A	C	0.445639	-0.02761	0.114772	0.157	FALSE	FALSE	FALSE	ebi-a-GCST90001457	6	31364832	0.04078	3042	0.4985	CD11c+ HLA DR++ monocyte %monocyte	CD11c+ HLA DR++ monocyte %monocyte	CD11c+ HLA DR++ monocyte %monocyte || ||	TRUE	igd	NA	NA	NA	NA	NA	NA	NA	6	31397055	2.82e-135	0.0180028	Rheumatoid arthritis	TRUE	reported	thbSEP	textfile	13621	262844	276465	0.00221149	612.75	2	1	TRUE
rs3087243	A	G	A	G	-0.106542	0.004435	0.329393	0.5541	FALSE	FALSE	FALSE	ebi-a-GCST90001457	2	204738919	0.02809	3042	0.8746	CD11c+ HLA DR++ monocyte %monocyte	CD11c+ HLA DR++ monocyte %monocyte	CD11c+ HLA DR++ monocyte %monocyte || ||	TRUE	igd	NA	NA	NA	NA	NA	NA	NA	2	203874196	8.2e-15	0.0137219	Rheumatoid arthritis	TRUE	reported	thbSEP	textfile	13621	262844	276465	0.000218011	60.2851	2	1	TRUE
rs34517899	G	C	G	C	-0.196803	0.01027	0.11029	0.2	FALSE	TRUE	FALSE	ebi-a-GCST90001457	6	33635309	0.03542	3042	0.7719	CD11c+ HLA DR++ monocyte %monocyte	CD11c+ HLA DR++ monocyte %monocyte	CD11c+ HLA DR++ monocyte %monocyte || ||	TRUE	igd	NA	NA	NA	NA	NA	NA	NA	6	33667532	2.17e-20	0.0212676	Rheumatoid arthritis	TRUE	reported	thbSEP	textfile	13621	262844	276465	0.000309636	85.6295	2	1	TRUE
rs34536443	C	G	C	G	-0.305253	-0.003681	0.0300851	0.0256	FALSE	TRUE	FALSE	ebi-a-GCST90001457	19	10463118	0.08384	3042	0.965	CD11c+ HLA DR++ monocyte %monocyte	CD11c+ HLA DR++ monocyte %monocyte	CD11c+ HLA DR++ monocyte %monocyte || ||	TRUE	igd	NA	NA	NA	NA	NA	NA	NA	19	10352442	5.87e-14	0.0406406	Rheumatoid arthritis	TRUE	reported	thbSEP	textfile	13621	262844	276465	0.000204019	56.4153	2	1	TRUE
rs548877	G	A	G	A	0.102047	-0.04355	0.176029	0.0756	FALSE	FALSE	FALSE	ebi-a-GCST90001457	11	118300240	0.05119	3042	0.395	CD11c+ HLA DR++ monocyte %monocyte	CD11c+ HLA DR++ monocyte %monocyte	CD11c+ HLA DR++ monocyte %monocyte || ||	TRUE	igd	NA	NA	NA	NA	NA	NA	NA	11	118429525	5.46e-10	0.0164451	Rheumatoid arthritis	TRUE	reported	thbSEP	textfile	13621	262844	276465	0.00013926	38.5056	2	1	TRUE
rs6456160	C	T	C	T	-0.081607	-0.008025	0.556798	0.572	FALSE	FALSE	FALSE	ebi-a-GCST90001457	6	167532731	0.02885	3042	0.780899	CD11c+ HLA DR++ monocyte %monocyte	CD11c+ HLA DR++ monocyte %monocyte	CD11c+ HLA DR++ monocyte %monocyte || ||	TRUE	igd	TRUE	rs6456160	rs3093025	T	C	A	G	6	167117605	1.7e-10	0.0127784	Rheumatoid arthritis	TRUE	reported	thbSEP	textfile	13621	262844	276465	0.000147502	40.7848	2	1	TRUE
rs706778	T	C	T	C	0.0866177	0.002231	0.524034	0.3563	FALSE	FALSE	FALSE	ebi-a-GCST90001457	10	6098949	0.02825	3042	0.9371	CD11c+ HLA DR++ monocyte %monocyte	CD11c+ HLA DR++ monocyte %monocyte	CD11c+ HLA DR++ monocyte %monocyte || ||	TRUE	igd	NA	NA	NA	NA	NA	NA	NA	10	6056986	1.34e-11	0.0128056	Rheumatoid arthritis	TRUE	reported	thbSEP	textfile	13621	262844	276465	0.000165463	45.752	2	1	TRUE
rs72849211	G	C	G	C	0.219033	0.02196	0.130083	0.039	FALSE	TRUE	FALSE	ebi-a-GCST90001457	6	28182896	0.07409	3042	0.766999	CD11c+ HLA DR++ monocyte %monocyte	CD11c+ HLA DR++ monocyte %monocyte	CD11c+ HLA DR++ monocyte %monocyte || ||	TRUE	igd	NA	NA	NA	NA	NA	NA	NA	6	28215118	4.38e-34	0.0179948	Rheumatoid arthritis	TRUE	reported	thbSEP	textfile	13621	262844	276465	0.000535614	148.157	2	1	TRUE
rs73728294	G	A	G	A	0.266793	0.08246	0.113191	0.0687	FALSE	FALSE	FALSE	ebi-a-GCST90001457	6	31170227	0.05637	3042	0.1436	CD11c+ HLA DR++ monocyte %monocyte	CD11c+ HLA DR++ monocyte %monocyte	CD11c+ HLA DR++ monocyte %monocyte || ||	TRUE	igd	NA	NA	NA	NA	NA	NA	NA	6	31202450	5.25e-46	0.0187368	Rheumatoid arthritis	TRUE	reported	thbSEP	textfile	13621	262844	276465	0.000732824	202.747	2	1	TRUE
rs7574865	G	T	G	T	-0.113486	-0.05298	0.767394	0.7201	FALSE	FALSE	FALSE	ebi-a-GCST90001457	2	191964633	0.03012	3042	0.0786702	CD11c+ HLA DR++ monocyte %monocyte	CD11c+ HLA DR++ monocyte %monocyte	CD11c+ HLA DR++ monocyte %monocyte || ||	TRUE	igd	NA	NA	NA	NA	NA	NA	NA	2	191099907	2.24e-14	0.0148621	Rheumatoid arthritis	TRUE	reported	thbSEP	textfile	13621	262844	276465	0.000210859	58.3071	2	1	TRUE
rs76824778	C	T	C	T	0.130532	-0.07115	0.0906656	0.0184	FALSE	FALSE	FALSE	ebi-a-GCST90001457	1	113239505	0.09863	3042	0.4707	CD11c+ HLA DR++ monocyte %monocyte	CD11c+ HLA DR++ monocyte %monocyte	CD11c+ HLA DR++ monocyte %monocyte || ||	TRUE	igd	NA	NA	NA	NA	NA	NA	NA	1	112696883	1.32e-09	0.0215222	Rheumatoid arthritis	TRUE	reported	thbSEP	textfile	13621	262844	276465	0.000133034	36.7839	2	1	TRUE
rs7731626	A	G	A	G	-0.117043	-0.04281	0.278721	0.4923	FALSE	FALSE	FALSE	ebi-a-GCST90001457	5	55444683	0.02713	3042	0.1147	CD11c+ HLA DR++ monocyte %monocyte	CD11c+ HLA DR++ monocyte %monocyte	CD11c+ HLA DR++ monocyte %monocyte || ||	TRUE	igd	NA	NA	NA	NA	NA	NA	NA	5	56148856	5.08e-16	0.0144327	Rheumatoid arthritis	TRUE	reported	thbSEP	textfile	13621	262844	276465	0.000237822	65.7647	2	1	TRUE
rs78248443	T	C	T	C	-0.173002	0.05899	0.0753395	0.0035	FALSE	FALSE	FALSE	ebi-a-GCST90001457	1	65155172	0.2209	3042	0.7894	CD11c+ HLA DR++ monocyte %monocyte	CD11c+ HLA DR++ monocyte %monocyte	CD11c+ HLA DR++ monocyte %monocyte || ||	TRUE	igd	NA	NA	NA	NA	NA	NA	NA	1	64689489	8.09e-12	0.025304	Rheumatoid arthritis	TRUE	reported	thbSEP	textfile	13621	262844	276465	0.000169048	46.7434	2	1	TRUE
rs7902904	A	G	A	G	0.0816081	0.004619	0.530366	0.4469	FALSE	FALSE	FALSE	ebi-a-GCST90001457	10	63808661	0.02726	3042	0.8654	CD11c+ HLA DR++ monocyte %monocyte	CD11c+ HLA DR++ monocyte %monocyte	CD11c+ HLA DR++ monocyte %monocyte || ||	TRUE	igd	NA	NA	NA	NA	NA	NA	NA	10	62048902	2.17e-10	0.0128543	Rheumatoid arthritis	TRUE	reported	thbSEP	textfile	13621	262844	276465	0.000145769	40.3057	2	1	TRUE
rs8002731	C	A	C	A	-0.0901996	-0.02586	0.362796	0.2638	FALSE	FALSE	FALSE	ebi-a-GCST90001457	13	40362229	0.0305	3042	0.3967	CD11c+ HLA DR++ monocyte %monocyte	CD11c+ HLA DR++ monocyte %monocyte	CD11c+ HLA DR++ monocyte %monocyte || ||	TRUE	igd	NA	NA	NA	NA	NA	NA	NA	13	39788092	1.6e-11	0.0133849	Rheumatoid arthritis	TRUE	reported	thbSEP	textfile	13621	262844	276465	0.000164236	45.4125	2	1	TRUE
rs9265884	C	T	C	T	0.18446	0.02791	0.269229	0.4458	FALSE	FALSE	FALSE	ebi-a-GCST90001457	6	31313212	0.03207	3042	0.3842	CD11c+ HLA DR++ monocyte %monocyte	CD11c+ HLA DR++ monocyte %monocyte	CD11c+ HLA DR++ monocyte %monocyte || ||	TRUE	igd	NA	NA	NA	NA	NA	NA	NA	6	31345435	9.03e-40	0.0139766	Rheumatoid arthritis	TRUE	reported	thbSEP	textfile	13621	262844	276465	0.000629633	174.18	2	1	TRUE
rs9268145	G	T	G	T	0.455384	0.08855	0.182745	0.0363	FALSE	FALSE	FALSE	ebi-a-GCST90001457	6	32257284	0.0731	3042	0.2258	CD11c+ HLA DR++ monocyte %monocyte	CD11c+ HLA DR++ monocyte %monocyte	CD11c+ HLA DR++ monocyte %monocyte || ||	TRUE	igd	NA	NA	NA	NA	NA	NA	NA	6	32289507	1e-200	0.0150342	Rheumatoid arthritis	TRUE	reported	thbSEP	textfile	13621	262844	276465	0.00330762	917.47	2	1	TRUE
rs11513729	T	C	T	C	0.103409	-0.07168	0.380545	0.4649	FALSE	FALSE	FALSE	ebi-a-GCST90001511	12	112273499	0.02747	3437	0.00911297	CD25++ CD45RA- CD4 not regulatory T cell %CD4+ T cell	CD25++ CD45RA- CD4 not regulatory T cell %CD4+ T cell	CD25++ CD45RA- CD4 not regulatory T cell %CD4+ T cell || ||	TRUE	igd	NA	NA	NA	NA	NA	NA	NA	12	111835695	2.52e-15	0.0130686	Rheumatoid arthritis	TRUE	reported	thbSEP	textfile	13621	262844	276465	0.000226423	62.6117	2	1	TRUE
rs115625939	G	A	G	A	-0.515971	0.1522	0.131425	0.193	FALSE	FALSE	FALSE	ebi-a-GCST90001511	6	32583584	0.04597	3437	0.000936591	CD25++ CD45RA- CD4 not regulatory T cell %CD4+ T cell	CD25++ CD45RA- CD4 not regulatory T cell %CD4+ T cell	CD25++ CD45RA- CD4 not regulatory T cell %CD4+ T cell || ||	TRUE	igd	NA	NA	NA	NA	NA	NA	NA	6	32615807	1.94e-136	0.0207537	Rheumatoid arthritis	TRUE	reported	thbSEP	textfile	13621	262844	276465	0.00223074	618.097	2	1	TRUE
rs13246321	C	T	C	T	0.119359	-0.01512	0.149836	0.0454	FALSE	FALSE	FALSE	ebi-a-GCST90001511	7	128701331	0.06274	3437	0.8096	CD25++ CD45RA- CD4 not regulatory T cell %CD4+ T cell	CD25++ CD45RA- CD4 not regulatory T cell %CD4+ T cell	CD25++ CD45RA- CD4 not regulatory T cell %CD4+ T cell || ||	TRUE	igd	NA	NA	NA	NA	NA	NA	NA	7	129061277	8.54e-12	0.0174779	Rheumatoid arthritis	TRUE	reported	thbSEP	textfile	13621	262844	276465	0.000168662	46.6368	2	1	TRUE
rs16903065	A	C	A	C	-0.142869	-0.004268	0.115562	0.2021	FALSE	FALSE	FALSE	ebi-a-GCST90001511	8	129540464	0.03167	3437	0.8928	CD25++ CD45RA- CD4 not regulatory T cell %CD4+ T cell	CD25++ CD45RA- CD4 not regulatory T cell %CD4+ T cell	CD25++ CD45RA- CD4 not regulatory T cell %CD4+ T cell || ||	TRUE	igd	NA	NA	NA	NA	NA	NA	NA	8	128528218	4.56e-12	0.0206494	Rheumatoid arthritis	TRUE	reported	thbSEP	textfile	13621	262844	276465	0.000173119	47.8694	2	1	TRUE
rs2045793	G	A	G	A	-0.0881601	-0.003687	0.242732	0.2269	FALSE	FALSE	FALSE	ebi-a-GCST90001511	1	38635462	0.02959	3437	0.9009	CD25++ CD45RA- CD4 not regulatory T cell %CD4+ T cell	CD25++ CD45RA- CD4 not regulatory T cell %CD4+ T cell	CD25++ CD45RA- CD4 not regulatory T cell %CD4+ T cell || ||	TRUE	igd	NA	NA	NA	NA	NA	NA	NA	1	38169790	4.73e-09	0.0150533	Rheumatoid arthritis	TRUE	reported	thbSEP	textfile	13621	262844	276465	0.000124047	34.2987	2	1	TRUE
rs2476601	G	A	G	A	-0.355788	-0.09326	0.851561	0.9818	FALSE	FALSE	FALSE	ebi-a-GCST90001511	1	114377568	0.09516	3437	0.3271	CD25++ CD45RA- CD4 not regulatory T cell %CD4+ T cell	CD25++ CD45RA- CD4 not regulatory T cell %CD4+ T cell	CD25++ CD45RA- CD4 not regulatory T cell %CD4+ T cell || ||	TRUE	igd	NA	NA	NA	NA	NA	NA	NA	1	113834946	1.89e-102	0.0165552	Rheumatoid arthritis	TRUE	reported	thbSEP	textfile	13621	262844	276465	0.00166782	461.86	2	1	TRUE
rs28366143	A	C	A	C	0.445639	-0.06656	0.114772	0.1593	FALSE	FALSE	FALSE	ebi-a-GCST90001511	6	31364832	0.04	3437	0.09621	CD25++ CD45RA- CD4 not regulatory T cell %CD4+ T cell	CD25++ CD45RA- CD4 not regulatory T cell %CD4+ T cell	CD25++ CD45RA- CD4 not regulatory T cell %CD4+ T cell || ||	TRUE	igd	NA	NA	NA	NA	NA	NA	NA	6	31397055	2.82e-135	0.0180028	Rheumatoid arthritis	TRUE	reported	thbSEP	textfile	13621	262844	276465	0.00221149	612.75	2	1	TRUE
rs3087243	A	G	A	G	-0.106542	0.05996	0.329393	0.5519	FALSE	FALSE	FALSE	ebi-a-GCST90001511	2	204738919	0.02691	3437	0.02594	CD25++ CD45RA- CD4 not regulatory T cell %CD4+ T cell	CD25++ CD45RA- CD4 not regulatory T cell %CD4+ T cell	CD25++ CD45RA- CD4 not regulatory T cell %CD4+ T cell || ||	TRUE	igd	NA	NA	NA	NA	NA	NA	NA	2	203874196	8.2e-15	0.0137219	Rheumatoid arthritis	TRUE	reported	thbSEP	textfile	13621	262844	276465	0.000218011	60.2851	2	1	TRUE
rs34517899	G	C	G	C	-0.196803	0.01804	0.11029	0.1992	FALSE	TRUE	FALSE	ebi-a-GCST90001511	6	33635309	0.03413	3437	0.5972	CD25++ CD45RA- CD4 not regulatory T cell %CD4+ T cell	CD25++ CD45RA- CD4 not regulatory T cell %CD4+ T cell	CD25++ CD45RA- CD4 not regulatory T cell %CD4+ T cell || ||	TRUE	igd	NA	NA	NA	NA	NA	NA	NA	6	33667532	2.17e-20	0.0212676	Rheumatoid arthritis	TRUE	reported	thbSEP	textfile	13621	262844	276465	0.000309636	85.6295	2	1	TRUE
rs34536443	C	G	C	G	-0.305253	-0.02754	0.0300851	0.0263	FALSE	TRUE	FALSE	ebi-a-GCST90001511	19	10463118	0.07851	3437	0.7258	CD25++ CD45RA- CD4 not regulatory T cell %CD4+ T cell	CD25++ CD45RA- CD4 not regulatory T cell %CD4+ T cell	CD25++ CD45RA- CD4 not regulatory T cell %CD4+ T cell || ||	TRUE	igd	NA	NA	NA	NA	NA	NA	NA	19	10352442	5.87e-14	0.0406406	Rheumatoid arthritis	TRUE	reported	thbSEP	textfile	13621	262844	276465	0.000204019	56.4153	2	1	TRUE
rs548877	G	A	G	A	0.102047	0.05859	0.176029	0.0778	FALSE	FALSE	FALSE	ebi-a-GCST90001511	11	118300240	0.04855	3437	0.2276	CD25++ CD45RA- CD4 not regulatory T cell %CD4+ T cell	CD25++ CD45RA- CD4 not regulatory T cell %CD4+ T cell	CD25++ CD45RA- CD4 not regulatory T cell %CD4+ T cell || ||	TRUE	igd	NA	NA	NA	NA	NA	NA	NA	11	118429525	5.46e-10	0.0164451	Rheumatoid arthritis	TRUE	reported	thbSEP	textfile	13621	262844	276465	0.00013926	38.5056	2	1	TRUE
rs6456160	C	T	C	T	-0.081607	-0.01182	0.556798	0.5711	FALSE	FALSE	FALSE	ebi-a-GCST90001511	6	167532731	0.02792	3437	0.672	CD25++ CD45RA- CD4 not regulatory T cell %CD4+ T cell	CD25++ CD45RA- CD4 not regulatory T cell %CD4+ T cell	CD25++ CD45RA- CD4 not regulatory T cell %CD4+ T cell || ||	TRUE	igd	TRUE	rs6456160	rs3093025	T	C	A	G	6	167117605	1.7e-10	0.0127784	Rheumatoid arthritis	TRUE	reported	thbSEP	textfile	13621	262844	276465	0.000147502	40.7848	2	1	TRUE
rs706778	T	C	T	C	0.0866177	-0.001689	0.524034	0.3545	FALSE	FALSE	FALSE	ebi-a-GCST90001511	10	6098949	0.02695	3437	0.95	CD25++ CD45RA- CD4 not regulatory T cell %CD4+ T cell	CD25++ CD45RA- CD4 not regulatory T cell %CD4+ T cell	CD25++ CD45RA- CD4 not regulatory T cell %CD4+ T cell || ||	TRUE	igd	NA	NA	NA	NA	NA	NA	NA	10	6056986	1.34e-11	0.0128056	Rheumatoid arthritis	TRUE	reported	thbSEP	textfile	13621	262844	276465	0.000165463	45.752	2	1	TRUE
rs72849211	G	C	G	C	0.219033	2.98e-05	0.130083	0.0402	FALSE	TRUE	FALSE	ebi-a-GCST90001511	6	28182896	0.07029	3437	0.9997	CD25++ CD45RA- CD4 not regulatory T cell %CD4+ T cell	CD25++ CD45RA- CD4 not regulatory T cell %CD4+ T cell	CD25++ CD45RA- CD4 not regulatory T cell %CD4+ T cell || ||	TRUE	igd	NA	NA	NA	NA	NA	NA	NA	6	28215118	4.38e-34	0.0179948	Rheumatoid arthritis	TRUE	reported	thbSEP	textfile	13621	262844	276465	0.000535614	148.157	2	1	TRUE
rs73728294	G	A	G	A	0.266793	0.01576	0.113191	0.069	FALSE	FALSE	FALSE	ebi-a-GCST90001511	6	31170227	0.05425	3437	0.7715	CD25++ CD45RA- CD4 not regulatory T cell %CD4+ T cell	CD25++ CD45RA- CD4 not regulatory T cell %CD4+ T cell	CD25++ CD45RA- CD4 not regulatory T cell %CD4+ T cell || ||	TRUE	igd	NA	NA	NA	NA	NA	NA	NA	6	31202450	5.25e-46	0.0187368	Rheumatoid arthritis	TRUE	reported	thbSEP	textfile	13621	262844	276465	0.000732824	202.747	2	1	TRUE
rs7574865	G	T	G	T	-0.113486	0.01214	0.767394	0.7205	FALSE	FALSE	FALSE	ebi-a-GCST90001511	2	191964633	0.02859	3437	0.671301	CD25++ CD45RA- CD4 not regulatory T cell %CD4+ T cell	CD25++ CD45RA- CD4 not regulatory T cell %CD4+ T cell	CD25++ CD45RA- CD4 not regulatory T cell %CD4+ T cell || ||	TRUE	igd	NA	NA	NA	NA	NA	NA	NA	2	191099907	2.24e-14	0.0148621	Rheumatoid arthritis	TRUE	reported	thbSEP	textfile	13621	262844	276465	0.000210859	58.3071	2	1	TRUE
rs76824778	C	T	C	T	0.130532	0.06007	0.0906656	0.0192	FALSE	FALSE	FALSE	ebi-a-GCST90001511	1	113239505	0.09159	3437	0.512	CD25++ CD45RA- CD4 not regulatory T cell %CD4+ T cell	CD25++ CD45RA- CD4 not regulatory T cell %CD4+ T cell	CD25++ CD45RA- CD4 not regulatory T cell %CD4+ T cell || ||	TRUE	igd	NA	NA	NA	NA	NA	NA	NA	1	112696883	1.32e-09	0.0215222	Rheumatoid arthritis	TRUE	reported	thbSEP	textfile	13621	262844	276465	0.000133034	36.7839	2	1	TRUE
rs7731626	A	G	A	G	-0.117043	-0.003097	0.278721	0.49	FALSE	FALSE	FALSE	ebi-a-GCST90001511	5	55444683	0.02569	3437	0.9041	CD25++ CD45RA- CD4 not regulatory T cell %CD4+ T cell	CD25++ CD45RA- CD4 not regulatory T cell %CD4+ T cell	CD25++ CD45RA- CD4 not regulatory T cell %CD4+ T cell || ||	TRUE	igd	NA	NA	NA	NA	NA	NA	NA	5	56148856	5.08e-16	0.0144327	Rheumatoid arthritis	TRUE	reported	thbSEP	textfile	13621	262844	276465	0.000237822	65.7647	2	1	TRUE
rs78248443	T	C	T	C	-0.173002	0.0152	0.0753395	0.0033	FALSE	FALSE	FALSE	ebi-a-GCST90001511	1	65155172	0.2099	3437	0.9423	CD25++ CD45RA- CD4 not regulatory T cell %CD4+ T cell	CD25++ CD45RA- CD4 not regulatory T cell %CD4+ T cell	CD25++ CD45RA- CD4 not regulatory T cell %CD4+ T cell || ||	TRUE	igd	NA	NA	NA	NA	NA	NA	NA	1	64689489	8.09e-12	0.025304	Rheumatoid arthritis	TRUE	reported	thbSEP	textfile	13621	262844	276465	0.000169048	46.7434	2	1	TRUE
rs7902904	A	G	A	G	0.0816081	-0.01444	0.530366	0.4457	FALSE	FALSE	FALSE	ebi-a-GCST90001511	10	63808661	0.02594	3437	0.577801	CD25++ CD45RA- CD4 not regulatory T cell %CD4+ T cell	CD25++ CD45RA- CD4 not regulatory T cell %CD4+ T cell	CD25++ CD45RA- CD4 not regulatory T cell %CD4+ T cell || ||	TRUE	igd	NA	NA	NA	NA	NA	NA	NA	10	62048902	2.17e-10	0.0128543	Rheumatoid arthritis	TRUE	reported	thbSEP	textfile	13621	262844	276465	0.000145769	40.3057	2	1	TRUE
rs8002731	C	A	C	A	-0.0901996	0.00542	0.362796	0.2633	FALSE	FALSE	FALSE	ebi-a-GCST90001511	13	40362229	0.02887	3437	0.8511	CD25++ CD45RA- CD4 not regulatory T cell %CD4+ T cell	CD25++ CD45RA- CD4 not regulatory T cell %CD4+ T cell	CD25++ CD45RA- CD4 not regulatory T cell %CD4+ T cell || ||	TRUE	igd	NA	NA	NA	NA	NA	NA	NA	13	39788092	1.6e-11	0.0133849	Rheumatoid arthritis	TRUE	reported	thbSEP	textfile	13621	262844	276465	0.000164236	45.4125	2	1	TRUE
rs9265884	C	T	C	T	0.18446	-0.1116	0.269229	0.4453	FALSE	FALSE	FALSE	ebi-a-GCST90001511	6	31313212	0.03193	3437	0.000476804	CD25++ CD45RA- CD4 not regulatory T cell %CD4+ T cell	CD25++ CD45RA- CD4 not regulatory T cell %CD4+ T cell	CD25++ CD45RA- CD4 not regulatory T cell %CD4+ T cell || ||	TRUE	igd	NA	NA	NA	NA	NA	NA	NA	6	31345435	9.03e-40	0.0139766	Rheumatoid arthritis	TRUE	reported	thbSEP	textfile	13621	262844	276465	0.000629633	174.18	2	1	TRUE
rs9268145	G	T	G	T	0.455384	0.05269	0.182745	0.0371	FALSE	FALSE	FALSE	ebi-a-GCST90001511	6	32257284	0.06904	3437	0.4454	CD25++ CD45RA- CD4 not regulatory T cell %CD4+ T cell	CD25++ CD45RA- CD4 not regulatory T cell %CD4+ T cell	CD25++ CD45RA- CD4 not regulatory T cell %CD4+ T cell || ||	TRUE	igd	NA	NA	NA	NA	NA	NA	NA	6	32289507	1e-200	0.0150342	Rheumatoid arthritis	TRUE	reported	thbSEP	textfile	13621	262844	276465	0.00330762	917.47	2	1	TRUE
rs11513729	T	C	T	C	0.103409	-0.04485	0.380545	0.4649	FALSE	FALSE	FALSE	ebi-a-GCST90001512	12	112273499	0.02747	3437	0.1027	CD25++ CD45RA- CD4 not regulatory T cell %T cell	CD25++ CD45RA- CD4 not regulatory T cell %T cell	CD25++ CD45RA- CD4 not regulatory T cell %T cell || ||	TRUE	igd	NA	NA	NA	NA	NA	NA	NA	12	111835695	2.52e-15	0.0130686	Rheumatoid arthritis	TRUE	reported	thbSEP	textfile	13621	262844	276465	0.000226423	62.6117	2	1	TRUE
rs115625939	G	A	G	A	-0.515971	0.1459	0.131425	0.193	FALSE	FALSE	FALSE	ebi-a-GCST90001512	6	32583584	0.04595	3437	0.00150598	CD25++ CD45RA- CD4 not regulatory T cell %T cell	CD25++ CD45RA- CD4 not regulatory T cell %T cell	CD25++ CD45RA- CD4 not regulatory T cell %T cell || ||	TRUE	igd	NA	NA	NA	NA	NA	NA	NA	6	32615807	1.94e-136	0.0207537	Rheumatoid arthritis	TRUE	reported	thbSEP	textfile	13621	262844	276465	0.00223074	618.097	2	1	TRUE
rs13246321	C	T	C	T	0.119359	-0.009511	0.149836	0.0454	FALSE	FALSE	FALSE	ebi-a-GCST90001512	7	128701331	0.0627	3437	0.8794	CD25++ CD45RA- CD4 not regulatory T cell %T cell	CD25++ CD45RA- CD4 not regulatory T cell %T cell	CD25++ CD45RA- CD4 not regulatory T cell %T cell || ||	TRUE	igd	NA	NA	NA	NA	NA	NA	NA	7	129061277	8.54e-12	0.0174779	Rheumatoid arthritis	TRUE	reported	thbSEP	textfile	13621	262844	276465	0.000168662	46.6368	2	1	TRUE
rs16903065	A	C	A	C	-0.142869	-0.01511	0.115562	0.2021	FALSE	FALSE	FALSE	ebi-a-GCST90001512	8	129540464	0.03165	3437	0.6332	CD25++ CD45RA- CD4 not regulatory T cell %T cell	CD25++ CD45RA- CD4 not regulatory T cell %T cell	CD25++ CD45RA- CD4 not regulatory T cell %T cell || ||	TRUE	igd	NA	NA	NA	NA	NA	NA	NA	8	128528218	4.56e-12	0.0206494	Rheumatoid arthritis	TRUE	reported	thbSEP	textfile	13621	262844	276465	0.000173119	47.8694	2	1	TRUE
rs2045793	G	A	G	A	-0.0881601	0.02169	0.242732	0.2269	FALSE	FALSE	FALSE	ebi-a-GCST90001512	1	38635462	0.02957	3437	0.4633	CD25++ CD45RA- CD4 not regulatory T cell %T cell	CD25++ CD45RA- CD4 not regulatory T cell %T cell	CD25++ CD45RA- CD4 not regulatory T cell %T cell || ||	TRUE	igd	NA	NA	NA	NA	NA	NA	NA	1	38169790	4.73e-09	0.0150533	Rheumatoid arthritis	TRUE	reported	thbSEP	textfile	13621	262844	276465	0.000124047	34.2987	2	1	TRUE
rs2476601	G	A	G	A	-0.355788	-0.1575	0.851561	0.9818	FALSE	FALSE	FALSE	ebi-a-GCST90001512	1	114377568	0.09508	3437	0.0977305	CD25++ CD45RA- CD4 not regulatory T cell %T cell	CD25++ CD45RA- CD4 not regulatory T cell %T cell	CD25++ CD45RA- CD4 not regulatory T cell %T cell || ||	TRUE	igd	NA	NA	NA	NA	NA	NA	NA	1	113834946	1.89e-102	0.0165552	Rheumatoid arthritis	TRUE	reported	thbSEP	textfile	13621	262844	276465	0.00166782	461.86	2	1	TRUE
rs28366143	A	C	A	C	0.445639	-0.05831	0.114772	0.1593	FALSE	FALSE	FALSE	ebi-a-GCST90001512	6	31364832	0.03998	3437	0.1448	CD25++ CD45RA- CD4 not regulatory T cell %T cell	CD25++ CD45RA- CD4 not regulatory T cell %T cell	CD25++ CD45RA- CD4 not regulatory T cell %T cell || ||	TRUE	igd	NA	NA	NA	NA	NA	NA	NA	6	31397055	2.82e-135	0.0180028	Rheumatoid arthritis	TRUE	reported	thbSEP	textfile	13621	262844	276465	0.00221149	612.75	2	1	TRUE
rs3087243	A	G	A	G	-0.106542	0.04789	0.329393	0.5519	FALSE	FALSE	FALSE	ebi-a-GCST90001512	2	204738919	0.0269	3437	0.0751502	CD25++ CD45RA- CD4 not regulatory T cell %T cell	CD25++ CD45RA- CD4 not regulatory T cell %T cell	CD25++ CD45RA- CD4 not regulatory T cell %T cell || ||	TRUE	igd	NA	NA	NA	NA	NA	NA	NA	2	203874196	8.2e-15	0.0137219	Rheumatoid arthritis	TRUE	reported	thbSEP	textfile	13621	262844	276465	0.000218011	60.2851	2	1	TRUE
rs34517899	G	C	G	C	-0.196803	0.01426	0.11029	0.1992	FALSE	TRUE	FALSE	ebi-a-GCST90001512	6	33635309	0.03411	3437	0.6758	CD25++ CD45RA- CD4 not regulatory T cell %T cell	CD25++ CD45RA- CD4 not regulatory T cell %T cell	CD25++ CD45RA- CD4 not regulatory T cell %T cell || ||	TRUE	igd	NA	NA	NA	NA	NA	NA	NA	6	33667532	2.17e-20	0.0212676	Rheumatoid arthritis	TRUE	reported	thbSEP	textfile	13621	262844	276465	0.000309636	85.6295	2	1	TRUE
rs34536443	C	G	C	G	-0.305253	-0.02525	0.0300851	0.0263	FALSE	TRUE	FALSE	ebi-a-GCST90001512	19	10463118	0.07847	3437	0.747599	CD25++ CD45RA- CD4 not regulatory T cell %T cell	CD25++ CD45RA- CD4 not regulatory T cell %T cell	CD25++ CD45RA- CD4 not regulatory T cell %T cell || ||	TRUE	igd	NA	NA	NA	NA	NA	NA	NA	19	10352442	5.87e-14	0.0406406	Rheumatoid arthritis	TRUE	reported	thbSEP	textfile	13621	262844	276465	0.000204019	56.4153	2	1	TRUE
rs548877	G	A	G	A	0.102047	0.07866	0.176029	0.0778	FALSE	FALSE	FALSE	ebi-a-GCST90001512	11	118300240	0.04852	3437	0.105	CD25++ CD45RA- CD4 not regulatory T cell %T cell	CD25++ CD45RA- CD4 not regulatory T cell %T cell	CD25++ CD45RA- CD4 not regulatory T cell %T cell || ||	TRUE	igd	NA	NA	NA	NA	NA	NA	NA	11	118429525	5.46e-10	0.0164451	Rheumatoid arthritis	TRUE	reported	thbSEP	textfile	13621	262844	276465	0.00013926	38.5056	2	1	TRUE
rs6456160	C	T	C	T	-0.081607	-0.01908	0.556798	0.5711	FALSE	FALSE	FALSE	ebi-a-GCST90001512	6	167532731	0.0279	3437	0.4941	CD25++ CD45RA- CD4 not regulatory T cell %T cell	CD25++ CD45RA- CD4 not regulatory T cell %T cell	CD25++ CD45RA- CD4 not regulatory T cell %T cell || ||	TRUE	igd	TRUE	rs6456160	rs3093025	T	C	A	G	6	167117605	1.7e-10	0.0127784	Rheumatoid arthritis	TRUE	reported	thbSEP	textfile	13621	262844	276465	0.000147502	40.7848	2	1	TRUE
rs706778	T	C	T	C	0.0866177	0.004231	0.524034	0.3545	FALSE	FALSE	FALSE	ebi-a-GCST90001512	10	6098949	0.02693	3437	0.8752	CD25++ CD45RA- CD4 not regulatory T cell %T cell	CD25++ CD45RA- CD4 not regulatory T cell %T cell	CD25++ CD45RA- CD4 not regulatory T cell %T cell || ||	TRUE	igd	NA	NA	NA	NA	NA	NA	NA	10	6056986	1.34e-11	0.0128056	Rheumatoid arthritis	TRUE	reported	thbSEP	textfile	13621	262844	276465	0.000165463	45.752	2	1	TRUE
rs72849211	G	C	G	C	0.219033	-0.01151	0.130083	0.0402	FALSE	TRUE	FALSE	ebi-a-GCST90001512	6	28182896	0.07025	3437	0.8698	CD25++ CD45RA- CD4 not regulatory T cell %T cell	CD25++ CD45RA- CD4 not regulatory T cell %T cell	CD25++ CD45RA- CD4 not regulatory T cell %T cell || ||	TRUE	igd	NA	NA	NA	NA	NA	NA	NA	6	28215118	4.38e-34	0.0179948	Rheumatoid arthritis	TRUE	reported	thbSEP	textfile	13621	262844	276465	0.000535614	148.157	2	1	TRUE
rs73728294	G	A	G	A	0.266793	-0.03009	0.113191	0.069	FALSE	FALSE	FALSE	ebi-a-GCST90001512	6	31170227	0.05421	3437	0.579001	CD25++ CD45RA- CD4 not regulatory T cell %T cell	CD25++ CD45RA- CD4 not regulatory T cell %T cell	CD25++ CD45RA- CD4 not regulatory T cell %T cell || ||	TRUE	igd	NA	NA	NA	NA	NA	NA	NA	6	31202450	5.25e-46	0.0187368	Rheumatoid arthritis	TRUE	reported	thbSEP	textfile	13621	262844	276465	0.000732824	202.747	2	1	TRUE
rs7574865	G	T	G	T	-0.113486	-0.00385	0.767394	0.7205	FALSE	FALSE	FALSE	ebi-a-GCST90001512	2	191964633	0.02858	3437	0.8929	CD25++ CD45RA- CD4 not regulatory T cell %T cell	CD25++ CD45RA- CD4 not regulatory T cell %T cell	CD25++ CD45RA- CD4 not regulatory T cell %T cell || ||	TRUE	igd	NA	NA	NA	NA	NA	NA	NA	2	191099907	2.24e-14	0.0148621	Rheumatoid arthritis	TRUE	reported	thbSEP	textfile	13621	262844	276465	0.000210859	58.3071	2	1	TRUE
rs76824778	C	T	C	T	0.130532	0.06982	0.0906656	0.0192	FALSE	FALSE	FALSE	ebi-a-GCST90001512	1	113239505	0.09154	3437	0.4457	CD25++ CD45RA- CD4 not regulatory T cell %T cell	CD25++ CD45RA- CD4 not regulatory T cell %T cell	CD25++ CD45RA- CD4 not regulatory T cell %T cell || ||	TRUE	igd	NA	NA	NA	NA	NA	NA	NA	1	112696883	1.32e-09	0.0215222	Rheumatoid arthritis	TRUE	reported	thbSEP	textfile	13621	262844	276465	0.000133034	36.7839	2	1	TRUE
rs7731626	A	G	A	G	-0.117043	-0.01032	0.278721	0.49	FALSE	FALSE	FALSE	ebi-a-GCST90001512	5	55444683	0.02567	3437	0.6878	CD25++ CD45RA- CD4 not regulatory T cell %T cell	CD25++ CD45RA- CD4 not regulatory T cell %T cell	CD25++ CD45RA- CD4 not regulatory T cell %T cell || ||	TRUE	igd	NA	NA	NA	NA	NA	NA	NA	5	56148856	5.08e-16	0.0144327	Rheumatoid arthritis	TRUE	reported	thbSEP	textfile	13621	262844	276465	0.000237822	65.7647	2	1	TRUE
rs78248443	T	C	T	C	-0.173002	0.1361	0.0753395	0.0033	FALSE	FALSE	FALSE	ebi-a-GCST90001512	1	65155172	0.2098	3437	0.5164	CD25++ CD45RA- CD4 not regulatory T cell %T cell	CD25++ CD45RA- CD4 not regulatory T cell %T cell	CD25++ CD45RA- CD4 not regulatory T cell %T cell || ||	TRUE	igd	NA	NA	NA	NA	NA	NA	NA	1	64689489	8.09e-12	0.025304	Rheumatoid arthritis	TRUE	reported	thbSEP	textfile	13621	262844	276465	0.000169048	46.7434	2	1	TRUE
rs7902904	A	G	A	G	0.0816081	-0.008232	0.530366	0.4457	FALSE	FALSE	FALSE	ebi-a-GCST90001512	10	63808661	0.02593	3437	0.7509	CD25++ CD45RA- CD4 not regulatory T cell %T cell	CD25++ CD45RA- CD4 not regulatory T cell %T cell	CD25++ CD45RA- CD4 not regulatory T cell %T cell || ||	TRUE	igd	NA	NA	NA	NA	NA	NA	NA	10	62048902	2.17e-10	0.0128543	Rheumatoid arthritis	TRUE	reported	thbSEP	textfile	13621	262844	276465	0.000145769	40.3057	2	1	TRUE
rs8002731	C	A	C	A	-0.0901996	0.01209	0.362796	0.2633	FALSE	FALSE	FALSE	ebi-a-GCST90001512	13	40362229	0.02885	3437	0.6753	CD25++ CD45RA- CD4 not regulatory T cell %T cell	CD25++ CD45RA- CD4 not regulatory T cell %T cell	CD25++ CD45RA- CD4 not regulatory T cell %T cell || ||	TRUE	igd	NA	NA	NA	NA	NA	NA	NA	13	39788092	1.6e-11	0.0133849	Rheumatoid arthritis	TRUE	reported	thbSEP	textfile	13621	262844	276465	0.000164236	45.4125	2	1	TRUE
rs9265884	C	T	C	T	0.18446	-0.1141	0.269229	0.4453	FALSE	FALSE	FALSE	ebi-a-GCST90001512	6	31313212	0.03191	3437	0.0003539	CD25++ CD45RA- CD4 not regulatory T cell %T cell	CD25++ CD45RA- CD4 not regulatory T cell %T cell	CD25++ CD45RA- CD4 not regulatory T cell %T cell || ||	TRUE	igd	NA	NA	NA	NA	NA	NA	NA	6	31345435	9.03e-40	0.0139766	Rheumatoid arthritis	TRUE	reported	thbSEP	textfile	13621	262844	276465	0.000629633	174.18	2	1	TRUE
rs9268145	G	T	G	T	0.455384	0.001075	0.182745	0.0371	FALSE	FALSE	FALSE	ebi-a-GCST90001512	6	32257284	0.06901	3437	0.9876	CD25++ CD45RA- CD4 not regulatory T cell %T cell	CD25++ CD45RA- CD4 not regulatory T cell %T cell	CD25++ CD45RA- CD4 not regulatory T cell %T cell || ||	TRUE	igd	NA	NA	NA	NA	NA	NA	NA	6	32289507	1e-200	0.0150342	Rheumatoid arthritis	TRUE	reported	thbSEP	textfile	13621	262844	276465	0.00330762	917.47	2	1	TRUE
rs11513729	T	C	T	C	0.103409	0.02541	0.380545	0.4645	FALSE	FALSE	FALSE	ebi-a-GCST90001541	12	112273499	0.02554	3427	0.3199	Naive CD4+ T cell %CD4+ T cell	Naive CD4+ T cell %CD4+ T cell	Naive CD4+ T cell %CD4+ T cell || ||	TRUE	igd	NA	NA	NA	NA	NA	NA	NA	12	111835695	2.52e-15	0.0130686	Rheumatoid arthritis	TRUE	reported	thbSEP	textfile	13621	262844	276465	0.000226423	62.6117	2	1	TRUE
rs115625939	G	A	G	A	-0.515971	-0.2337	0.131425	0.1926	FALSE	FALSE	FALSE	ebi-a-GCST90001541	6	32583584	0.04314	3427	6.43e-08	Naive CD4+ T cell %CD4+ T cell	Naive CD4+ T cell %CD4+ T cell	Naive CD4+ T cell %CD4+ T cell || ||	TRUE	igd	NA	NA	NA	NA	NA	NA	NA	6	32615807	1.94e-136	0.0207537	Rheumatoid arthritis	TRUE	reported	thbSEP	textfile	13621	262844	276465	0.00223074	618.097	2	1	TRUE
rs13246321	C	T	C	T	0.119359	0.0004674	0.149836	0.0457	FALSE	FALSE	FALSE	ebi-a-GCST90001541	7	128701331	0.05752	3427	0.9935	Naive CD4+ T cell %CD4+ T cell	Naive CD4+ T cell %CD4+ T cell	Naive CD4+ T cell %CD4+ T cell || ||	TRUE	igd	NA	NA	NA	NA	NA	NA	NA	7	129061277	8.54e-12	0.0174779	Rheumatoid arthritis	TRUE	reported	thbSEP	textfile	13621	262844	276465	0.000168662	46.6368	2	1	TRUE
rs16903065	A	C	A	C	-0.142869	-0.02971	0.115562	0.2025	FALSE	FALSE	FALSE	ebi-a-GCST90001541	8	129540464	0.02874	3427	0.3012	Naive CD4+ T cell %CD4+ T cell	Naive CD4+ T cell %CD4+ T cell	Naive CD4+ T cell %CD4+ T cell || ||	TRUE	igd	NA	NA	NA	NA	NA	NA	NA	8	128528218	4.56e-12	0.0206494	Rheumatoid arthritis	TRUE	reported	thbSEP	textfile	13621	262844	276465	0.000173119	47.8694	2	1	TRUE
rs2045793	G	A	G	A	-0.0881601	0.02864	0.242732	0.2257	FALSE	FALSE	FALSE	ebi-a-GCST90001541	1	38635462	0.02684	3427	0.2861	Naive CD4+ T cell %CD4+ T cell	Naive CD4+ T cell %CD4+ T cell	Naive CD4+ T cell %CD4+ T cell || ||	TRUE	igd	NA	NA	NA	NA	NA	NA	NA	1	38169790	4.73e-09	0.0150533	Rheumatoid arthritis	TRUE	reported	thbSEP	textfile	13621	262844	276465	0.000124047	34.2987	2	1	TRUE
rs2476601	G	A	G	A	-0.355788	0.1026	0.851561	0.9816	FALSE	FALSE	FALSE	ebi-a-GCST90001541	1	114377568	0.08604	3427	0.2333	Naive CD4+ T cell %CD4+ T cell	Naive CD4+ T cell %CD4+ T cell	Naive CD4+ T cell %CD4+ T cell || ||	TRUE	igd	NA	NA	NA	NA	NA	NA	NA	1	113834946	1.89e-102	0.0165552	Rheumatoid arthritis	TRUE	reported	thbSEP	textfile	13621	262844	276465	0.00166782	461.86	2	1	TRUE
rs28366143	A	C	A	C	0.445639	0.03721	0.114772	0.1593	FALSE	FALSE	FALSE	ebi-a-GCST90001541	6	31364832	0.03773	3427	0.3242	Naive CD4+ T cell %CD4+ T cell	Naive CD4+ T cell %CD4+ T cell	Naive CD4+ T cell %CD4+ T cell || ||	TRUE	igd	NA	NA	NA	NA	NA	NA	NA	6	31397055	2.82e-135	0.0180028	Rheumatoid arthritis	TRUE	reported	thbSEP	textfile	13621	262844	276465	0.00221149	612.75	2	1	TRUE
rs3087243	A	G	A	G	-0.106542	-0.02502	0.329393	0.5515	FALSE	FALSE	FALSE	ebi-a-GCST90001541	2	204738919	0.02499	3427	0.3169	Naive CD4+ T cell %CD4+ T cell	Naive CD4+ T cell %CD4+ T cell	Naive CD4+ T cell %CD4+ T cell || ||	TRUE	igd	NA	NA	NA	NA	NA	NA	NA	2	203874196	8.2e-15	0.0137219	Rheumatoid arthritis	TRUE	reported	thbSEP	textfile	13621	262844	276465	0.000218011	60.2851	2	1	TRUE
rs34517899	G	C	G	C	-0.196803	-0.01311	0.11029	0.1996	FALSE	TRUE	FALSE	ebi-a-GCST90001541	6	33635309	0.03158	3427	0.678	Naive CD4+ T cell %CD4+ T cell	Naive CD4+ T cell %CD4+ T cell	Naive CD4+ T cell %CD4+ T cell || ||	TRUE	igd	NA	NA	NA	NA	NA	NA	NA	6	33667532	2.17e-20	0.0212676	Rheumatoid arthritis	TRUE	reported	thbSEP	textfile	13621	262844	276465	0.000309636	85.6295	2	1	TRUE
rs34536443	C	G	C	G	-0.305253	0.1408	0.0300851	0.026	FALSE	TRUE	FALSE	ebi-a-GCST90001541	19	10463118	0.07172	3427	0.0497302	Naive CD4+ T cell %CD4+ T cell	Naive CD4+ T cell %CD4+ T cell	Naive CD4+ T cell %CD4+ T cell || ||	TRUE	igd	NA	NA	NA	NA	NA	NA	NA	19	10352442	5.87e-14	0.0406406	Rheumatoid arthritis	TRUE	reported	thbSEP	textfile	13621	262844	276465	0.000204019	56.4153	2	1	TRUE
rs548877	G	A	G	A	0.102047	-0.06274	0.176029	0.0781	FALSE	FALSE	FALSE	ebi-a-GCST90001541	11	118300240	0.04442	3427	0.1579	Naive CD4+ T cell %CD4+ T cell	Naive CD4+ T cell %CD4+ T cell	Naive CD4+ T cell %CD4+ T cell || ||	TRUE	igd	NA	NA	NA	NA	NA	NA	NA	11	118429525	5.46e-10	0.0164451	Rheumatoid arthritis	TRUE	reported	thbSEP	textfile	13621	262844	276465	0.00013926	38.5056	2	1	TRUE
rs6456160	C	T	C	T	-0.081607	0.0006411	0.556798	0.5715	FALSE	FALSE	FALSE	ebi-a-GCST90001541	6	167532731	0.02609	3427	0.9804	Naive CD4+ T cell %CD4+ T cell	Naive CD4+ T cell %CD4+ T cell	Naive CD4+ T cell %CD4+ T cell || ||	TRUE	igd	TRUE	rs6456160	rs3093025	T	C	A	G	6	167117605	1.7e-10	0.0127784	Rheumatoid arthritis	TRUE	reported	thbSEP	textfile	13621	262844	276465	0.000147502	40.7848	2	1	TRUE
rs706778	T	C	T	C	0.0866177	0.04754	0.524034	0.3541	FALSE	FALSE	FALSE	ebi-a-GCST90001541	10	6098949	0.02471	3427	0.0544402	Naive CD4+ T cell %CD4+ T cell	Naive CD4+ T cell %CD4+ T cell	Naive CD4+ T cell %CD4+ T cell || ||	TRUE	igd	NA	NA	NA	NA	NA	NA	NA	10	6056986	1.34e-11	0.0128056	Rheumatoid arthritis	TRUE	reported	thbSEP	textfile	13621	262844	276465	0.000165463	45.752	2	1	TRUE
rs72849211	G	C	G	C	0.219033	0.02543	0.130083	0.04	FALSE	TRUE	FALSE	ebi-a-GCST90001541	6	28182896	0.06535	3427	0.697301	Naive CD4+ T cell %CD4+ T cell	Naive CD4+ T cell %CD4+ T cell	Naive CD4+ T cell %CD4+ T cell || ||	TRUE	igd	NA	NA	NA	NA	NA	NA	NA	6	28215118	4.38e-34	0.0179948	Rheumatoid arthritis	TRUE	reported	thbSEP	textfile	13621	262844	276465	0.000535614	148.157	2	1	TRUE
rs73728294	G	A	G	A	0.266793	0.03053	0.113191	0.069	FALSE	FALSE	FALSE	ebi-a-GCST90001541	6	31170227	0.05034	3427	0.5443	Naive CD4+ T cell %CD4+ T cell	Naive CD4+ T cell %CD4+ T cell	Naive CD4+ T cell %CD4+ T cell || ||	TRUE	igd	NA	NA	NA	NA	NA	NA	NA	6	31202450	5.25e-46	0.0187368	Rheumatoid arthritis	TRUE	reported	thbSEP	textfile	13621	262844	276465	0.000732824	202.747	2	1	TRUE
rs7574865	G	T	G	T	-0.113486	-0.01086	0.767394	0.7212	FALSE	FALSE	FALSE	ebi-a-GCST90001541	2	191964633	0.02614	3427	0.677801	Naive CD4+ T cell %CD4+ T cell	Naive CD4+ T cell %CD4+ T cell	Naive CD4+ T cell %CD4+ T cell || ||	TRUE	igd	NA	NA	NA	NA	NA	NA	NA	2	191099907	2.24e-14	0.0148621	Rheumatoid arthritis	TRUE	reported	thbSEP	textfile	13621	262844	276465	0.000210859	58.3071	2	1	TRUE
rs76824778	C	T	C	T	0.130532	0.02189	0.0906656	0.0191	FALSE	FALSE	FALSE	ebi-a-GCST90001541	1	113239505	0.08326	3427	0.7926	Naive CD4+ T cell %CD4+ T cell	Naive CD4+ T cell %CD4+ T cell	Naive CD4+ T cell %CD4+ T cell || ||	TRUE	igd	NA	NA	NA	NA	NA	NA	NA	1	112696883	1.32e-09	0.0215222	Rheumatoid arthritis	TRUE	reported	thbSEP	textfile	13621	262844	276465	0.000133034	36.7839	2	1	TRUE
rs7731626	A	G	A	G	-0.117043	0.03448	0.278721	0.4895	FALSE	FALSE	FALSE	ebi-a-GCST90001541	5	55444683	0.02327	3427	0.1385	Naive CD4+ T cell %CD4+ T cell	Naive CD4+ T cell %CD4+ T cell	Naive CD4+ T cell %CD4+ T cell || ||	TRUE	igd	NA	NA	NA	NA	NA	NA	NA	5	56148856	5.08e-16	0.0144327	Rheumatoid arthritis	TRUE	reported	thbSEP	textfile	13621	262844	276465	0.000237822	65.7647	2	1	TRUE
rs78248443	T	C	T	C	-0.173002	0.2273	0.0753395	0.0034	FALSE	FALSE	FALSE	ebi-a-GCST90001541	1	65155172	0.1888	3427	0.2287	Naive CD4+ T cell %CD4+ T cell	Naive CD4+ T cell %CD4+ T cell	Naive CD4+ T cell %CD4+ T cell || ||	TRUE	igd	NA	NA	NA	NA	NA	NA	NA	1	64689489	8.09e-12	0.025304	Rheumatoid arthritis	TRUE	reported	thbSEP	textfile	13621	262844	276465	0.000169048	46.7434	2	1	TRUE
rs7902904	A	G	A	G	0.0816081	0.05604	0.530366	0.4456	FALSE	FALSE	FALSE	ebi-a-GCST90001541	10	63808661	0.02364	3427	0.0178299	Naive CD4+ T cell %CD4+ T cell	Naive CD4+ T cell %CD4+ T cell	Naive CD4+ T cell %CD4+ T cell || ||	TRUE	igd	NA	NA	NA	NA	NA	NA	NA	10	62048902	2.17e-10	0.0128543	Rheumatoid arthritis	TRUE	reported	thbSEP	textfile	13621	262844	276465	0.000145769	40.3057	2	1	TRUE
rs8002731	C	A	C	A	-0.0901996	-0.0005099	0.362796	0.262	FALSE	FALSE	FALSE	ebi-a-GCST90001541	13	40362229	0.02623	3427	0.9845	Naive CD4+ T cell %CD4+ T cell	Naive CD4+ T cell %CD4+ T cell	Naive CD4+ T cell %CD4+ T cell || ||	TRUE	igd	NA	NA	NA	NA	NA	NA	NA	13	39788092	1.6e-11	0.0133849	Rheumatoid arthritis	TRUE	reported	thbSEP	textfile	13621	262844	276465	0.000164236	45.4125	2	1	TRUE
rs9265884	C	T	C	T	0.18446	0.05053	0.269229	0.4453	FALSE	FALSE	FALSE	ebi-a-GCST90001541	6	31313212	0.03046	3427	0.0971695	Naive CD4+ T cell %CD4+ T cell	Naive CD4+ T cell %CD4+ T cell	Naive CD4+ T cell %CD4+ T cell || ||	TRUE	igd	NA	NA	NA	NA	NA	NA	NA	6	31345435	9.03e-40	0.0139766	Rheumatoid arthritis	TRUE	reported	thbSEP	textfile	13621	262844	276465	0.000629633	174.18	2	1	TRUE
rs9268145	G	T	G	T	0.455384	0.02421	0.182745	0.0372	FALSE	FALSE	FALSE	ebi-a-GCST90001541	6	32257284	0.06328	3427	0.702	Naive CD4+ T cell %CD4+ T cell	Naive CD4+ T cell %CD4+ T cell	Naive CD4+ T cell %CD4+ T cell || ||	TRUE	igd	NA	NA	NA	NA	NA	NA	NA	6	32289507	1e-200	0.0150342	Rheumatoid arthritis	TRUE	reported	thbSEP	textfile	13621	262844	276465	0.00330762	917.47	2	1	TRUE
rs11513729	T	C	T	C	0.103409	-0.04116	0.380545	0.4645	FALSE	FALSE	FALSE	ebi-a-GCST90001543	12	112273499	0.02649	3427	0.1203	Effector Memory CD4+ T cell %CD4+ T cell	Effector Memory CD4+ T cell %CD4+ T cell	Effector Memory CD4+ T cell %CD4+ T cell || ||	TRUE	igd	NA	NA	NA	NA	NA	NA	NA	12	111835695	2.52e-15	0.0130686	Rheumatoid arthritis	TRUE	reported	thbSEP	textfile	13621	262844	276465	0.000226423	62.6117	2	1	TRUE
rs115625939	G	A	G	A	-0.515971	0.2024	0.131425	0.1926	FALSE	FALSE	FALSE	ebi-a-GCST90001543	6	32583584	0.0448	3427	6.48e-06	Effector Memory CD4+ T cell %CD4+ T cell	Effector Memory CD4+ T cell %CD4+ T cell	Effector Memory CD4+ T cell %CD4+ T cell || ||	TRUE	igd	NA	NA	NA	NA	NA	NA	NA	6	32615807	1.94e-136	0.0207537	Rheumatoid arthritis	TRUE	reported	thbSEP	textfile	13621	262844	276465	0.00223074	618.097	2	1	TRUE
rs13246321	C	T	C	T	0.119359	0.01555	0.149836	0.0457	FALSE	FALSE	FALSE	ebi-a-GCST90001543	7	128701331	0.05965	3427	0.7944	Effector Memory CD4+ T cell %CD4+ T cell	Effector Memory CD4+ T cell %CD4+ T cell	Effector Memory CD4+ T cell %CD4+ T cell || ||	TRUE	igd	NA	NA	NA	NA	NA	NA	NA	7	129061277	8.54e-12	0.0174779	Rheumatoid arthritis	TRUE	reported	thbSEP	textfile	13621	262844	276465	0.000168662	46.6368	2	1	TRUE
rs16903065	A	C	A	C	-0.142869	0.02591	0.115562	0.2025	FALSE	FALSE	FALSE	ebi-a-GCST90001543	8	129540464	0.0298	3427	0.3847	Effector Memory CD4+ T cell %CD4+ T cell	Effector Memory CD4+ T cell %CD4+ T cell	Effector Memory CD4+ T cell %CD4+ T cell || ||	TRUE	igd	NA	NA	NA	NA	NA	NA	NA	8	128528218	4.56e-12	0.0206494	Rheumatoid arthritis	TRUE	reported	thbSEP	textfile	13621	262844	276465	0.000173119	47.8694	2	1	TRUE
rs2045793	G	A	G	A	-0.0881601	-0.02756	0.242732	0.2257	FALSE	FALSE	FALSE	ebi-a-GCST90001543	1	38635462	0.02784	3427	0.3222	Effector Memory CD4+ T cell %CD4+ T cell	Effector Memory CD4+ T cell %CD4+ T cell	Effector Memory CD4+ T cell %CD4+ T cell || ||	TRUE	igd	NA	NA	NA	NA	NA	NA	NA	1	38169790	4.73e-09	0.0150533	Rheumatoid arthritis	TRUE	reported	thbSEP	textfile	13621	262844	276465	0.000124047	34.2987	2	1	TRUE
rs2476601	G	A	G	A	-0.355788	-0.01402	0.851561	0.9816	FALSE	FALSE	FALSE	ebi-a-GCST90001543	1	114377568	0.08926	3427	0.8752	Effector Memory CD4+ T cell %CD4+ T cell	Effector Memory CD4+ T cell %CD4+ T cell	Effector Memory CD4+ T cell %CD4+ T cell || ||	TRUE	igd	NA	NA	NA	NA	NA	NA	NA	1	113834946	1.89e-102	0.0165552	Rheumatoid arthritis	TRUE	reported	thbSEP	textfile	13621	262844	276465	0.00166782	461.86	2	1	TRUE
rs28366143	A	C	A	C	0.445639	-0.04302	0.114772	0.1593	FALSE	FALSE	FALSE	ebi-a-GCST90001543	6	31364832	0.03913	3427	0.2717	Effector Memory CD4+ T cell %CD4+ T cell	Effector Memory CD4+ T cell %CD4+ T cell	Effector Memory CD4+ T cell %CD4+ T cell || ||	TRUE	igd	NA	NA	NA	NA	NA	NA	NA	6	31397055	2.82e-135	0.0180028	Rheumatoid arthritis	TRUE	reported	thbSEP	textfile	13621	262844	276465	0.00221149	612.75	2	1	TRUE
rs3087243	A	G	A	G	-0.106542	0.03248	0.329393	0.5515	FALSE	FALSE	FALSE	ebi-a-GCST90001543	2	204738919	0.02592	3427	0.2102	Effector Memory CD4+ T cell %CD4+ T cell	Effector Memory CD4+ T cell %CD4+ T cell	Effector Memory CD4+ T cell %CD4+ T cell || ||	TRUE	igd	NA	NA	NA	NA	NA	NA	NA	2	203874196	8.2e-15	0.0137219	Rheumatoid arthritis	TRUE	reported	thbSEP	textfile	13621	262844	276465	0.000218011	60.2851	2	1	TRUE
rs34517899	G	C	G	C	-0.196803	-0.004215	0.11029	0.1996	FALSE	TRUE	FALSE	ebi-a-GCST90001543	6	33635309	0.03275	3427	0.8976	Effector Memory CD4+ T cell %CD4+ T cell	Effector Memory CD4+ T cell %CD4+ T cell	Effector Memory CD4+ T cell %CD4+ T cell || ||	TRUE	igd	NA	NA	NA	NA	NA	NA	NA	6	33667532	2.17e-20	0.0212676	Rheumatoid arthritis	TRUE	reported	thbSEP	textfile	13621	262844	276465	0.000309636	85.6295	2	1	TRUE
rs34536443	C	G	C	G	-0.305253	-0.1283	0.0300851	0.026	FALSE	TRUE	FALSE	ebi-a-GCST90001543	19	10463118	0.07439	3427	0.0847208	Effector Memory CD4+ T cell %CD4+ T cell	Effector Memory CD4+ T cell %CD4+ T cell	Effector Memory CD4+ T cell %CD4+ T cell || ||	TRUE	igd	NA	NA	NA	NA	NA	NA	NA	19	10352442	5.87e-14	0.0406406	Rheumatoid arthritis	TRUE	reported	thbSEP	textfile	13621	262844	276465	0.000204019	56.4153	2	1	TRUE
rs548877	G	A	G	A	0.102047	0.02603	0.176029	0.0781	FALSE	FALSE	FALSE	ebi-a-GCST90001543	11	118300240	0.04608	3427	0.5721	Effector Memory CD4+ T cell %CD4+ T cell	Effector Memory CD4+ T cell %CD4+ T cell	Effector Memory CD4+ T cell %CD4+ T cell || ||	TRUE	igd	NA	NA	NA	NA	NA	NA	NA	11	118429525	5.46e-10	0.0164451	Rheumatoid arthritis	TRUE	reported	thbSEP	textfile	13621	262844	276465	0.00013926	38.5056	2	1	TRUE
rs6456160	C	T	C	T	-0.081607	-0.008662	0.556798	0.5715	FALSE	FALSE	FALSE	ebi-a-GCST90001543	6	167532731	0.02706	3427	0.7489	Effector Memory CD4+ T cell %CD4+ T cell	Effector Memory CD4+ T cell %CD4+ T cell	Effector Memory CD4+ T cell %CD4+ T cell || ||	TRUE	igd	TRUE	rs6456160	rs3093025	T	C	A	G	6	167117605	1.7e-10	0.0127784	Rheumatoid arthritis	TRUE	reported	thbSEP	textfile	13621	262844	276465	0.000147502	40.7848	2	1	TRUE
rs706778	T	C	T	C	0.0866177	-0.05266	0.524034	0.3541	FALSE	FALSE	FALSE	ebi-a-GCST90001543	10	6098949	0.02563	3427	0.0399797	Effector Memory CD4+ T cell %CD4+ T cell	Effector Memory CD4+ T cell %CD4+ T cell	Effector Memory CD4+ T cell %CD4+ T cell || ||	TRUE	igd	NA	NA	NA	NA	NA	NA	NA	10	6056986	1.34e-11	0.0128056	Rheumatoid arthritis	TRUE	reported	thbSEP	textfile	13621	262844	276465	0.000165463	45.752	2	1	TRUE
rs72849211	G	C	G	C	0.219033	-0.06399	0.130083	0.04	FALSE	TRUE	FALSE	ebi-a-GCST90001543	6	28182896	0.06777	3427	0.3451	Effector Memory CD4+ T cell %CD4+ T cell	Effector Memory CD4+ T cell %CD4+ T cell	Effector Memory CD4+ T cell %CD4+ T cell || ||	TRUE	igd	NA	NA	NA	NA	NA	NA	NA	6	28215118	4.38e-34	0.0179948	Rheumatoid arthritis	TRUE	reported	thbSEP	textfile	13621	262844	276465	0.000535614	148.157	2	1	TRUE
rs73728294	G	A	G	A	0.266793	-0.048	0.113191	0.069	FALSE	FALSE	FALSE	ebi-a-GCST90001543	6	31170227	0.0522	3427	0.3579	Effector Memory CD4+ T cell %CD4+ T cell	Effector Memory CD4+ T cell %CD4+ T cell	Effector Memory CD4+ T cell %CD4+ T cell || ||	TRUE	igd	NA	NA	NA	NA	NA	NA	NA	6	31202450	5.25e-46	0.0187368	Rheumatoid arthritis	TRUE	reported	thbSEP	textfile	13621	262844	276465	0.000732824	202.747	2	1	TRUE
rs7574865	G	T	G	T	-0.113486	0.001507	0.767394	0.7212	FALSE	FALSE	FALSE	ebi-a-GCST90001543	2	191964633	0.02711	3427	0.9557	Effector Memory CD4+ T cell %CD4+ T cell	Effector Memory CD4+ T cell %CD4+ T cell	Effector Memory CD4+ T cell %CD4+ T cell || ||	TRUE	igd	NA	NA	NA	NA	NA	NA	NA	2	191099907	2.24e-14	0.0148621	Rheumatoid arthritis	TRUE	reported	thbSEP	textfile	13621	262844	276465	0.000210859	58.3071	2	1	TRUE
rs76824778	C	T	C	T	0.130532	-0.03824	0.0906656	0.0191	FALSE	FALSE	FALSE	ebi-a-GCST90001543	1	113239505	0.08635	3427	0.6579	Effector Memory CD4+ T cell %CD4+ T cell	Effector Memory CD4+ T cell %CD4+ T cell	Effector Memory CD4+ T cell %CD4+ T cell || ||	TRUE	igd	NA	NA	NA	NA	NA	NA	NA	1	112696883	1.32e-09	0.0215222	Rheumatoid arthritis	TRUE	reported	thbSEP	textfile	13621	262844	276465	0.000133034	36.7839	2	1	TRUE
rs7731626	A	G	A	G	-0.117043	-0.0257	0.278721	0.4895	FALSE	FALSE	FALSE	ebi-a-GCST90001543	5	55444683	0.02413	3427	0.287	Effector Memory CD4+ T cell %CD4+ T cell	Effector Memory CD4+ T cell %CD4+ T cell	Effector Memory CD4+ T cell %CD4+ T cell || ||	TRUE	igd	NA	NA	NA	NA	NA	NA	NA	5	56148856	5.08e-16	0.0144327	Rheumatoid arthritis	TRUE	reported	thbSEP	textfile	13621	262844	276465	0.000237822	65.7647	2	1	TRUE
rs78248443	T	C	T	C	-0.173002	-0.1998	0.0753395	0.0034	FALSE	FALSE	FALSE	ebi-a-GCST90001543	1	65155172	0.1958	3427	0.3076	Effector Memory CD4+ T cell %CD4+ T cell	Effector Memory CD4+ T cell %CD4+ T cell	Effector Memory CD4+ T cell %CD4+ T cell || ||	TRUE	igd	NA	NA	NA	NA	NA	NA	NA	1	64689489	8.09e-12	0.025304	Rheumatoid arthritis	TRUE	reported	thbSEP	textfile	13621	262844	276465	0.000169048	46.7434	2	1	TRUE
rs7902904	A	G	A	G	0.0816081	-0.04826	0.530366	0.4456	FALSE	FALSE	FALSE	ebi-a-GCST90001543	10	63808661	0.02453	3427	0.0492198	Effector Memory CD4+ T cell %CD4+ T cell	Effector Memory CD4+ T cell %CD4+ T cell	Effector Memory CD4+ T cell %CD4+ T cell || ||	TRUE	igd	NA	NA	NA	NA	NA	NA	NA	10	62048902	2.17e-10	0.0128543	Rheumatoid arthritis	TRUE	reported	thbSEP	textfile	13621	262844	276465	0.000145769	40.3057	2	1	TRUE
rs8002731	C	A	C	A	-0.0901996	-0.003404	0.362796	0.262	FALSE	FALSE	FALSE	ebi-a-GCST90001543	13	40362229	0.02721	3427	0.9004	Effector Memory CD4+ T cell %CD4+ T cell	Effector Memory CD4+ T cell %CD4+ T cell	Effector Memory CD4+ T cell %CD4+ T cell || ||	TRUE	igd	NA	NA	NA	NA	NA	NA	NA	13	39788092	1.6e-11	0.0133849	Rheumatoid arthritis	TRUE	reported	thbSEP	textfile	13621	262844	276465	0.000164236	45.4125	2	1	TRUE
rs9265884	C	T	C	T	0.18446	-0.01613	0.269229	0.4453	FALSE	FALSE	FALSE	ebi-a-GCST90001543	6	31313212	0.0316	3427	0.609799	Effector Memory CD4+ T cell %CD4+ T cell	Effector Memory CD4+ T cell %CD4+ T cell	Effector Memory CD4+ T cell %CD4+ T cell || ||	TRUE	igd	NA	NA	NA	NA	NA	NA	NA	6	31345435	9.03e-40	0.0139766	Rheumatoid arthritis	TRUE	reported	thbSEP	textfile	13621	262844	276465	0.000629633	174.18	2	1	TRUE
rs9268145	G	T	G	T	0.455384	-0.03784	0.182745	0.0372	FALSE	FALSE	FALSE	ebi-a-GCST90001543	6	32257284	0.06563	3427	0.5642	Effector Memory CD4+ T cell %CD4+ T cell	Effector Memory CD4+ T cell %CD4+ T cell	Effector Memory CD4+ T cell %CD4+ T cell || ||	TRUE	igd	NA	NA	NA	NA	NA	NA	NA	6	32289507	1e-200	0.0150342	Rheumatoid arthritis	TRUE	reported	thbSEP	textfile	13621	262844	276465	0.00330762	917.47	2	1	TRUE
rs11513729	T	C	T	C	0.103409	-0.01456	0.380545	0.4645	FALSE	FALSE	FALSE	ebi-a-GCST90001544	12	112273499	0.02592	3427	0.5743	Effector Memory CD4+ T cell %T cell	Effector Memory CD4+ T cell %T cell	Effector Memory CD4+ T cell %T cell || ||	TRUE	igd	NA	NA	NA	NA	NA	NA	NA	12	111835695	2.52e-15	0.0130686	Rheumatoid arthritis	TRUE	reported	thbSEP	textfile	13621	262844	276465	0.000226423	62.6117	2	1	TRUE
rs115625939	G	A	G	A	-0.515971	0.2235	0.131425	0.1926	FALSE	FALSE	FALSE	ebi-a-GCST90001544	6	32583584	0.0438	3427	3.52e-07	Effector Memory CD4+ T cell %T cell	Effector Memory CD4+ T cell %T cell	Effector Memory CD4+ T cell %T cell || ||	TRUE	igd	NA	NA	NA	NA	NA	NA	NA	6	32615807	1.94e-136	0.0207537	Rheumatoid arthritis	TRUE	reported	thbSEP	textfile	13621	262844	276465	0.00223074	618.097	2	1	TRUE
rs13246321	C	T	C	T	0.119359	0.0192	0.149836	0.0457	FALSE	FALSE	FALSE	ebi-a-GCST90001544	7	128701331	0.05837	3427	0.7422	Effector Memory CD4+ T cell %T cell	Effector Memory CD4+ T cell %T cell	Effector Memory CD4+ T cell %T cell || ||	TRUE	igd	NA	NA	NA	NA	NA	NA	NA	7	129061277	8.54e-12	0.0174779	Rheumatoid arthritis	TRUE	reported	thbSEP	textfile	13621	262844	276465	0.000168662	46.6368	2	1	TRUE
rs16903065	A	C	A	C	-0.142869	0.01653	0.115562	0.2025	FALSE	FALSE	FALSE	ebi-a-GCST90001544	8	129540464	0.02917	3427	0.5709	Effector Memory CD4+ T cell %T cell	Effector Memory CD4+ T cell %T cell	Effector Memory CD4+ T cell %T cell || ||	TRUE	igd	NA	NA	NA	NA	NA	NA	NA	8	128528218	4.56e-12	0.0206494	Rheumatoid arthritis	TRUE	reported	thbSEP	textfile	13621	262844	276465	0.000173119	47.8694	2	1	TRUE
rs2045793	G	A	G	A	-0.0881601	0.0009362	0.242732	0.2257	FALSE	FALSE	FALSE	ebi-a-GCST90001544	1	38635462	0.02724	3427	0.9726	Effector Memory CD4+ T cell %T cell	Effector Memory CD4+ T cell %T cell	Effector Memory CD4+ T cell %T cell || ||	TRUE	igd	NA	NA	NA	NA	NA	NA	NA	1	38169790	4.73e-09	0.0150533	Rheumatoid arthritis	TRUE	reported	thbSEP	textfile	13621	262844	276465	0.000124047	34.2987	2	1	TRUE
rs2476601	G	A	G	A	-0.355788	-0.09585	0.851561	0.9816	FALSE	FALSE	FALSE	ebi-a-GCST90001544	1	114377568	0.08732	3427	0.2724	Effector Memory CD4+ T cell %T cell	Effector Memory CD4+ T cell %T cell	Effector Memory CD4+ T cell %T cell || ||	TRUE	igd	NA	NA	NA	NA	NA	NA	NA	1	113834946	1.89e-102	0.0165552	Rheumatoid arthritis	TRUE	reported	thbSEP	textfile	13621	262844	276465	0.00166782	461.86	2	1	TRUE
rs28366143	A	C	A	C	0.445639	-0.0408	0.114772	0.1593	FALSE	FALSE	FALSE	ebi-a-GCST90001544	6	31364832	0.03829	3427	0.2868	Effector Memory CD4+ T cell %T cell	Effector Memory CD4+ T cell %T cell	Effector Memory CD4+ T cell %T cell || ||	TRUE	igd	NA	NA	NA	NA	NA	NA	NA	6	31397055	2.82e-135	0.0180028	Rheumatoid arthritis	TRUE	reported	thbSEP	textfile	13621	262844	276465	0.00221149	612.75	2	1	TRUE
rs3087243	A	G	A	G	-0.106542	0.02637	0.329393	0.5515	FALSE	FALSE	FALSE	ebi-a-GCST90001544	2	204738919	0.02536	3427	0.2984	Effector Memory CD4+ T cell %T cell	Effector Memory CD4+ T cell %T cell	Effector Memory CD4+ T cell %T cell || ||	TRUE	igd	NA	NA	NA	NA	NA	NA	NA	2	203874196	8.2e-15	0.0137219	Rheumatoid arthritis	TRUE	reported	thbSEP	textfile	13621	262844	276465	0.000218011	60.2851	2	1	TRUE
rs34517899	G	C	G	C	-0.196803	-0.006953	0.11029	0.1996	FALSE	TRUE	FALSE	ebi-a-GCST90001544	6	33635309	0.03205	3427	0.8282	Effector Memory CD4+ T cell %T cell	Effector Memory CD4+ T cell %T cell	Effector Memory CD4+ T cell %T cell || ||	TRUE	igd	NA	NA	NA	NA	NA	NA	NA	6	33667532	2.17e-20	0.0212676	Rheumatoid arthritis	TRUE	reported	thbSEP	textfile	13621	262844	276465	0.000309636	85.6295	2	1	TRUE
rs34536443	C	G	C	G	-0.305253	-0.142	0.0300851	0.026	FALSE	TRUE	FALSE	ebi-a-GCST90001544	19	10463118	0.07279	3427	0.0511305	Effector Memory CD4+ T cell %T cell	Effector Memory CD4+ T cell %T cell	Effector Memory CD4+ T cell %T cell || ||	TRUE	igd	NA	NA	NA	NA	NA	NA	NA	19	10352442	5.87e-14	0.0406406	Rheumatoid arthritis	TRUE	reported	thbSEP	textfile	13621	262844	276465	0.000204019	56.4153	2	1	TRUE
rs548877	G	A	G	A	0.102047	0.05463	0.176029	0.0781	FALSE	FALSE	FALSE	ebi-a-GCST90001544	11	118300240	0.04508	3427	0.2256	Effector Memory CD4+ T cell %T cell	Effector Memory CD4+ T cell %T cell	Effector Memory CD4+ T cell %T cell || ||	TRUE	igd	NA	NA	NA	NA	NA	NA	NA	11	118429525	5.46e-10	0.0164451	Rheumatoid arthritis	TRUE	reported	thbSEP	textfile	13621	262844	276465	0.00013926	38.5056	2	1	TRUE
rs6456160	C	T	C	T	-0.081607	-0.0195	0.556798	0.5715	FALSE	FALSE	FALSE	ebi-a-GCST90001544	6	167532731	0.02648	3427	0.4615	Effector Memory CD4+ T cell %T cell	Effector Memory CD4+ T cell %T cell	Effector Memory CD4+ T cell %T cell || ||	TRUE	igd	TRUE	rs6456160	rs3093025	T	C	A	G	6	167117605	1.7e-10	0.0127784	Rheumatoid arthritis	TRUE	reported	thbSEP	textfile	13621	262844	276465	0.000147502	40.7848	2	1	TRUE
rs706778	T	C	T	C	0.0866177	-0.04452	0.524034	0.3541	FALSE	FALSE	FALSE	ebi-a-GCST90001544	10	6098949	0.02508	3427	0.0759504	Effector Memory CD4+ T cell %T cell	Effector Memory CD4+ T cell %T cell	Effector Memory CD4+ T cell %T cell || ||	TRUE	igd	NA	NA	NA	NA	NA	NA	NA	10	6056986	1.34e-11	0.0128056	Rheumatoid arthritis	TRUE	reported	thbSEP	textfile	13621	262844	276465	0.000165463	45.752	2	1	TRUE
rs72849211	G	C	G	C	0.219033	-0.07243	0.130083	0.04	FALSE	TRUE	FALSE	ebi-a-GCST90001544	6	28182896	0.06631	3427	0.2748	Effector Memory CD4+ T cell %T cell	Effector Memory CD4+ T cell %T cell	Effector Memory CD4+ T cell %T cell || ||	TRUE	igd	NA	NA	NA	NA	NA	NA	NA	6	28215118	4.38e-34	0.0179948	Rheumatoid arthritis	TRUE	reported	thbSEP	textfile	13621	262844	276465	0.000535614	148.157	2	1	TRUE
rs73728294	G	A	G	A	0.266793	-0.1005	0.113191	0.069	FALSE	FALSE	FALSE	ebi-a-GCST90001544	6	31170227	0.05106	3427	0.0490501	Effector Memory CD4+ T cell %T cell	Effector Memory CD4+ T cell %T cell	Effector Memory CD4+ T cell %T cell || ||	TRUE	igd	NA	NA	NA	NA	NA	NA	NA	6	31202450	5.25e-46	0.0187368	Rheumatoid arthritis	TRUE	reported	thbSEP	textfile	13621	262844	276465	0.000732824	202.747	2	1	TRUE
rs7574865	G	T	G	T	-0.113486	-0.01405	0.767394	0.7212	FALSE	FALSE	FALSE	ebi-a-GCST90001544	2	191964633	0.02652	3427	0.596499	Effector Memory CD4+ T cell %T cell	Effector Memory CD4+ T cell %T cell	Effector Memory CD4+ T cell %T cell || ||	TRUE	igd	NA	NA	NA	NA	NA	NA	NA	2	191099907	2.24e-14	0.0148621	Rheumatoid arthritis	TRUE	reported	thbSEP	textfile	13621	262844	276465	0.000210859	58.3071	2	1	TRUE
rs76824778	C	T	C	T	0.130532	-0.02825	0.0906656	0.0191	FALSE	FALSE	FALSE	ebi-a-GCST90001544	1	113239505	0.08449	3427	0.7381	Effector Memory CD4+ T cell %T cell	Effector Memory CD4+ T cell %T cell	Effector Memory CD4+ T cell %T cell || ||	TRUE	igd	NA	NA	NA	NA	NA	NA	NA	1	112696883	1.32e-09	0.0215222	Rheumatoid arthritis	TRUE	reported	thbSEP	textfile	13621	262844	276465	0.000133034	36.7839	2	1	TRUE
rs7731626	A	G	A	G	-0.117043	-0.03736	0.278721	0.4895	FALSE	FALSE	FALSE	ebi-a-GCST90001544	5	55444683	0.02361	3427	0.1137	Effector Memory CD4+ T cell %T cell	Effector Memory CD4+ T cell %T cell	Effector Memory CD4+ T cell %T cell || ||	TRUE	igd	NA	NA	NA	NA	NA	NA	NA	5	56148856	5.08e-16	0.0144327	Rheumatoid arthritis	TRUE	reported	thbSEP	textfile	13621	262844	276465	0.000237822	65.7647	2	1	TRUE
rs78248443	T	C	T	C	-0.173002	-0.06935	0.0753395	0.0034	FALSE	FALSE	FALSE	ebi-a-GCST90001544	1	65155172	0.1916	3427	0.717399	Effector Memory CD4+ T cell %T cell	Effector Memory CD4+ T cell %T cell	Effector Memory CD4+ T cell %T cell || ||	TRUE	igd	NA	NA	NA	NA	NA	NA	NA	1	64689489	8.09e-12	0.025304	Rheumatoid arthritis	TRUE	reported	thbSEP	textfile	13621	262844	276465	0.000169048	46.7434	2	1	TRUE
rs7902904	A	G	A	G	0.0816081	-0.04607	0.530366	0.4456	FALSE	FALSE	FALSE	ebi-a-GCST90001544	10	63808661	0.024	3427	0.0549895	Effector Memory CD4+ T cell %T cell	Effector Memory CD4+ T cell %T cell	Effector Memory CD4+ T cell %T cell || ||	TRUE	igd	NA	NA	NA	NA	NA	NA	NA	10	62048902	2.17e-10	0.0128543	Rheumatoid arthritis	TRUE	reported	thbSEP	textfile	13621	262844	276465	0.000145769	40.3057	2	1	TRUE
rs8002731	C	A	C	A	-0.0901996	0.002806	0.362796	0.262	FALSE	FALSE	FALSE	ebi-a-GCST90001544	13	40362229	0.02662	3427	0.9161	Effector Memory CD4+ T cell %T cell	Effector Memory CD4+ T cell %T cell	Effector Memory CD4+ T cell %T cell || ||	TRUE	igd	NA	NA	NA	NA	NA	NA	NA	13	39788092	1.6e-11	0.0133849	Rheumatoid arthritis	TRUE	reported	thbSEP	textfile	13621	262844	276465	0.000164236	45.4125	2	1	TRUE
rs9265884	C	T	C	T	0.18446	-0.03527	0.269229	0.4453	FALSE	FALSE	FALSE	ebi-a-GCST90001544	6	31313212	0.03091	3427	0.2539	Effector Memory CD4+ T cell %T cell	Effector Memory CD4+ T cell %T cell	Effector Memory CD4+ T cell %T cell || ||	TRUE	igd	NA	NA	NA	NA	NA	NA	NA	6	31345435	9.03e-40	0.0139766	Rheumatoid arthritis	TRUE	reported	thbSEP	textfile	13621	262844	276465	0.000629633	174.18	2	1	TRUE
rs9268145	G	T	G	T	0.455384	-0.1077	0.182745	0.0372	FALSE	FALSE	FALSE	ebi-a-GCST90001544	6	32257284	0.0642	3427	0.09356	Effector Memory CD4+ T cell %T cell	Effector Memory CD4+ T cell %T cell	Effector Memory CD4+ T cell %T cell || ||	TRUE	igd	NA	NA	NA	NA	NA	NA	NA	6	32289507	1e-200	0.0150342	Rheumatoid arthritis	TRUE	reported	thbSEP	textfile	13621	262844	276465	0.00330762	917.47	2	1	TRUE
rs11513729	T	C	T	C	0.103409	0.06279	0.380545	0.4636	FALSE	FALSE	FALSE	ebi-a-GCST90001588	12	112273499	0.02703	3653	0.0202302	T/B cell	T/B cell	T/B cell || ||	TRUE	igd	NA	NA	NA	NA	NA	NA	NA	12	111835695	2.52e-15	0.0130686	Rheumatoid arthritis	TRUE	reported	thbSEP	textfile	13621	262844	276465	0.000226423	62.6117	2	1	TRUE
rs115625939	G	A	G	A	-0.515971	-0.09468	0.131425	0.194	FALSE	FALSE	FALSE	ebi-a-GCST90001588	6	32583584	0.04551	3653	0.0375396	T/B cell	T/B cell	T/B cell || ||	TRUE	igd	NA	NA	NA	NA	NA	NA	NA	6	32615807	1.94e-136	0.0207537	Rheumatoid arthritis	TRUE	reported	thbSEP	textfile	13621	262844	276465	0.00223074	618.097	2	1	TRUE
rs13246321	C	T	C	T	0.119359	0.02488	0.149836	0.0456	FALSE	FALSE	FALSE	ebi-a-GCST90001588	7	128701331	0.06154	3653	0.686099	T/B cell	T/B cell	T/B cell || ||	TRUE	igd	NA	NA	NA	NA	NA	NA	NA	7	129061277	8.54e-12	0.0174779	Rheumatoid arthritis	TRUE	reported	thbSEP	textfile	13621	262844	276465	0.000168662	46.6368	2	1	TRUE
rs16903065	A	C	A	C	-0.142869	-0.04138	0.115562	0.203	FALSE	FALSE	FALSE	ebi-a-GCST90001588	8	129540464	0.03067	3653	0.1772	T/B cell	T/B cell	T/B cell || ||	TRUE	igd	NA	NA	NA	NA	NA	NA	NA	8	128528218	4.56e-12	0.0206494	Rheumatoid arthritis	TRUE	reported	thbSEP	textfile	13621	262844	276465	0.000173119	47.8694	2	1	TRUE
rs2045793	G	A	G	A	-0.0881601	-0.05145	0.242732	0.2278	FALSE	FALSE	FALSE	ebi-a-GCST90001588	1	38635462	0.02887	3653	0.0748101	T/B cell	T/B cell	T/B cell || ||	TRUE	igd	NA	NA	NA	NA	NA	NA	NA	1	38169790	4.73e-09	0.0150533	Rheumatoid arthritis	TRUE	reported	thbSEP	textfile	13621	262844	276465	0.000124047	34.2987	2	1	TRUE
rs2476601	G	A	G	A	-0.355788	-0.06473	0.851561	0.9817	FALSE	FALSE	FALSE	ebi-a-GCST90001588	1	114377568	0.09273	3653	0.4852	T/B cell	T/B cell	T/B cell || ||	TRUE	igd	NA	NA	NA	NA	NA	NA	NA	1	113834946	1.89e-102	0.0165552	Rheumatoid arthritis	TRUE	reported	thbSEP	textfile	13621	262844	276465	0.00166782	461.86	2	1	TRUE
rs28366143	A	C	A	C	0.445639	0.003344	0.114772	0.159	FALSE	FALSE	FALSE	ebi-a-GCST90001588	6	31364832	0.03978	3653	0.933	T/B cell	T/B cell	T/B cell || ||	TRUE	igd	NA	NA	NA	NA	NA	NA	NA	6	31397055	2.82e-135	0.0180028	Rheumatoid arthritis	TRUE	reported	thbSEP	textfile	13621	262844	276465	0.00221149	612.75	2	1	TRUE
rs3087243	A	G	A	G	-0.106542	-0.0008632	0.329393	0.5516	FALSE	FALSE	FALSE	ebi-a-GCST90001588	2	204738919	0.02654	3653	0.9741	T/B cell	T/B cell	T/B cell || ||	TRUE	igd	NA	NA	NA	NA	NA	NA	NA	2	203874196	8.2e-15	0.0137219	Rheumatoid arthritis	TRUE	reported	thbSEP	textfile	13621	262844	276465	0.000218011	60.2851	2	1	TRUE
rs34517899	G	C	G	C	-0.196803	-0.04612	0.11029	0.1986	FALSE	TRUE	FALSE	ebi-a-GCST90001588	6	33635309	0.03354	3653	0.1692	T/B cell	T/B cell	T/B cell || ||	TRUE	igd	NA	NA	NA	NA	NA	NA	NA	6	33667532	2.17e-20	0.0212676	Rheumatoid arthritis	TRUE	reported	thbSEP	textfile	13621	262844	276465	0.000309636	85.6295	2	1	TRUE
rs34536443	C	G	C	G	-0.305253	-0.1217	0.0300851	0.0279	FALSE	TRUE	FALSE	ebi-a-GCST90001588	19	10463118	0.07511	3653	0.1052	T/B cell	T/B cell	T/B cell || ||	TRUE	igd	NA	NA	NA	NA	NA	NA	NA	19	10352442	5.87e-14	0.0406406	Rheumatoid arthritis	TRUE	reported	thbSEP	textfile	13621	262844	276465	0.000204019	56.4153	2	1	TRUE
rs548877	G	A	G	A	0.102047	-0.05469	0.176029	0.079	FALSE	FALSE	FALSE	ebi-a-GCST90001588	11	118300240	0.04718	3653	0.2465	T/B cell	T/B cell	T/B cell || ||	TRUE	igd	NA	NA	NA	NA	NA	NA	NA	11	118429525	5.46e-10	0.0164451	Rheumatoid arthritis	TRUE	reported	thbSEP	textfile	13621	262844	276465	0.00013926	38.5056	2	1	TRUE
rs6456160	C	T	C	T	-0.081607	0.007602	0.556798	0.5734	FALSE	FALSE	FALSE	ebi-a-GCST90001588	6	167532731	0.02757	3653	0.7828	T/B cell	T/B cell	T/B cell || ||	TRUE	igd	TRUE	rs6456160	rs3093025	T	C	A	G	6	167117605	1.7e-10	0.0127784	Rheumatoid arthritis	TRUE	reported	thbSEP	textfile	13621	262844	276465	0.000147502	40.7848	2	1	TRUE
rs706778	T	C	T	C	0.0866177	0.005816	0.524034	0.359	FALSE	FALSE	FALSE	ebi-a-GCST90001588	10	6098949	0.02634	3653	0.8253	T/B cell	T/B cell	T/B cell || ||	TRUE	igd	NA	NA	NA	NA	NA	NA	NA	10	6056986	1.34e-11	0.0128056	Rheumatoid arthritis	TRUE	reported	thbSEP	textfile	13621	262844	276465	0.000165463	45.752	2	1	TRUE
rs72849211	G	C	G	C	0.219033	0.1733	0.130083	0.0401	FALSE	TRUE	FALSE	ebi-a-GCST90001588	6	28182896	0.06945	3653	0.0126299	T/B cell	T/B cell	T/B cell || ||	TRUE	igd	NA	NA	NA	NA	NA	NA	NA	6	28215118	4.38e-34	0.0179948	Rheumatoid arthritis	TRUE	reported	thbSEP	textfile	13621	262844	276465	0.000535614	148.157	2	1	TRUE
rs73728294	G	A	G	A	0.266793	0.03093	0.113191	0.0697	FALSE	FALSE	FALSE	ebi-a-GCST90001588	6	31170227	0.05332	3653	0.5619	T/B cell	T/B cell	T/B cell || ||	TRUE	igd	NA	NA	NA	NA	NA	NA	NA	6	31202450	5.25e-46	0.0187368	Rheumatoid arthritis	TRUE	reported	thbSEP	textfile	13621	262844	276465	0.000732824	202.747	2	1	TRUE
rs7574865	G	T	G	T	-0.113486	0.003445	0.767394	0.7197	FALSE	FALSE	FALSE	ebi-a-GCST90001588	2	191964633	0.02792	3653	0.9018	T/B cell	T/B cell	T/B cell || ||	TRUE	igd	NA	NA	NA	NA	NA	NA	NA	2	191099907	2.24e-14	0.0148621	Rheumatoid arthritis	TRUE	reported	thbSEP	textfile	13621	262844	276465	0.000210859	58.3071	2	1	TRUE
rs76824778	C	T	C	T	0.130532	0.07874	0.0906656	0.019	FALSE	FALSE	FALSE	ebi-a-GCST90001588	1	113239505	0.08939	3653	0.3784	T/B cell	T/B cell	T/B cell || ||	TRUE	igd	NA	NA	NA	NA	NA	NA	NA	1	112696883	1.32e-09	0.0215222	Rheumatoid arthritis	TRUE	reported	thbSEP	textfile	13621	262844	276465	0.000133034	36.7839	2	1	TRUE
rs7731626	A	G	A	G	-0.117043	0.01119	0.278721	0.4895	FALSE	FALSE	FALSE	ebi-a-GCST90001588	5	55444683	0.02493	3653	0.6536	T/B cell	T/B cell	T/B cell || ||	TRUE	igd	NA	NA	NA	NA	NA	NA	NA	5	56148856	5.08e-16	0.0144327	Rheumatoid arthritis	TRUE	reported	thbSEP	textfile	13621	262844	276465	0.000237822	65.7647	2	1	TRUE
rs78248443	T	C	T	C	-0.173002	0.1627	0.0753395	0.0033	FALSE	FALSE	FALSE	ebi-a-GCST90001588	1	65155172	0.2063	3653	0.4306	T/B cell	T/B cell	T/B cell || ||	TRUE	igd	NA	NA	NA	NA	NA	NA	NA	1	64689489	8.09e-12	0.025304	Rheumatoid arthritis	TRUE	reported	thbSEP	textfile	13621	262844	276465	0.000169048	46.7434	2	1	TRUE
rs7902904	A	G	A	G	0.0816081	0.01827	0.530366	0.445	FALSE	FALSE	FALSE	ebi-a-GCST90001588	10	63808661	0.0254	3653	0.4721	T/B cell	T/B cell	T/B cell || ||	TRUE	igd	NA	NA	NA	NA	NA	NA	NA	10	62048902	2.17e-10	0.0128543	Rheumatoid arthritis	TRUE	reported	thbSEP	textfile	13621	262844	276465	0.000145769	40.3057	2	1	TRUE
rs8002731	C	A	C	A	-0.0901996	0.0373	0.362796	0.2621	FALSE	FALSE	FALSE	ebi-a-GCST90001588	13	40362229	0.0281	3653	0.1844	T/B cell	T/B cell	T/B cell || ||	TRUE	igd	NA	NA	NA	NA	NA	NA	NA	13	39788092	1.6e-11	0.0133849	Rheumatoid arthritis	TRUE	reported	thbSEP	textfile	13621	262844	276465	0.000164236	45.4125	2	1	TRUE
rs9265884	C	T	C	T	0.18446	-0.0215	0.269229	0.4426	FALSE	FALSE	FALSE	ebi-a-GCST90001588	6	31313212	0.0319	3653	0.5004	T/B cell	T/B cell	T/B cell || ||	TRUE	igd	NA	NA	NA	NA	NA	NA	NA	6	31345435	9.03e-40	0.0139766	Rheumatoid arthritis	TRUE	reported	thbSEP	textfile	13621	262844	276465	0.000629633	174.18	2	1	TRUE
rs9268145	G	T	G	T	0.455384	0.03627	0.182745	0.0389	FALSE	FALSE	FALSE	ebi-a-GCST90001588	6	32257284	0.06651	3653	0.5856	T/B cell	T/B cell	T/B cell || ||	TRUE	igd	NA	NA	NA	NA	NA	NA	NA	6	32289507	1e-200	0.0150342	Rheumatoid arthritis	TRUE	reported	thbSEP	textfile	13621	262844	276465	0.00330762	917.47	2	1	TRUE
rs11513729	T	C	T	C	0.103409	0.01977	0.380545	0.4634	FALSE	FALSE	FALSE	ebi-a-GCST90001609	12	112273499	0.02715	3652	0.4665	CD4+ CD8dim T cell Absolute Count	CD4+ CD8dim T cell Absolute Count	CD4+ CD8dim T cell Absolute Count || ||	TRUE	igd	NA	NA	NA	NA	NA	NA	NA	12	111835695	2.52e-15	0.0130686	Rheumatoid arthritis	TRUE	reported	thbSEP	textfile	13621	262844	276465	0.000226423	62.6117	2	1	TRUE
rs115625939	G	A	G	A	-0.515971	0.2454	0.131425	0.1939	FALSE	FALSE	FALSE	ebi-a-GCST90001609	6	32583584	0.04533	3652	6.6e-08	CD4+ CD8dim T cell Absolute Count	CD4+ CD8dim T cell Absolute Count	CD4+ CD8dim T cell Absolute Count || ||	TRUE	igd	NA	NA	NA	NA	NA	NA	NA	6	32615807	1.94e-136	0.0207537	Rheumatoid arthritis	TRUE	reported	thbSEP	textfile	13621	262844	276465	0.00223074	618.097	2	1	TRUE
rs13246321	C	T	C	T	0.119359	0.048	0.149836	0.0456	FALSE	FALSE	FALSE	ebi-a-GCST90001609	7	128701331	0.06202	3652	0.439	CD4+ CD8dim T cell Absolute Count	CD4+ CD8dim T cell Absolute Count	CD4+ CD8dim T cell Absolute Count || ||	TRUE	igd	NA	NA	NA	NA	NA	NA	NA	7	129061277	8.54e-12	0.0174779	Rheumatoid arthritis	TRUE	reported	thbSEP	textfile	13621	262844	276465	0.000168662	46.6368	2	1	TRUE
rs16903065	A	C	A	C	-0.142869	0.01686	0.115562	0.2028	FALSE	FALSE	FALSE	ebi-a-GCST90001609	8	129540464	0.03103	3652	0.5869	CD4+ CD8dim T cell Absolute Count	CD4+ CD8dim T cell Absolute Count	CD4+ CD8dim T cell Absolute Count || ||	TRUE	igd	NA	NA	NA	NA	NA	NA	NA	8	128528218	4.56e-12	0.0206494	Rheumatoid arthritis	TRUE	reported	thbSEP	textfile	13621	262844	276465	0.000173119	47.8694	2	1	TRUE
rs2045793	G	A	G	A	-0.0881601	-0.0313	0.242732	0.2275	FALSE	FALSE	FALSE	ebi-a-GCST90001609	1	38635462	0.02926	3652	0.2847	CD4+ CD8dim T cell Absolute Count	CD4+ CD8dim T cell Absolute Count	CD4+ CD8dim T cell Absolute Count || ||	TRUE	igd	NA	NA	NA	NA	NA	NA	NA	1	38169790	4.73e-09	0.0150533	Rheumatoid arthritis	TRUE	reported	thbSEP	textfile	13621	262844	276465	0.000124047	34.2987	2	1	TRUE
rs2476601	G	A	G	A	-0.355788	0.28	0.851561	0.9817	FALSE	FALSE	FALSE	ebi-a-GCST90001609	1	114377568	0.09365	3652	0.00280698	CD4+ CD8dim T cell Absolute Count	CD4+ CD8dim T cell Absolute Count	CD4+ CD8dim T cell Absolute Count || ||	TRUE	igd	NA	NA	NA	NA	NA	NA	NA	1	113834946	1.89e-102	0.0165552	Rheumatoid arthritis	TRUE	reported	thbSEP	textfile	13621	262844	276465	0.00166782	461.86	2	1	TRUE
rs28366143	A	C	A	C	0.445639	-0.02342	0.114772	0.1591	FALSE	FALSE	FALSE	ebi-a-GCST90001609	6	31364832	0.03973	3652	0.5556	CD4+ CD8dim T cell Absolute Count	CD4+ CD8dim T cell Absolute Count	CD4+ CD8dim T cell Absolute Count || ||	TRUE	igd	NA	NA	NA	NA	NA	NA	NA	6	31397055	2.82e-135	0.0180028	Rheumatoid arthritis	TRUE	reported	thbSEP	textfile	13621	262844	276465	0.00221149	612.75	2	1	TRUE
rs3087243	A	G	A	G	-0.106542	-0.006123	0.329393	0.5515	FALSE	FALSE	FALSE	ebi-a-GCST90001609	2	204738919	0.02666	3652	0.8184	CD4+ CD8dim T cell Absolute Count	CD4+ CD8dim T cell Absolute Count	CD4+ CD8dim T cell Absolute Count || ||	TRUE	igd	NA	NA	NA	NA	NA	NA	NA	2	203874196	8.2e-15	0.0137219	Rheumatoid arthritis	TRUE	reported	thbSEP	textfile	13621	262844	276465	0.000218011	60.2851	2	1	TRUE
rs34517899	G	C	G	C	-0.196803	-0.02838	0.11029	0.1985	FALSE	TRUE	FALSE	ebi-a-GCST90001609	6	33635309	0.03372	3652	0.4	CD4+ CD8dim T cell Absolute Count	CD4+ CD8dim T cell Absolute Count	CD4+ CD8dim T cell Absolute Count || ||	TRUE	igd	NA	NA	NA	NA	NA	NA	NA	6	33667532	2.17e-20	0.0212676	Rheumatoid arthritis	TRUE	reported	thbSEP	textfile	13621	262844	276465	0.000309636	85.6295	2	1	TRUE
rs34536443	C	G	C	G	-0.305253	0.05871	0.0300851	0.0279	FALSE	TRUE	FALSE	ebi-a-GCST90001609	19	10463118	0.07588	3652	0.4392	CD4+ CD8dim T cell Absolute Count	CD4+ CD8dim T cell Absolute Count	CD4+ CD8dim T cell Absolute Count || ||	TRUE	igd	NA	NA	NA	NA	NA	NA	NA	19	10352442	5.87e-14	0.0406406	Rheumatoid arthritis	TRUE	reported	thbSEP	textfile	13621	262844	276465	0.000204019	56.4153	2	1	TRUE
rs548877	G	A	G	A	0.102047	-0.02387	0.176029	0.079	FALSE	FALSE	FALSE	ebi-a-GCST90001609	11	118300240	0.04762	3652	0.6161	CD4+ CD8dim T cell Absolute Count	CD4+ CD8dim T cell Absolute Count	CD4+ CD8dim T cell Absolute Count || ||	TRUE	igd	NA	NA	NA	NA	NA	NA	NA	11	118429525	5.46e-10	0.0164451	Rheumatoid arthritis	TRUE	reported	thbSEP	textfile	13621	262844	276465	0.00013926	38.5056	2	1	TRUE
rs6456160	C	T	C	T	-0.081607	-0.01563	0.556798	0.5732	FALSE	FALSE	FALSE	ebi-a-GCST90001609	6	167532731	0.02762	3652	0.5714	CD4+ CD8dim T cell Absolute Count	CD4+ CD8dim T cell Absolute Count	CD4+ CD8dim T cell Absolute Count || ||	TRUE	igd	TRUE	rs6456160	rs3093025	T	C	A	G	6	167117605	1.7e-10	0.0127784	Rheumatoid arthritis	TRUE	reported	thbSEP	textfile	13621	262844	276465	0.000147502	40.7848	2	1	TRUE
rs706778	T	C	T	C	0.0866177	-0.05699	0.524034	0.359	FALSE	FALSE	FALSE	ebi-a-GCST90001609	10	6098949	0.02655	3652	0.0318801	CD4+ CD8dim T cell Absolute Count	CD4+ CD8dim T cell Absolute Count	CD4+ CD8dim T cell Absolute Count || ||	TRUE	igd	NA	NA	NA	NA	NA	NA	NA	10	6056986	1.34e-11	0.0128056	Rheumatoid arthritis	TRUE	reported	thbSEP	textfile	13621	262844	276465	0.000165463	45.752	2	1	TRUE
rs72849211	G	C	G	C	0.219033	-0.09053	0.130083	0.0401	FALSE	TRUE	FALSE	ebi-a-GCST90001609	6	28182896	0.06975	3652	0.1944	CD4+ CD8dim T cell Absolute Count	CD4+ CD8dim T cell Absolute Count	CD4+ CD8dim T cell Absolute Count || ||	TRUE	igd	NA	NA	NA	NA	NA	NA	NA	6	28215118	4.38e-34	0.0179948	Rheumatoid arthritis	TRUE	reported	thbSEP	textfile	13621	262844	276465	0.000535614	148.157	2	1	TRUE
rs73728294	G	A	G	A	0.266793	-0.0007782	0.113191	0.0696	FALSE	FALSE	FALSE	ebi-a-GCST90001609	6	31170227	0.05363	3652	0.9884	CD4+ CD8dim T cell Absolute Count	CD4+ CD8dim T cell Absolute Count	CD4+ CD8dim T cell Absolute Count || ||	TRUE	igd	NA	NA	NA	NA	NA	NA	NA	6	31202450	5.25e-46	0.0187368	Rheumatoid arthritis	TRUE	reported	thbSEP	textfile	13621	262844	276465	0.000732824	202.747	2	1	TRUE
rs7574865	G	T	G	T	-0.113486	0.07423	0.767394	0.7197	FALSE	FALSE	FALSE	ebi-a-GCST90001609	2	191964633	0.02814	3652	0.00838591	CD4+ CD8dim T cell Absolute Count	CD4+ CD8dim T cell Absolute Count	CD4+ CD8dim T cell Absolute Count || ||	TRUE	igd	NA	NA	NA	NA	NA	NA	NA	2	191099907	2.24e-14	0.0148621	Rheumatoid arthritis	TRUE	reported	thbSEP	textfile	13621	262844	276465	0.000210859	58.3071	2	1	TRUE
rs76824778	C	T	C	T	0.130532	-0.05575	0.0906656	0.019	FALSE	FALSE	FALSE	ebi-a-GCST90001609	1	113239505	0.09049	3652	0.537901	CD4+ CD8dim T cell Absolute Count	CD4+ CD8dim T cell Absolute Count	CD4+ CD8dim T cell Absolute Count || ||	TRUE	igd	NA	NA	NA	NA	NA	NA	NA	1	112696883	1.32e-09	0.0215222	Rheumatoid arthritis	TRUE	reported	thbSEP	textfile	13621	262844	276465	0.000133034	36.7839	2	1	TRUE
rs7731626	A	G	A	G	-0.117043	-0.009303	0.278721	0.4895	FALSE	FALSE	FALSE	ebi-a-GCST90001609	5	55444683	0.02526	3652	0.7127	CD4+ CD8dim T cell Absolute Count	CD4+ CD8dim T cell Absolute Count	CD4+ CD8dim T cell Absolute Count || ||	TRUE	igd	NA	NA	NA	NA	NA	NA	NA	5	56148856	5.08e-16	0.0144327	Rheumatoid arthritis	TRUE	reported	thbSEP	textfile	13621	262844	276465	0.000237822	65.7647	2	1	TRUE
rs78248443	T	C	T	C	-0.173002	0.002034	0.0753395	0.0033	FALSE	FALSE	FALSE	ebi-a-GCST90001609	1	65155172	0.2093	3652	0.9922	CD4+ CD8dim T cell Absolute Count	CD4+ CD8dim T cell Absolute Count	CD4+ CD8dim T cell Absolute Count || ||	TRUE	igd	NA	NA	NA	NA	NA	NA	NA	1	64689489	8.09e-12	0.025304	Rheumatoid arthritis	TRUE	reported	thbSEP	textfile	13621	262844	276465	0.000169048	46.7434	2	1	TRUE
rs7902904	A	G	A	G	0.0816081	-0.01353	0.530366	0.4451	FALSE	FALSE	FALSE	ebi-a-GCST90001609	10	63808661	0.02567	3652	0.5981	CD4+ CD8dim T cell Absolute Count	CD4+ CD8dim T cell Absolute Count	CD4+ CD8dim T cell Absolute Count || ||	TRUE	igd	NA	NA	NA	NA	NA	NA	NA	10	62048902	2.17e-10	0.0128543	Rheumatoid arthritis	TRUE	reported	thbSEP	textfile	13621	262844	276465	0.000145769	40.3057	2	1	TRUE
rs8002731	C	A	C	A	-0.0901996	-0.01532	0.362796	0.262	FALSE	FALSE	FALSE	ebi-a-GCST90001609	13	40362229	0.02844	3652	0.590101	CD4+ CD8dim T cell Absolute Count	CD4+ CD8dim T cell Absolute Count	CD4+ CD8dim T cell Absolute Count || ||	TRUE	igd	NA	NA	NA	NA	NA	NA	NA	13	39788092	1.6e-11	0.0133849	Rheumatoid arthritis	TRUE	reported	thbSEP	textfile	13621	262844	276465	0.000164236	45.4125	2	1	TRUE
rs9265884	C	T	C	T	0.18446	0.01536	0.269229	0.4428	FALSE	FALSE	FALSE	ebi-a-GCST90001609	6	31313212	0.03174	3652	0.6285	CD4+ CD8dim T cell Absolute Count	CD4+ CD8dim T cell Absolute Count	CD4+ CD8dim T cell Absolute Count || ||	TRUE	igd	NA	NA	NA	NA	NA	NA	NA	6	31345435	9.03e-40	0.0139766	Rheumatoid arthritis	TRUE	reported	thbSEP	textfile	13621	262844	276465	0.000629633	174.18	2	1	TRUE
rs9268145	G	T	G	T	0.455384	-0.1383	0.182745	0.0389	FALSE	FALSE	FALSE	ebi-a-GCST90001609	6	32257284	0.067	3652	0.0391399	CD4+ CD8dim T cell Absolute Count	CD4+ CD8dim T cell Absolute Count	CD4+ CD8dim T cell Absolute Count || ||	TRUE	igd	NA	NA	NA	NA	NA	NA	NA	6	32289507	1e-200	0.0150342	Rheumatoid arthritis	TRUE	reported	thbSEP	textfile	13621	262844	276465	0.00330762	917.47	2	1	TRUE
rs11513729	T	C	T	C	0.103409	0.0678	0.380545	0.4651	FALSE	FALSE	FALSE	ebi-a-GCST90001653	12	112273499	0.0268	3440	0.0114599	CD28- CD4-CD8- T cell %CD4-CD8- T cell	CD28- CD4-CD8- T cell %CD4-CD8- T cell	CD28- CD4-CD8- T cell %CD4-CD8- T cell || ||	TRUE	igd	NA	NA	NA	NA	NA	NA	NA	12	111835695	2.52e-15	0.0130686	Rheumatoid arthritis	TRUE	reported	thbSEP	textfile	13621	262844	276465	0.000226423	62.6117	2	1	TRUE
rs115625939	G	A	G	A	-0.515971	-0.1783	0.131425	0.193	FALSE	FALSE	FALSE	ebi-a-GCST90001653	6	32583584	0.04445	3440	6.18e-05	CD28- CD4-CD8- T cell %CD4-CD8- T cell	CD28- CD4-CD8- T cell %CD4-CD8- T cell	CD28- CD4-CD8- T cell %CD4-CD8- T cell || ||	TRUE	igd	NA	NA	NA	NA	NA	NA	NA	6	32615807	1.94e-136	0.0207537	Rheumatoid arthritis	TRUE	reported	thbSEP	textfile	13621	262844	276465	0.00223074	618.097	2	1	TRUE
rs13246321	C	T	C	T	0.119359	-0.02608	0.149836	0.0455	FALSE	FALSE	FALSE	ebi-a-GCST90001653	7	128701331	0.06167	3440	0.6724	CD28- CD4-CD8- T cell %CD4-CD8- T cell	CD28- CD4-CD8- T cell %CD4-CD8- T cell	CD28- CD4-CD8- T cell %CD4-CD8- T cell || ||	TRUE	igd	NA	NA	NA	NA	NA	NA	NA	7	129061277	8.54e-12	0.0174779	Rheumatoid arthritis	TRUE	reported	thbSEP	textfile	13621	262844	276465	0.000168662	46.6368	2	1	TRUE
rs16903065	A	C	A	C	-0.142869	0.01749	0.115562	0.2023	FALSE	FALSE	FALSE	ebi-a-GCST90001653	8	129540464	0.03131	3440	0.5764	CD28- CD4-CD8- T cell %CD4-CD8- T cell	CD28- CD4-CD8- T cell %CD4-CD8- T cell	CD28- CD4-CD8- T cell %CD4-CD8- T cell || ||	TRUE	igd	NA	NA	NA	NA	NA	NA	NA	8	128528218	4.56e-12	0.0206494	Rheumatoid arthritis	TRUE	reported	thbSEP	textfile	13621	262844	276465	0.000173119	47.8694	2	1	TRUE
rs2045793	G	A	G	A	-0.0881601	-0.04591	0.242732	0.227	FALSE	FALSE	FALSE	ebi-a-GCST90001653	1	38635462	0.02936	3440	0.118	CD28- CD4-CD8- T cell %CD4-CD8- T cell	CD28- CD4-CD8- T cell %CD4-CD8- T cell	CD28- CD4-CD8- T cell %CD4-CD8- T cell || ||	TRUE	igd	NA	NA	NA	NA	NA	NA	NA	1	38169790	4.73e-09	0.0150533	Rheumatoid arthritis	TRUE	reported	thbSEP	textfile	13621	262844	276465	0.000124047	34.2987	2	1	TRUE
rs2476601	G	A	G	A	-0.355788	0.003814	0.851561	0.9817	FALSE	FALSE	FALSE	ebi-a-GCST90001653	1	114377568	0.09392	3440	0.9676	CD28- CD4-CD8- T cell %CD4-CD8- T cell	CD28- CD4-CD8- T cell %CD4-CD8- T cell	CD28- CD4-CD8- T cell %CD4-CD8- T cell || ||	TRUE	igd	NA	NA	NA	NA	NA	NA	NA	1	113834946	1.89e-102	0.0165552	Rheumatoid arthritis	TRUE	reported	thbSEP	textfile	13621	262844	276465	0.00166782	461.86	2	1	TRUE
rs28366143	A	C	A	C	0.445639	0.01308	0.114772	0.1593	FALSE	FALSE	FALSE	ebi-a-GCST90001653	6	31364832	0.03862	3440	0.7349	CD28- CD4-CD8- T cell %CD4-CD8- T cell	CD28- CD4-CD8- T cell %CD4-CD8- T cell	CD28- CD4-CD8- T cell %CD4-CD8- T cell || ||	TRUE	igd	NA	NA	NA	NA	NA	NA	NA	6	31397055	2.82e-135	0.0180028	Rheumatoid arthritis	TRUE	reported	thbSEP	textfile	13621	262844	276465	0.00221149	612.75	2	1	TRUE
rs3087243	A	G	A	G	-0.106542	0.02519	0.329393	0.5519	FALSE	FALSE	FALSE	ebi-a-GCST90001653	2	204738919	0.02633	3440	0.3387	CD28- CD4-CD8- T cell %CD4-CD8- T cell	CD28- CD4-CD8- T cell %CD4-CD8- T cell	CD28- CD4-CD8- T cell %CD4-CD8- T cell || ||	TRUE	igd	NA	NA	NA	NA	NA	NA	NA	2	203874196	8.2e-15	0.0137219	Rheumatoid arthritis	TRUE	reported	thbSEP	textfile	13621	262844	276465	0.000218011	60.2851	2	1	TRUE
rs34517899	G	C	G	C	-0.196803	0.01326	0.11029	0.1993	FALSE	TRUE	FALSE	ebi-a-GCST90001653	6	33635309	0.03335	3440	0.691	CD28- CD4-CD8- T cell %CD4-CD8- T cell	CD28- CD4-CD8- T cell %CD4-CD8- T cell	CD28- CD4-CD8- T cell %CD4-CD8- T cell || ||	TRUE	igd	NA	NA	NA	NA	NA	NA	NA	6	33667532	2.17e-20	0.0212676	Rheumatoid arthritis	TRUE	reported	thbSEP	textfile	13621	262844	276465	0.000309636	85.6295	2	1	TRUE
rs34536443	C	G	C	G	-0.305253	-0.09507	0.0300851	0.0263	FALSE	TRUE	FALSE	ebi-a-GCST90001653	19	10463118	0.07741	3440	0.2195	CD28- CD4-CD8- T cell %CD4-CD8- T cell	CD28- CD4-CD8- T cell %CD4-CD8- T cell	CD28- CD4-CD8- T cell %CD4-CD8- T cell || ||	TRUE	igd	NA	NA	NA	NA	NA	NA	NA	19	10352442	5.87e-14	0.0406406	Rheumatoid arthritis	TRUE	reported	thbSEP	textfile	13621	262844	276465	0.000204019	56.4153	2	1	TRUE
rs548877	G	A	G	A	0.102047	-0.02117	0.176029	0.0778	FALSE	FALSE	FALSE	ebi-a-GCST90001653	11	118300240	0.04787	3440	0.6583	CD28- CD4-CD8- T cell %CD4-CD8- T cell	CD28- CD4-CD8- T cell %CD4-CD8- T cell	CD28- CD4-CD8- T cell %CD4-CD8- T cell || ||	TRUE	igd	NA	NA	NA	NA	NA	NA	NA	11	118429525	5.46e-10	0.0164451	Rheumatoid arthritis	TRUE	reported	thbSEP	textfile	13621	262844	276465	0.00013926	38.5056	2	1	TRUE
rs6456160	C	T	C	T	-0.081607	-0.01994	0.556798	0.5711	FALSE	FALSE	FALSE	ebi-a-GCST90001653	6	167532731	0.02716	3440	0.4629	CD28- CD4-CD8- T cell %CD4-CD8- T cell	CD28- CD4-CD8- T cell %CD4-CD8- T cell	CD28- CD4-CD8- T cell %CD4-CD8- T cell || ||	TRUE	igd	TRUE	rs6456160	rs3093025	T	C	A	G	6	167117605	1.7e-10	0.0127784	Rheumatoid arthritis	TRUE	reported	thbSEP	textfile	13621	262844	276465	0.000147502	40.7848	2	1	TRUE
rs706778	T	C	T	C	0.0866177	-0.002085	0.524034	0.3545	FALSE	FALSE	FALSE	ebi-a-GCST90001653	10	6098949	0.02655	3440	0.9374	CD28- CD4-CD8- T cell %CD4-CD8- T cell	CD28- CD4-CD8- T cell %CD4-CD8- T cell	CD28- CD4-CD8- T cell %CD4-CD8- T cell || ||	TRUE	igd	NA	NA	NA	NA	NA	NA	NA	10	6056986	1.34e-11	0.0128056	Rheumatoid arthritis	TRUE	reported	thbSEP	textfile	13621	262844	276465	0.000165463	45.752	2	1	TRUE
rs72849211	G	C	G	C	0.219033	0.02371	0.130083	0.0401	FALSE	TRUE	FALSE	ebi-a-GCST90001653	6	28182896	0.06864	3440	0.7298	CD28- CD4-CD8- T cell %CD4-CD8- T cell	CD28- CD4-CD8- T cell %CD4-CD8- T cell	CD28- CD4-CD8- T cell %CD4-CD8- T cell || ||	TRUE	igd	NA	NA	NA	NA	NA	NA	NA	6	28215118	4.38e-34	0.0179948	Rheumatoid arthritis	TRUE	reported	thbSEP	textfile	13621	262844	276465	0.000535614	148.157	2	1	TRUE
rs73728294	G	A	G	A	0.266793	-0.05034	0.113191	0.0689	FALSE	FALSE	FALSE	ebi-a-GCST90001653	6	31170227	0.05301	3440	0.3424	CD28- CD4-CD8- T cell %CD4-CD8- T cell	CD28- CD4-CD8- T cell %CD4-CD8- T cell	CD28- CD4-CD8- T cell %CD4-CD8- T cell || ||	TRUE	igd	NA	NA	NA	NA	NA	NA	NA	6	31202450	5.25e-46	0.0187368	Rheumatoid arthritis	TRUE	reported	thbSEP	textfile	13621	262844	276465	0.000732824	202.747	2	1	TRUE
rs7574865	G	T	G	T	-0.113486	0.03314	0.767394	0.7206	FALSE	FALSE	FALSE	ebi-a-GCST90001653	2	191964633	0.02825	3440	0.2409	CD28- CD4-CD8- T cell %CD4-CD8- T cell	CD28- CD4-CD8- T cell %CD4-CD8- T cell	CD28- CD4-CD8- T cell %CD4-CD8- T cell || ||	TRUE	igd	NA	NA	NA	NA	NA	NA	NA	2	191099907	2.24e-14	0.0148621	Rheumatoid arthritis	TRUE	reported	thbSEP	textfile	13621	262844	276465	0.000210859	58.3071	2	1	TRUE
rs76824778	C	T	C	T	0.130532	-0.006463	0.0906656	0.0192	FALSE	FALSE	FALSE	ebi-a-GCST90001653	1	113239505	0.0908	3440	0.9433	CD28- CD4-CD8- T cell %CD4-CD8- T cell	CD28- CD4-CD8- T cell %CD4-CD8- T cell	CD28- CD4-CD8- T cell %CD4-CD8- T cell || ||	TRUE	igd	NA	NA	NA	NA	NA	NA	NA	1	112696883	1.32e-09	0.0215222	Rheumatoid arthritis	TRUE	reported	thbSEP	textfile	13621	262844	276465	0.000133034	36.7839	2	1	TRUE
rs7731626	A	G	A	G	-0.117043	0.0139	0.278721	0.4898	FALSE	FALSE	FALSE	ebi-a-GCST90001653	5	55444683	0.02552	3440	0.585901	CD28- CD4-CD8- T cell %CD4-CD8- T cell	CD28- CD4-CD8- T cell %CD4-CD8- T cell	CD28- CD4-CD8- T cell %CD4-CD8- T cell || ||	TRUE	igd	NA	NA	NA	NA	NA	NA	NA	5	56148856	5.08e-16	0.0144327	Rheumatoid arthritis	TRUE	reported	thbSEP	textfile	13621	262844	276465	0.000237822	65.7647	2	1	TRUE
rs78248443	T	C	T	C	-0.173002	-0.167	0.0753395	0.0033	FALSE	FALSE	FALSE	ebi-a-GCST90001653	1	65155172	0.2095	3440	0.4253	CD28- CD4-CD8- T cell %CD4-CD8- T cell	CD28- CD4-CD8- T cell %CD4-CD8- T cell	CD28- CD4-CD8- T cell %CD4-CD8- T cell || ||	TRUE	igd	NA	NA	NA	NA	NA	NA	NA	1	64689489	8.09e-12	0.025304	Rheumatoid arthritis	TRUE	reported	thbSEP	textfile	13621	262844	276465	0.000169048	46.7434	2	1	TRUE
rs7902904	A	G	A	G	0.0816081	-0.007185	0.530366	0.4458	FALSE	FALSE	FALSE	ebi-a-GCST90001653	10	63808661	0.02561	3440	0.7791	CD28- CD4-CD8- T cell %CD4-CD8- T cell	CD28- CD4-CD8- T cell %CD4-CD8- T cell	CD28- CD4-CD8- T cell %CD4-CD8- T cell || ||	TRUE	igd	NA	NA	NA	NA	NA	NA	NA	10	62048902	2.17e-10	0.0128543	Rheumatoid arthritis	TRUE	reported	thbSEP	textfile	13621	262844	276465	0.000145769	40.3057	2	1	TRUE
rs8002731	C	A	C	A	-0.0901996	-0.04129	0.362796	0.2634	FALSE	FALSE	FALSE	ebi-a-GCST90001653	13	40362229	0.02857	3440	0.1484	CD28- CD4-CD8- T cell %CD4-CD8- T cell	CD28- CD4-CD8- T cell %CD4-CD8- T cell	CD28- CD4-CD8- T cell %CD4-CD8- T cell || ||	TRUE	igd	NA	NA	NA	NA	NA	NA	NA	13	39788092	1.6e-11	0.0133849	Rheumatoid arthritis	TRUE	reported	thbSEP	textfile	13621	262844	276465	0.000164236	45.4125	2	1	TRUE
rs9265884	C	T	C	T	0.18446	0.08587	0.269229	0.4452	FALSE	FALSE	FALSE	ebi-a-GCST90001653	6	31313212	0.03056	3440	0.00498001	CD28- CD4-CD8- T cell %CD4-CD8- T cell	CD28- CD4-CD8- T cell %CD4-CD8- T cell	CD28- CD4-CD8- T cell %CD4-CD8- T cell || ||	TRUE	igd	NA	NA	NA	NA	NA	NA	NA	6	31345435	9.03e-40	0.0139766	Rheumatoid arthritis	TRUE	reported	thbSEP	textfile	13621	262844	276465	0.000629633	174.18	2	1	TRUE
rs9268145	G	T	G	T	0.455384	0.07925	0.182745	0.0371	FALSE	FALSE	FALSE	ebi-a-GCST90001653	6	32257284	0.06807	3440	0.2444	CD28- CD4-CD8- T cell %CD4-CD8- T cell	CD28- CD4-CD8- T cell %CD4-CD8- T cell	CD28- CD4-CD8- T cell %CD4-CD8- T cell || ||	TRUE	igd	NA	NA	NA	NA	NA	NA	NA	6	32289507	1e-200	0.0150342	Rheumatoid arthritis	TRUE	reported	thbSEP	textfile	13621	262844	276465	0.00330762	917.47	2	1	TRUE
rs11513729	T	C	T	C	0.103409	-0.0678	0.380545	0.4651	FALSE	FALSE	FALSE	ebi-a-GCST90001656	12	112273499	0.0268	3440	0.0114599	CD28+ CD4-CD8- T cell %CD4-CD8- T cell	CD28+ CD4-CD8- T cell %CD4-CD8- T cell	CD28+ CD4-CD8- T cell %CD4-CD8- T cell || ||	TRUE	igd	NA	NA	NA	NA	NA	NA	NA	12	111835695	2.52e-15	0.0130686	Rheumatoid arthritis	TRUE	reported	thbSEP	textfile	13621	262844	276465	0.000226423	62.6117	2	1	TRUE
rs115625939	G	A	G	A	-0.515971	0.1783	0.131425	0.193	FALSE	FALSE	FALSE	ebi-a-GCST90001656	6	32583584	0.04445	3440	6.18e-05	CD28+ CD4-CD8- T cell %CD4-CD8- T cell	CD28+ CD4-CD8- T cell %CD4-CD8- T cell	CD28+ CD4-CD8- T cell %CD4-CD8- T cell || ||	TRUE	igd	NA	NA	NA	NA	NA	NA	NA	6	32615807	1.94e-136	0.0207537	Rheumatoid arthritis	TRUE	reported	thbSEP	textfile	13621	262844	276465	0.00223074	618.097	2	1	TRUE
rs13246321	C	T	C	T	0.119359	0.02608	0.149836	0.0455	FALSE	FALSE	FALSE	ebi-a-GCST90001656	7	128701331	0.06167	3440	0.6724	CD28+ CD4-CD8- T cell %CD4-CD8- T cell	CD28+ CD4-CD8- T cell %CD4-CD8- T cell	CD28+ CD4-CD8- T cell %CD4-CD8- T cell || ||	TRUE	igd	NA	NA	NA	NA	NA	NA	NA	7	129061277	8.54e-12	0.0174779	Rheumatoid arthritis	TRUE	reported	thbSEP	textfile	13621	262844	276465	0.000168662	46.6368	2	1	TRUE
rs16903065	A	C	A	C	-0.142869	-0.01749	0.115562	0.2023	FALSE	FALSE	FALSE	ebi-a-GCST90001656	8	129540464	0.03131	3440	0.5764	CD28+ CD4-CD8- T cell %CD4-CD8- T cell	CD28+ CD4-CD8- T cell %CD4-CD8- T cell	CD28+ CD4-CD8- T cell %CD4-CD8- T cell || ||	TRUE	igd	NA	NA	NA	NA	NA	NA	NA	8	128528218	4.56e-12	0.0206494	Rheumatoid arthritis	TRUE	reported	thbSEP	textfile	13621	262844	276465	0.000173119	47.8694	2	1	TRUE
rs2045793	G	A	G	A	-0.0881601	0.04591	0.242732	0.227	FALSE	FALSE	FALSE	ebi-a-GCST90001656	1	38635462	0.02936	3440	0.118	CD28+ CD4-CD8- T cell %CD4-CD8- T cell	CD28+ CD4-CD8- T cell %CD4-CD8- T cell	CD28+ CD4-CD8- T cell %CD4-CD8- T cell || ||	TRUE	igd	NA	NA	NA	NA	NA	NA	NA	1	38169790	4.73e-09	0.0150533	Rheumatoid arthritis	TRUE	reported	thbSEP	textfile	13621	262844	276465	0.000124047	34.2987	2	1	TRUE
rs2476601	G	A	G	A	-0.355788	-0.003814	0.851561	0.9817	FALSE	FALSE	FALSE	ebi-a-GCST90001656	1	114377568	0.09392	3440	0.9676	CD28+ CD4-CD8- T cell %CD4-CD8- T cell	CD28+ CD4-CD8- T cell %CD4-CD8- T cell	CD28+ CD4-CD8- T cell %CD4-CD8- T cell || ||	TRUE	igd	NA	NA	NA	NA	NA	NA	NA	1	113834946	1.89e-102	0.0165552	Rheumatoid arthritis	TRUE	reported	thbSEP	textfile	13621	262844	276465	0.00166782	461.86	2	1	TRUE
rs28366143	A	C	A	C	0.445639	-0.01308	0.114772	0.1593	FALSE	FALSE	FALSE	ebi-a-GCST90001656	6	31364832	0.03862	3440	0.7349	CD28+ CD4-CD8- T cell %CD4-CD8- T cell	CD28+ CD4-CD8- T cell %CD4-CD8- T cell	CD28+ CD4-CD8- T cell %CD4-CD8- T cell || ||	TRUE	igd	NA	NA	NA	NA	NA	NA	NA	6	31397055	2.82e-135	0.0180028	Rheumatoid arthritis	TRUE	reported	thbSEP	textfile	13621	262844	276465	0.00221149	612.75	2	1	TRUE
rs3087243	A	G	A	G	-0.106542	-0.02519	0.329393	0.5519	FALSE	FALSE	FALSE	ebi-a-GCST90001656	2	204738919	0.02633	3440	0.3387	CD28+ CD4-CD8- T cell %CD4-CD8- T cell	CD28+ CD4-CD8- T cell %CD4-CD8- T cell	CD28+ CD4-CD8- T cell %CD4-CD8- T cell || ||	TRUE	igd	NA	NA	NA	NA	NA	NA	NA	2	203874196	8.2e-15	0.0137219	Rheumatoid arthritis	TRUE	reported	thbSEP	textfile	13621	262844	276465	0.000218011	60.2851	2	1	TRUE
rs34517899	G	C	G	C	-0.196803	-0.01326	0.11029	0.1993	FALSE	TRUE	FALSE	ebi-a-GCST90001656	6	33635309	0.03335	3440	0.691	CD28+ CD4-CD8- T cell %CD4-CD8- T cell	CD28+ CD4-CD8- T cell %CD4-CD8- T cell	CD28+ CD4-CD8- T cell %CD4-CD8- T cell || ||	TRUE	igd	NA	NA	NA	NA	NA	NA	NA	6	33667532	2.17e-20	0.0212676	Rheumatoid arthritis	TRUE	reported	thbSEP	textfile	13621	262844	276465	0.000309636	85.6295	2	1	TRUE
rs34536443	C	G	C	G	-0.305253	0.09507	0.0300851	0.0263	FALSE	TRUE	FALSE	ebi-a-GCST90001656	19	10463118	0.07741	3440	0.2195	CD28+ CD4-CD8- T cell %CD4-CD8- T cell	CD28+ CD4-CD8- T cell %CD4-CD8- T cell	CD28+ CD4-CD8- T cell %CD4-CD8- T cell || ||	TRUE	igd	NA	NA	NA	NA	NA	NA	NA	19	10352442	5.87e-14	0.0406406	Rheumatoid arthritis	TRUE	reported	thbSEP	textfile	13621	262844	276465	0.000204019	56.4153	2	1	TRUE
rs548877	G	A	G	A	0.102047	0.02117	0.176029	0.0778	FALSE	FALSE	FALSE	ebi-a-GCST90001656	11	118300240	0.04787	3440	0.6583	CD28+ CD4-CD8- T cell %CD4-CD8- T cell	CD28+ CD4-CD8- T cell %CD4-CD8- T cell	CD28+ CD4-CD8- T cell %CD4-CD8- T cell || ||	TRUE	igd	NA	NA	NA	NA	NA	NA	NA	11	118429525	5.46e-10	0.0164451	Rheumatoid arthritis	TRUE	reported	thbSEP	textfile	13621	262844	276465	0.00013926	38.5056	2	1	TRUE
rs6456160	C	T	C	T	-0.081607	0.01994	0.556798	0.5711	FALSE	FALSE	FALSE	ebi-a-GCST90001656	6	167532731	0.02716	3440	0.4629	CD28+ CD4-CD8- T cell %CD4-CD8- T cell	CD28+ CD4-CD8- T cell %CD4-CD8- T cell	CD28+ CD4-CD8- T cell %CD4-CD8- T cell || ||	TRUE	igd	TRUE	rs6456160	rs3093025	T	C	A	G	6	167117605	1.7e-10	0.0127784	Rheumatoid arthritis	TRUE	reported	thbSEP	textfile	13621	262844	276465	0.000147502	40.7848	2	1	TRUE
rs706778	T	C	T	C	0.0866177	0.002085	0.524034	0.3545	FALSE	FALSE	FALSE	ebi-a-GCST90001656	10	6098949	0.02655	3440	0.9374	CD28+ CD4-CD8- T cell %CD4-CD8- T cell	CD28+ CD4-CD8- T cell %CD4-CD8- T cell	CD28+ CD4-CD8- T cell %CD4-CD8- T cell || ||	TRUE	igd	NA	NA	NA	NA	NA	NA	NA	10	6056986	1.34e-11	0.0128056	Rheumatoid arthritis	TRUE	reported	thbSEP	textfile	13621	262844	276465	0.000165463	45.752	2	1	TRUE
rs72849211	G	C	G	C	0.219033	-0.02371	0.130083	0.0401	FALSE	TRUE	FALSE	ebi-a-GCST90001656	6	28182896	0.06864	3440	0.7298	CD28+ CD4-CD8- T cell %CD4-CD8- T cell	CD28+ CD4-CD8- T cell %CD4-CD8- T cell	CD28+ CD4-CD8- T cell %CD4-CD8- T cell || ||	TRUE	igd	NA	NA	NA	NA	NA	NA	NA	6	28215118	4.38e-34	0.0179948	Rheumatoid arthritis	TRUE	reported	thbSEP	textfile	13621	262844	276465	0.000535614	148.157	2	1	TRUE
rs73728294	G	A	G	A	0.266793	0.05034	0.113191	0.0689	FALSE	FALSE	FALSE	ebi-a-GCST90001656	6	31170227	0.05301	3440	0.3424	CD28+ CD4-CD8- T cell %CD4-CD8- T cell	CD28+ CD4-CD8- T cell %CD4-CD8- T cell	CD28+ CD4-CD8- T cell %CD4-CD8- T cell || ||	TRUE	igd	NA	NA	NA	NA	NA	NA	NA	6	31202450	5.25e-46	0.0187368	Rheumatoid arthritis	TRUE	reported	thbSEP	textfile	13621	262844	276465	0.000732824	202.747	2	1	TRUE
rs7574865	G	T	G	T	-0.113486	-0.03314	0.767394	0.7206	FALSE	FALSE	FALSE	ebi-a-GCST90001656	2	191964633	0.02825	3440	0.2409	CD28+ CD4-CD8- T cell %CD4-CD8- T cell	CD28+ CD4-CD8- T cell %CD4-CD8- T cell	CD28+ CD4-CD8- T cell %CD4-CD8- T cell || ||	TRUE	igd	NA	NA	NA	NA	NA	NA	NA	2	191099907	2.24e-14	0.0148621	Rheumatoid arthritis	TRUE	reported	thbSEP	textfile	13621	262844	276465	0.000210859	58.3071	2	1	TRUE
rs76824778	C	T	C	T	0.130532	0.006463	0.0906656	0.0192	FALSE	FALSE	FALSE	ebi-a-GCST90001656	1	113239505	0.0908	3440	0.9433	CD28+ CD4-CD8- T cell %CD4-CD8- T cell	CD28+ CD4-CD8- T cell %CD4-CD8- T cell	CD28+ CD4-CD8- T cell %CD4-CD8- T cell || ||	TRUE	igd	NA	NA	NA	NA	NA	NA	NA	1	112696883	1.32e-09	0.0215222	Rheumatoid arthritis	TRUE	reported	thbSEP	textfile	13621	262844	276465	0.000133034	36.7839	2	1	TRUE
rs7731626	A	G	A	G	-0.117043	-0.0139	0.278721	0.4898	FALSE	FALSE	FALSE	ebi-a-GCST90001656	5	55444683	0.02552	3440	0.585901	CD28+ CD4-CD8- T cell %CD4-CD8- T cell	CD28+ CD4-CD8- T cell %CD4-CD8- T cell	CD28+ CD4-CD8- T cell %CD4-CD8- T cell || ||	TRUE	igd	NA	NA	NA	NA	NA	NA	NA	5	56148856	5.08e-16	0.0144327	Rheumatoid arthritis	TRUE	reported	thbSEP	textfile	13621	262844	276465	0.000237822	65.7647	2	1	TRUE
rs78248443	T	C	T	C	-0.173002	0.167	0.0753395	0.0033	FALSE	FALSE	FALSE	ebi-a-GCST90001656	1	65155172	0.2095	3440	0.4253	CD28+ CD4-CD8- T cell %CD4-CD8- T cell	CD28+ CD4-CD8- T cell %CD4-CD8- T cell	CD28+ CD4-CD8- T cell %CD4-CD8- T cell || ||	TRUE	igd	NA	NA	NA	NA	NA	NA	NA	1	64689489	8.09e-12	0.025304	Rheumatoid arthritis	TRUE	reported	thbSEP	textfile	13621	262844	276465	0.000169048	46.7434	2	1	TRUE
rs7902904	A	G	A	G	0.0816081	0.007185	0.530366	0.4458	FALSE	FALSE	FALSE	ebi-a-GCST90001656	10	63808661	0.02561	3440	0.7791	CD28+ CD4-CD8- T cell %CD4-CD8- T cell	CD28+ CD4-CD8- T cell %CD4-CD8- T cell	CD28+ CD4-CD8- T cell %CD4-CD8- T cell || ||	TRUE	igd	NA	NA	NA	NA	NA	NA	NA	10	62048902	2.17e-10	0.0128543	Rheumatoid arthritis	TRUE	reported	thbSEP	textfile	13621	262844	276465	0.000145769	40.3057	2	1	TRUE
rs8002731	C	A	C	A	-0.0901996	0.04129	0.362796	0.2634	FALSE	FALSE	FALSE	ebi-a-GCST90001656	13	40362229	0.02857	3440	0.1484	CD28+ CD4-CD8- T cell %CD4-CD8- T cell	CD28+ CD4-CD8- T cell %CD4-CD8- T cell	CD28+ CD4-CD8- T cell %CD4-CD8- T cell || ||	TRUE	igd	NA	NA	NA	NA	NA	NA	NA	13	39788092	1.6e-11	0.0133849	Rheumatoid arthritis	TRUE	reported	thbSEP	textfile	13621	262844	276465	0.000164236	45.4125	2	1	TRUE
rs9265884	C	T	C	T	0.18446	-0.08587	0.269229	0.4452	FALSE	FALSE	FALSE	ebi-a-GCST90001656	6	31313212	0.03056	3440	0.00498001	CD28+ CD4-CD8- T cell %CD4-CD8- T cell	CD28+ CD4-CD8- T cell %CD4-CD8- T cell	CD28+ CD4-CD8- T cell %CD4-CD8- T cell || ||	TRUE	igd	NA	NA	NA	NA	NA	NA	NA	6	31345435	9.03e-40	0.0139766	Rheumatoid arthritis	TRUE	reported	thbSEP	textfile	13621	262844	276465	0.000629633	174.18	2	1	TRUE
rs9268145	G	T	G	T	0.455384	-0.07925	0.182745	0.0371	FALSE	FALSE	FALSE	ebi-a-GCST90001656	6	32257284	0.06807	3440	0.2444	CD28+ CD4-CD8- T cell %CD4-CD8- T cell	CD28+ CD4-CD8- T cell %CD4-CD8- T cell	CD28+ CD4-CD8- T cell %CD4-CD8- T cell || ||	TRUE	igd	NA	NA	NA	NA	NA	NA	NA	6	32289507	1e-200	0.0150342	Rheumatoid arthritis	TRUE	reported	thbSEP	textfile	13621	262844	276465	0.00330762	917.47	2	1	TRUE
rs11513729	T	C	T	C	0.103409	-0.05723	0.380545	0.4651	FALSE	FALSE	FALSE	ebi-a-GCST90001667	12	112273499	0.0258	3440	0.0265999	CD28+ CD45RA- CD8dim T cell %T cell	CD28+ CD45RA- CD8dim T cell %T cell	CD28+ CD45RA- CD8dim T cell %T cell || ||	TRUE	igd	NA	NA	NA	NA	NA	NA	NA	12	111835695	2.52e-15	0.0130686	Rheumatoid arthritis	TRUE	reported	thbSEP	textfile	13621	262844	276465	0.000226423	62.6117	2	1	TRUE
rs115625939	G	A	G	A	-0.515971	0.148	0.131425	0.193	FALSE	FALSE	FALSE	ebi-a-GCST90001667	6	32583584	0.04334	3440	0.000644006	CD28+ CD45RA- CD8dim T cell %T cell	CD28+ CD45RA- CD8dim T cell %T cell	CD28+ CD45RA- CD8dim T cell %T cell || ||	TRUE	igd	NA	NA	NA	NA	NA	NA	NA	6	32615807	1.94e-136	0.0207537	Rheumatoid arthritis	TRUE	reported	thbSEP	textfile	13621	262844	276465	0.00223074	618.097	2	1	TRUE
rs13246321	C	T	C	T	0.119359	-0.01064	0.149836	0.0455	FALSE	FALSE	FALSE	ebi-a-GCST90001667	7	128701331	0.05861	3440	0.856	CD28+ CD45RA- CD8dim T cell %T cell	CD28+ CD45RA- CD8dim T cell %T cell	CD28+ CD45RA- CD8dim T cell %T cell || ||	TRUE	igd	NA	NA	NA	NA	NA	NA	NA	7	129061277	8.54e-12	0.0174779	Rheumatoid arthritis	TRUE	reported	thbSEP	textfile	13621	262844	276465	0.000168662	46.6368	2	1	TRUE
rs16903065	A	C	A	C	-0.142869	0.003614	0.115562	0.2023	FALSE	FALSE	FALSE	ebi-a-GCST90001667	8	129540464	0.02947	3440	0.9024	CD28+ CD45RA- CD8dim T cell %T cell	CD28+ CD45RA- CD8dim T cell %T cell	CD28+ CD45RA- CD8dim T cell %T cell || ||	TRUE	igd	NA	NA	NA	NA	NA	NA	NA	8	128528218	4.56e-12	0.0206494	Rheumatoid arthritis	TRUE	reported	thbSEP	textfile	13621	262844	276465	0.000173119	47.8694	2	1	TRUE
rs2045793	G	A	G	A	-0.0881601	-0.01258	0.242732	0.227	FALSE	FALSE	FALSE	ebi-a-GCST90001667	1	38635462	0.02753	3440	0.6477	CD28+ CD45RA- CD8dim T cell %T cell	CD28+ CD45RA- CD8dim T cell %T cell	CD28+ CD45RA- CD8dim T cell %T cell || ||	TRUE	igd	NA	NA	NA	NA	NA	NA	NA	1	38169790	4.73e-09	0.0150533	Rheumatoid arthritis	TRUE	reported	thbSEP	textfile	13621	262844	276465	0.000124047	34.2987	2	1	TRUE
rs2476601	G	A	G	A	-0.355788	0.03153	0.851561	0.9817	FALSE	FALSE	FALSE	ebi-a-GCST90001667	1	114377568	0.08838	3440	0.7213	CD28+ CD45RA- CD8dim T cell %T cell	CD28+ CD45RA- CD8dim T cell %T cell	CD28+ CD45RA- CD8dim T cell %T cell || ||	TRUE	igd	NA	NA	NA	NA	NA	NA	NA	1	113834946	1.89e-102	0.0165552	Rheumatoid arthritis	TRUE	reported	thbSEP	textfile	13621	262844	276465	0.00166782	461.86	2	1	TRUE
rs28366143	A	C	A	C	0.445639	-0.02076	0.114772	0.1593	FALSE	FALSE	FALSE	ebi-a-GCST90001667	6	31364832	0.03776	3440	0.5825	CD28+ CD45RA- CD8dim T cell %T cell	CD28+ CD45RA- CD8dim T cell %T cell	CD28+ CD45RA- CD8dim T cell %T cell || ||	TRUE	igd	NA	NA	NA	NA	NA	NA	NA	6	31397055	2.82e-135	0.0180028	Rheumatoid arthritis	TRUE	reported	thbSEP	textfile	13621	262844	276465	0.00221149	612.75	2	1	TRUE
rs3087243	A	G	A	G	-0.106542	0.02147	0.329393	0.5519	FALSE	FALSE	FALSE	ebi-a-GCST90001667	2	204738919	0.02527	3440	0.3955	CD28+ CD45RA- CD8dim T cell %T cell	CD28+ CD45RA- CD8dim T cell %T cell	CD28+ CD45RA- CD8dim T cell %T cell || ||	TRUE	igd	NA	NA	NA	NA	NA	NA	NA	2	203874196	8.2e-15	0.0137219	Rheumatoid arthritis	TRUE	reported	thbSEP	textfile	13621	262844	276465	0.000218011	60.2851	2	1	TRUE
rs34517899	G	C	G	C	-0.196803	0.05732	0.11029	0.1993	FALSE	TRUE	FALSE	ebi-a-GCST90001667	6	33635309	0.03195	3440	0.0729004	CD28+ CD45RA- CD8dim T cell %T cell	CD28+ CD45RA- CD8dim T cell %T cell	CD28+ CD45RA- CD8dim T cell %T cell || ||	TRUE	igd	NA	NA	NA	NA	NA	NA	NA	6	33667532	2.17e-20	0.0212676	Rheumatoid arthritis	TRUE	reported	thbSEP	textfile	13621	262844	276465	0.000309636	85.6295	2	1	TRUE
rs34536443	C	G	C	G	-0.305253	-0.0246	0.0300851	0.0263	FALSE	TRUE	FALSE	ebi-a-GCST90001667	19	10463118	0.0733	3440	0.737199	CD28+ CD45RA- CD8dim T cell %T cell	CD28+ CD45RA- CD8dim T cell %T cell	CD28+ CD45RA- CD8dim T cell %T cell || ||	TRUE	igd	NA	NA	NA	NA	NA	NA	NA	19	10352442	5.87e-14	0.0406406	Rheumatoid arthritis	TRUE	reported	thbSEP	textfile	13621	262844	276465	0.000204019	56.4153	2	1	TRUE
rs548877	G	A	G	A	0.102047	-0.07899	0.176029	0.0778	FALSE	FALSE	FALSE	ebi-a-GCST90001667	11	118300240	0.04534	3440	0.0815399	CD28+ CD45RA- CD8dim T cell %T cell	CD28+ CD45RA- CD8dim T cell %T cell	CD28+ CD45RA- CD8dim T cell %T cell || ||	TRUE	igd	NA	NA	NA	NA	NA	NA	NA	11	118429525	5.46e-10	0.0164451	Rheumatoid arthritis	TRUE	reported	thbSEP	textfile	13621	262844	276465	0.00013926	38.5056	2	1	TRUE
rs6456160	C	T	C	T	-0.081607	0.02677	0.556798	0.5711	FALSE	FALSE	FALSE	ebi-a-GCST90001667	6	167532731	0.02626	3440	0.3081	CD28+ CD45RA- CD8dim T cell %T cell	CD28+ CD45RA- CD8dim T cell %T cell	CD28+ CD45RA- CD8dim T cell %T cell || ||	TRUE	igd	TRUE	rs6456160	rs3093025	T	C	A	G	6	167117605	1.7e-10	0.0127784	Rheumatoid arthritis	TRUE	reported	thbSEP	textfile	13621	262844	276465	0.000147502	40.7848	2	1	TRUE
rs706778	T	C	T	C	0.0866177	0.006594	0.524034	0.3545	FALSE	FALSE	FALSE	ebi-a-GCST90001667	10	6098949	0.02518	3440	0.7935	CD28+ CD45RA- CD8dim T cell %T cell	CD28+ CD45RA- CD8dim T cell %T cell	CD28+ CD45RA- CD8dim T cell %T cell || ||	TRUE	igd	NA	NA	NA	NA	NA	NA	NA	10	6056986	1.34e-11	0.0128056	Rheumatoid arthritis	TRUE	reported	thbSEP	textfile	13621	262844	276465	0.000165463	45.752	2	1	TRUE
rs72849211	G	C	G	C	0.219033	-0.08616	0.130083	0.0401	FALSE	TRUE	FALSE	ebi-a-GCST90001667	6	28182896	0.06598	3440	0.1917	CD28+ CD45RA- CD8dim T cell %T cell	CD28+ CD45RA- CD8dim T cell %T cell	CD28+ CD45RA- CD8dim T cell %T cell || ||	TRUE	igd	NA	NA	NA	NA	NA	NA	NA	6	28215118	4.38e-34	0.0179948	Rheumatoid arthritis	TRUE	reported	thbSEP	textfile	13621	262844	276465	0.000535614	148.157	2	1	TRUE
rs73728294	G	A	G	A	0.266793	0.004007	0.113191	0.0689	FALSE	FALSE	FALSE	ebi-a-GCST90001667	6	31170227	0.05093	3440	0.9373	CD28+ CD45RA- CD8dim T cell %T cell	CD28+ CD45RA- CD8dim T cell %T cell	CD28+ CD45RA- CD8dim T cell %T cell || ||	TRUE	igd	NA	NA	NA	NA	NA	NA	NA	6	31202450	5.25e-46	0.0187368	Rheumatoid arthritis	TRUE	reported	thbSEP	textfile	13621	262844	276465	0.000732824	202.747	2	1	TRUE
rs7574865	G	T	G	T	-0.113486	-0.02157	0.767394	0.7206	FALSE	FALSE	FALSE	ebi-a-GCST90001667	2	191964633	0.02671	3440	0.4194	CD28+ CD45RA- CD8dim T cell %T cell	CD28+ CD45RA- CD8dim T cell %T cell	CD28+ CD45RA- CD8dim T cell %T cell || ||	TRUE	igd	NA	NA	NA	NA	NA	NA	NA	2	191099907	2.24e-14	0.0148621	Rheumatoid arthritis	TRUE	reported	thbSEP	textfile	13621	262844	276465	0.000210859	58.3071	2	1	TRUE
rs76824778	C	T	C	T	0.130532	-0.1335	0.0906656	0.0192	FALSE	FALSE	FALSE	ebi-a-GCST90001667	1	113239505	0.08527	3440	0.1176	CD28+ CD45RA- CD8dim T cell %T cell	CD28+ CD45RA- CD8dim T cell %T cell	CD28+ CD45RA- CD8dim T cell %T cell || ||	TRUE	igd	NA	NA	NA	NA	NA	NA	NA	1	112696883	1.32e-09	0.0215222	Rheumatoid arthritis	TRUE	reported	thbSEP	textfile	13621	262844	276465	0.000133034	36.7839	2	1	TRUE
rs7731626	A	G	A	G	-0.117043	-0.03257	0.278721	0.4898	FALSE	FALSE	FALSE	ebi-a-GCST90001667	5	55444683	0.0239	3440	0.1729	CD28+ CD45RA- CD8dim T cell %T cell	CD28+ CD45RA- CD8dim T cell %T cell	CD28+ CD45RA- CD8dim T cell %T cell || ||	TRUE	igd	NA	NA	NA	NA	NA	NA	NA	5	56148856	5.08e-16	0.0144327	Rheumatoid arthritis	TRUE	reported	thbSEP	textfile	13621	262844	276465	0.000237822	65.7647	2	1	TRUE
rs78248443	T	C	T	C	-0.173002	-0.2124	0.0753395	0.0033	FALSE	FALSE	FALSE	ebi-a-GCST90001667	1	65155172	0.1952	3440	0.2766	CD28+ CD45RA- CD8dim T cell %T cell	CD28+ CD45RA- CD8dim T cell %T cell	CD28+ CD45RA- CD8dim T cell %T cell || ||	TRUE	igd	NA	NA	NA	NA	NA	NA	NA	1	64689489	8.09e-12	0.025304	Rheumatoid arthritis	TRUE	reported	thbSEP	textfile	13621	262844	276465	0.000169048	46.7434	2	1	TRUE
rs7902904	A	G	A	G	0.0816081	0.00236	0.530366	0.4458	FALSE	FALSE	FALSE	ebi-a-GCST90001667	10	63808661	0.02419	3440	0.9223	CD28+ CD45RA- CD8dim T cell %T cell	CD28+ CD45RA- CD8dim T cell %T cell	CD28+ CD45RA- CD8dim T cell %T cell || ||	TRUE	igd	NA	NA	NA	NA	NA	NA	NA	10	62048902	2.17e-10	0.0128543	Rheumatoid arthritis	TRUE	reported	thbSEP	textfile	13621	262844	276465	0.000145769	40.3057	2	1	TRUE
rs8002731	C	A	C	A	-0.0901996	-7.07e-05	0.362796	0.2634	FALSE	FALSE	FALSE	ebi-a-GCST90001667	13	40362229	0.02689	3440	0.9979	CD28+ CD45RA- CD8dim T cell %T cell	CD28+ CD45RA- CD8dim T cell %T cell	CD28+ CD45RA- CD8dim T cell %T cell || ||	TRUE	igd	NA	NA	NA	NA	NA	NA	NA	13	39788092	1.6e-11	0.0133849	Rheumatoid arthritis	TRUE	reported	thbSEP	textfile	13621	262844	276465	0.000164236	45.4125	2	1	TRUE
rs9265884	C	T	C	T	0.18446	-0.07367	0.269229	0.4452	FALSE	FALSE	FALSE	ebi-a-GCST90001667	6	31313212	0.03026	3440	0.0149799	CD28+ CD45RA- CD8dim T cell %T cell	CD28+ CD45RA- CD8dim T cell %T cell	CD28+ CD45RA- CD8dim T cell %T cell || ||	TRUE	igd	NA	NA	NA	NA	NA	NA	NA	6	31345435	9.03e-40	0.0139766	Rheumatoid arthritis	TRUE	reported	thbSEP	textfile	13621	262844	276465	0.000629633	174.18	2	1	TRUE
rs9268145	G	T	G	T	0.455384	0.06069	0.182745	0.0371	FALSE	FALSE	FALSE	ebi-a-GCST90001667	6	32257284	0.06458	3440	0.3474	CD28+ CD45RA- CD8dim T cell %T cell	CD28+ CD45RA- CD8dim T cell %T cell	CD28+ CD45RA- CD8dim T cell %T cell || ||	TRUE	igd	NA	NA	NA	NA	NA	NA	NA	6	32289507	1e-200	0.0150342	Rheumatoid arthritis	TRUE	reported	thbSEP	textfile	13621	262844	276465	0.00330762	917.47	2	1	TRUE
rs11513729	T	C	T	C	0.103409	0.06552	0.380545	0.4651	FALSE	FALSE	FALSE	ebi-a-GCST90001750	12	112273499	0.03461	1836	0.0584898	CD20 on IgD+ CD38- unswitched memory B cell	CD20 on IgD+ CD38- unswitched memory B cell	CD20 on IgD+ CD38- unswitched memory B cell || ||	TRUE	igd	NA	NA	NA	NA	NA	NA	NA	12	111835695	2.52e-15	0.0130686	Rheumatoid arthritis	TRUE	reported	thbSEP	textfile	13621	262844	276465	0.000226423	62.6117	2	1	TRUE
rs115625939	G	A	G	A	-0.515971	0.2075	0.131425	0.1966	FALSE	FALSE	FALSE	ebi-a-GCST90001750	6	32583584	0.05614	1836	0.000226199	CD20 on IgD+ CD38- unswitched memory B cell	CD20 on IgD+ CD38- unswitched memory B cell	CD20 on IgD+ CD38- unswitched memory B cell || ||	TRUE	igd	NA	NA	NA	NA	NA	NA	NA	6	32615807	1.94e-136	0.0207537	Rheumatoid arthritis	TRUE	reported	thbSEP	textfile	13621	262844	276465	0.00223074	618.097	2	1	TRUE
rs13246321	C	T	C	T	0.119359	0.025	0.149836	0.0509	FALSE	FALSE	FALSE	ebi-a-GCST90001750	7	128701331	0.07761	1836	0.7474	CD20 on IgD+ CD38- unswitched memory B cell	CD20 on IgD+ CD38- unswitched memory B cell	CD20 on IgD+ CD38- unswitched memory B cell || ||	TRUE	igd	NA	NA	NA	NA	NA	NA	NA	7	129061277	8.54e-12	0.0174779	Rheumatoid arthritis	TRUE	reported	thbSEP	textfile	13621	262844	276465	0.000168662	46.6368	2	1	TRUE
rs16903065	A	C	A	C	-0.142869	0.01062	0.115562	0.2078	FALSE	FALSE	FALSE	ebi-a-GCST90001750	8	129540464	0.04161	1836	0.7986	CD20 on IgD+ CD38- unswitched memory B cell	CD20 on IgD+ CD38- unswitched memory B cell	CD20 on IgD+ CD38- unswitched memory B cell || ||	TRUE	igd	NA	NA	NA	NA	NA	NA	NA	8	128528218	4.56e-12	0.0206494	Rheumatoid arthritis	TRUE	reported	thbSEP	textfile	13621	262844	276465	0.000173119	47.8694	2	1	TRUE
rs2045793	G	A	G	A	-0.0881601	-0.01037	0.242732	0.2318	FALSE	FALSE	FALSE	ebi-a-GCST90001750	1	38635462	0.04073	1836	0.799	CD20 on IgD+ CD38- unswitched memory B cell	CD20 on IgD+ CD38- unswitched memory B cell	CD20 on IgD+ CD38- unswitched memory B cell || ||	TRUE	igd	NA	NA	NA	NA	NA	NA	NA	1	38169790	4.73e-09	0.0150533	Rheumatoid arthritis	TRUE	reported	thbSEP	textfile	13621	262844	276465	0.000124047	34.2987	2	1	TRUE
rs2476601	G	A	G	A	-0.355788	0.0226	0.851561	0.9828	FALSE	FALSE	FALSE	ebi-a-GCST90001750	1	114377568	0.1296	1836	0.8616	CD20 on IgD+ CD38- unswitched memory B cell	CD20 on IgD+ CD38- unswitched memory B cell	CD20 on IgD+ CD38- unswitched memory B cell || ||	TRUE	igd	NA	NA	NA	NA	NA	NA	NA	1	113834946	1.89e-102	0.0165552	Rheumatoid arthritis	TRUE	reported	thbSEP	textfile	13621	262844	276465	0.00166782	461.86	2	1	TRUE
rs28366143	A	C	A	C	0.445639	-0.0629	0.114772	0.1612	FALSE	FALSE	FALSE	ebi-a-GCST90001750	6	31364832	0.04872	1836	0.1969	CD20 on IgD+ CD38- unswitched memory B cell	CD20 on IgD+ CD38- unswitched memory B cell	CD20 on IgD+ CD38- unswitched memory B cell || ||	TRUE	igd	NA	NA	NA	NA	NA	NA	NA	6	31397055	2.82e-135	0.0180028	Rheumatoid arthritis	TRUE	reported	thbSEP	textfile	13621	262844	276465	0.00221149	612.75	2	1	TRUE
rs3087243	A	G	A	G	-0.106542	0.04906	0.329393	0.5629	FALSE	FALSE	FALSE	ebi-a-GCST90001750	2	204738919	0.03553	1836	0.1675	CD20 on IgD+ CD38- unswitched memory B cell	CD20 on IgD+ CD38- unswitched memory B cell	CD20 on IgD+ CD38- unswitched memory B cell || ||	TRUE	igd	NA	NA	NA	NA	NA	NA	NA	2	203874196	8.2e-15	0.0137219	Rheumatoid arthritis	TRUE	reported	thbSEP	textfile	13621	262844	276465	0.000218011	60.2851	2	1	TRUE
rs34517899	G	C	G	C	-0.196803	0.0573	0.11029	0.1969	FALSE	TRUE	FALSE	ebi-a-GCST90001750	6	33635309	0.04407	1836	0.1937	CD20 on IgD+ CD38- unswitched memory B cell	CD20 on IgD+ CD38- unswitched memory B cell	CD20 on IgD+ CD38- unswitched memory B cell || ||	TRUE	igd	NA	NA	NA	NA	NA	NA	NA	6	33667532	2.17e-20	0.0212676	Rheumatoid arthritis	TRUE	reported	thbSEP	textfile	13621	262844	276465	0.000309636	85.6295	2	1	TRUE
rs34536443	C	G	C	G	-0.305253	-0.1831	0.0300851	0.0297	FALSE	TRUE	FALSE	ebi-a-GCST90001750	19	10463118	0.09916	1836	0.0650399	CD20 on IgD+ CD38- unswitched memory B cell	CD20 on IgD+ CD38- unswitched memory B cell	CD20 on IgD+ CD38- unswitched memory B cell || ||	TRUE	igd	NA	NA	NA	NA	NA	NA	NA	19	10352442	5.87e-14	0.0406406	Rheumatoid arthritis	TRUE	reported	thbSEP	textfile	13621	262844	276465	0.000204019	56.4153	2	1	TRUE
rs548877	G	A	G	A	0.102047	-0.07172	0.176029	0.0765	FALSE	FALSE	FALSE	ebi-a-GCST90001750	11	118300240	0.06383	1836	0.2614	CD20 on IgD+ CD38- unswitched memory B cell	CD20 on IgD+ CD38- unswitched memory B cell	CD20 on IgD+ CD38- unswitched memory B cell || ||	TRUE	igd	NA	NA	NA	NA	NA	NA	NA	11	118429525	5.46e-10	0.0164451	Rheumatoid arthritis	TRUE	reported	thbSEP	textfile	13621	262844	276465	0.00013926	38.5056	2	1	TRUE
rs6456160	C	T	C	T	-0.081607	0.01324	0.556798	0.5686	FALSE	FALSE	FALSE	ebi-a-GCST90001750	6	167532731	0.03446	1836	0.7008	CD20 on IgD+ CD38- unswitched memory B cell	CD20 on IgD+ CD38- unswitched memory B cell	CD20 on IgD+ CD38- unswitched memory B cell || ||	TRUE	igd	TRUE	rs6456160	rs3093025	T	C	A	G	6	167117605	1.7e-10	0.0127784	Rheumatoid arthritis	TRUE	reported	thbSEP	textfile	13621	262844	276465	0.000147502	40.7848	2	1	TRUE
rs706778	T	C	T	C	0.0866177	0.02133	0.524034	0.3701	FALSE	FALSE	FALSE	ebi-a-GCST90001750	10	6098949	0.03571	1836	0.550399	CD20 on IgD+ CD38- unswitched memory B cell	CD20 on IgD+ CD38- unswitched memory B cell	CD20 on IgD+ CD38- unswitched memory B cell || ||	TRUE	igd	NA	NA	NA	NA	NA	NA	NA	10	6056986	1.34e-11	0.0128056	Rheumatoid arthritis	TRUE	reported	thbSEP	textfile	13621	262844	276465	0.000165463	45.752	2	1	TRUE
rs72849211	G	C	G	C	0.219033	-0.01819	0.130083	0.0384	FALSE	TRUE	FALSE	ebi-a-GCST90001750	6	28182896	0.09051	1836	0.8407	CD20 on IgD+ CD38- unswitched memory B cell	CD20 on IgD+ CD38- unswitched memory B cell	CD20 on IgD+ CD38- unswitched memory B cell || ||	TRUE	igd	NA	NA	NA	NA	NA	NA	NA	6	28215118	4.38e-34	0.0179948	Rheumatoid arthritis	TRUE	reported	thbSEP	textfile	13621	262844	276465	0.000535614	148.157	2	1	TRUE
rs73728294	G	A	G	A	0.266793	-0.07672	0.113191	0.0757	FALSE	FALSE	FALSE	ebi-a-GCST90001750	6	31170227	0.06591	1836	0.2445	CD20 on IgD+ CD38- unswitched memory B cell	CD20 on IgD+ CD38- unswitched memory B cell	CD20 on IgD+ CD38- unswitched memory B cell || ||	TRUE	igd	NA	NA	NA	NA	NA	NA	NA	6	31202450	5.25e-46	0.0187368	Rheumatoid arthritis	TRUE	reported	thbSEP	textfile	13621	262844	276465	0.000732824	202.747	2	1	TRUE
rs7574865	G	T	G	T	-0.113486	0.02044	0.767394	0.72	FALSE	FALSE	FALSE	ebi-a-GCST90001750	2	191964633	0.03722	1836	0.5829	CD20 on IgD+ CD38- unswitched memory B cell	CD20 on IgD+ CD38- unswitched memory B cell	CD20 on IgD+ CD38- unswitched memory B cell || ||	TRUE	igd	NA	NA	NA	NA	NA	NA	NA	2	191099907	2.24e-14	0.0148621	Rheumatoid arthritis	TRUE	reported	thbSEP	textfile	13621	262844	276465	0.000210859	58.3071	2	1	TRUE
rs76824778	C	T	C	T	0.130532	0.1561	0.0906656	0.0172	FALSE	FALSE	FALSE	ebi-a-GCST90001750	1	113239505	0.1296	1836	0.2288	CD20 on IgD+ CD38- unswitched memory B cell	CD20 on IgD+ CD38- unswitched memory B cell	CD20 on IgD+ CD38- unswitched memory B cell || ||	TRUE	igd	NA	NA	NA	NA	NA	NA	NA	1	112696883	1.32e-09	0.0215222	Rheumatoid arthritis	TRUE	reported	thbSEP	textfile	13621	262844	276465	0.000133034	36.7839	2	1	TRUE
rs7731626	A	G	A	G	-0.117043	0.01734	0.278721	0.4946	FALSE	FALSE	FALSE	ebi-a-GCST90001750	5	55444683	0.03418	1836	0.611999	CD20 on IgD+ CD38- unswitched memory B cell	CD20 on IgD+ CD38- unswitched memory B cell	CD20 on IgD+ CD38- unswitched memory B cell || ||	TRUE	igd	NA	NA	NA	NA	NA	NA	NA	5	56148856	5.08e-16	0.0144327	Rheumatoid arthritis	TRUE	reported	thbSEP	textfile	13621	262844	276465	0.000237822	65.7647	2	1	TRUE
rs78248443	T	C	T	C	-0.173002	-0.8564	0.0753395	0.0016	FALSE	FALSE	FALSE	ebi-a-GCST90001750	1	65155172	0.4373	1836	0.0503095	CD20 on IgD+ CD38- unswitched memory B cell	CD20 on IgD+ CD38- unswitched memory B cell	CD20 on IgD+ CD38- unswitched memory B cell || ||	TRUE	igd	NA	NA	NA	NA	NA	NA	NA	1	64689489	8.09e-12	0.025304	Rheumatoid arthritis	TRUE	reported	thbSEP	textfile	13621	262844	276465	0.000169048	46.7434	2	1	TRUE
rs7902904	A	G	A	G	0.0816081	-0.01887	0.530366	0.4513	FALSE	FALSE	FALSE	ebi-a-GCST90001750	10	63808661	0.03433	1836	0.582599	CD20 on IgD+ CD38- unswitched memory B cell	CD20 on IgD+ CD38- unswitched memory B cell	CD20 on IgD+ CD38- unswitched memory B cell || ||	TRUE	igd	NA	NA	NA	NA	NA	NA	NA	10	62048902	2.17e-10	0.0128543	Rheumatoid arthritis	TRUE	reported	thbSEP	textfile	13621	262844	276465	0.000145769	40.3057	2	1	TRUE
rs8002731	C	A	C	A	-0.0901996	-0.02677	0.362796	0.259	FALSE	FALSE	FALSE	ebi-a-GCST90001750	13	40362229	0.03873	1836	0.4895	CD20 on IgD+ CD38- unswitched memory B cell	CD20 on IgD+ CD38- unswitched memory B cell	CD20 on IgD+ CD38- unswitched memory B cell || ||	TRUE	igd	NA	NA	NA	NA	NA	NA	NA	13	39788092	1.6e-11	0.0133849	Rheumatoid arthritis	TRUE	reported	thbSEP	textfile	13621	262844	276465	0.000164236	45.4125	2	1	TRUE
rs9265884	C	T	C	T	0.18446	-0.04381	0.269229	0.4423	FALSE	FALSE	FALSE	ebi-a-GCST90001750	6	31313212	0.03674	1836	0.2333	CD20 on IgD+ CD38- unswitched memory B cell	CD20 on IgD+ CD38- unswitched memory B cell	CD20 on IgD+ CD38- unswitched memory B cell || ||	TRUE	igd	NA	NA	NA	NA	NA	NA	NA	6	31345435	9.03e-40	0.0139766	Rheumatoid arthritis	TRUE	reported	thbSEP	textfile	13621	262844	276465	0.000629633	174.18	2	1	TRUE
rs9268145	G	T	G	T	0.455384	-0.1047	0.182745	0.0368	FALSE	FALSE	FALSE	ebi-a-GCST90001750	6	32257284	0.09162	1836	0.2534	CD20 on IgD+ CD38- unswitched memory B cell	CD20 on IgD+ CD38- unswitched memory B cell	CD20 on IgD+ CD38- unswitched memory B cell || ||	TRUE	igd	NA	NA	NA	NA	NA	NA	NA	6	32289507	1e-200	0.0150342	Rheumatoid arthritis	TRUE	reported	thbSEP	textfile	13621	262844	276465	0.00330762	917.47	2	1	TRUE
rs11513729	T	C	T	C	0.103409	-0.02131	0.380545	0.464	FALSE	FALSE	FALSE	ebi-a-GCST90001751	12	112273499	0.02578	3657	0.4085	CD20 on IgD+ CD38+ B cell	CD20 on IgD+ CD38+ B cell	CD20 on IgD+ CD38+ B cell || ||	TRUE	igd	NA	NA	NA	NA	NA	NA	NA	12	111835695	2.52e-15	0.0130686	Rheumatoid arthritis	TRUE	reported	thbSEP	textfile	13621	262844	276465	0.000226423	62.6117	2	1	TRUE
rs115625939	G	A	G	A	-0.515971	0.205	0.131425	0.1933	FALSE	FALSE	FALSE	ebi-a-GCST90001751	6	32583584	0.04251	3657	1.49e-06	CD20 on IgD+ CD38+ B cell	CD20 on IgD+ CD38+ B cell	CD20 on IgD+ CD38+ B cell || ||	TRUE	igd	NA	NA	NA	NA	NA	NA	NA	6	32615807	1.94e-136	0.0207537	Rheumatoid arthritis	TRUE	reported	thbSEP	textfile	13621	262844	276465	0.00223074	618.097	2	1	TRUE
rs13246321	C	T	C	T	0.119359	0.07692	0.149836	0.0438	FALSE	FALSE	FALSE	ebi-a-GCST90001751	7	128701331	0.06031	3657	0.2023	CD20 on IgD+ CD38+ B cell	CD20 on IgD+ CD38+ B cell	CD20 on IgD+ CD38+ B cell || ||	TRUE	igd	NA	NA	NA	NA	NA	NA	NA	7	129061277	8.54e-12	0.0174779	Rheumatoid arthritis	TRUE	reported	thbSEP	textfile	13621	262844	276465	0.000168662	46.6368	2	1	TRUE
rs16903065	A	C	A	C	-0.142869	0.007549	0.115562	0.2078	FALSE	FALSE	FALSE	ebi-a-GCST90001751	8	129540464	0.0301	3657	0.802	CD20 on IgD+ CD38+ B cell	CD20 on IgD+ CD38+ B cell	CD20 on IgD+ CD38+ B cell || ||	TRUE	igd	NA	NA	NA	NA	NA	NA	NA	8	128528218	4.56e-12	0.0206494	Rheumatoid arthritis	TRUE	reported	thbSEP	textfile	13621	262844	276465	0.000173119	47.8694	2	1	TRUE
rs2045793	G	A	G	A	-0.0881601	0.002514	0.242732	0.232	FALSE	FALSE	FALSE	ebi-a-GCST90001751	1	38635462	0.02888	3657	0.9306	CD20 on IgD+ CD38+ B cell	CD20 on IgD+ CD38+ B cell	CD20 on IgD+ CD38+ B cell || ||	TRUE	igd	NA	NA	NA	NA	NA	NA	NA	1	38169790	4.73e-09	0.0150533	Rheumatoid arthritis	TRUE	reported	thbSEP	textfile	13621	262844	276465	0.000124047	34.2987	2	1	TRUE
rs2476601	G	A	G	A	-0.355788	0.0671	0.851561	0.9829	FALSE	FALSE	FALSE	ebi-a-GCST90001751	1	114377568	0.09468	3657	0.4786	CD20 on IgD+ CD38+ B cell	CD20 on IgD+ CD38+ B cell	CD20 on IgD+ CD38+ B cell || ||	TRUE	igd	NA	NA	NA	NA	NA	NA	NA	1	113834946	1.89e-102	0.0165552	Rheumatoid arthritis	TRUE	reported	thbSEP	textfile	13621	262844	276465	0.00166782	461.86	2	1	TRUE
rs28366143	A	C	A	C	0.445639	-0.04566	0.114772	0.1616	FALSE	FALSE	FALSE	ebi-a-GCST90001751	6	31364832	0.03669	3657	0.2134	CD20 on IgD+ CD38+ B cell	CD20 on IgD+ CD38+ B cell	CD20 on IgD+ CD38+ B cell || ||	TRUE	igd	NA	NA	NA	NA	NA	NA	NA	6	31397055	2.82e-135	0.0180028	Rheumatoid arthritis	TRUE	reported	thbSEP	textfile	13621	262844	276465	0.00221149	612.75	2	1	TRUE
rs3087243	A	G	A	G	-0.106542	-0.04086	0.329393	0.5585	FALSE	FALSE	FALSE	ebi-a-GCST90001751	2	204738919	0.02544	3657	0.1083	CD20 on IgD+ CD38+ B cell	CD20 on IgD+ CD38+ B cell	CD20 on IgD+ CD38+ B cell || ||	TRUE	igd	NA	NA	NA	NA	NA	NA	NA	2	203874196	8.2e-15	0.0137219	Rheumatoid arthritis	TRUE	reported	thbSEP	textfile	13621	262844	276465	0.000218011	60.2851	2	1	TRUE
rs34517899	G	C	G	C	-0.196803	0.02114	0.11029	0.1991	FALSE	TRUE	FALSE	ebi-a-GCST90001751	6	33635309	0.03232	3657	0.5132	CD20 on IgD+ CD38+ B cell	CD20 on IgD+ CD38+ B cell	CD20 on IgD+ CD38+ B cell || ||	TRUE	igd	NA	NA	NA	NA	NA	NA	NA	6	33667532	2.17e-20	0.0212676	Rheumatoid arthritis	TRUE	reported	thbSEP	textfile	13621	262844	276465	0.000309636	85.6295	2	1	TRUE
rs34536443	C	G	C	G	-0.305253	-0.03548	0.0300851	0.0256	FALSE	TRUE	FALSE	ebi-a-GCST90001751	19	10463118	0.07696	3657	0.6448	CD20 on IgD+ CD38+ B cell	CD20 on IgD+ CD38+ B cell	CD20 on IgD+ CD38+ B cell || ||	TRUE	igd	NA	NA	NA	NA	NA	NA	NA	19	10352442	5.87e-14	0.0406406	Rheumatoid arthritis	TRUE	reported	thbSEP	textfile	13621	262844	276465	0.000204019	56.4153	2	1	TRUE
rs548877	G	A	G	A	0.102047	-0.06157	0.176029	0.0764	FALSE	FALSE	FALSE	ebi-a-GCST90001751	11	118300240	0.04637	3657	0.1843	CD20 on IgD+ CD38+ B cell	CD20 on IgD+ CD38+ B cell	CD20 on IgD+ CD38+ B cell || ||	TRUE	igd	NA	NA	NA	NA	NA	NA	NA	11	118429525	5.46e-10	0.0164451	Rheumatoid arthritis	TRUE	reported	thbSEP	textfile	13621	262844	276465	0.00013926	38.5056	2	1	TRUE
rs6456160	C	T	C	T	-0.081607	0.0324	0.556798	0.5722	FALSE	FALSE	FALSE	ebi-a-GCST90001751	6	167532731	0.02517	3657	0.1981	CD20 on IgD+ CD38+ B cell	CD20 on IgD+ CD38+ B cell	CD20 on IgD+ CD38+ B cell || ||	TRUE	igd	TRUE	rs6456160	rs3093025	T	C	A	G	6	167117605	1.7e-10	0.0127784	Rheumatoid arthritis	TRUE	reported	thbSEP	textfile	13621	262844	276465	0.000147502	40.7848	2	1	TRUE
rs706778	T	C	T	C	0.0866177	-0.0205	0.524034	0.3582	FALSE	FALSE	FALSE	ebi-a-GCST90001751	10	6098949	0.02579	3657	0.4266	CD20 on IgD+ CD38+ B cell	CD20 on IgD+ CD38+ B cell	CD20 on IgD+ CD38+ B cell || ||	TRUE	igd	NA	NA	NA	NA	NA	NA	NA	10	6056986	1.34e-11	0.0128056	Rheumatoid arthritis	TRUE	reported	thbSEP	textfile	13621	262844	276465	0.000165463	45.752	2	1	TRUE
rs72849211	G	C	G	C	0.219033	0.1152	0.130083	0.0388	FALSE	TRUE	FALSE	ebi-a-GCST90001751	6	28182896	0.06761	3657	0.0885401	CD20 on IgD+ CD38+ B cell	CD20 on IgD+ CD38+ B cell	CD20 on IgD+ CD38+ B cell || ||	TRUE	igd	NA	NA	NA	NA	NA	NA	NA	6	28215118	4.38e-34	0.0179948	Rheumatoid arthritis	TRUE	reported	thbSEP	textfile	13621	262844	276465	0.000535614	148.157	2	1	TRUE
rs73728294	G	A	G	A	0.266793	-0.04696	0.113191	0.0719	FALSE	FALSE	FALSE	ebi-a-GCST90001751	6	31170227	0.05022	3657	0.3497	CD20 on IgD+ CD38+ B cell	CD20 on IgD+ CD38+ B cell	CD20 on IgD+ CD38+ B cell || ||	TRUE	igd	NA	NA	NA	NA	NA	NA	NA	6	31202450	5.25e-46	0.0187368	Rheumatoid arthritis	TRUE	reported	thbSEP	textfile	13621	262844	276465	0.000732824	202.747	2	1	TRUE
rs7574865	G	T	G	T	-0.113486	-0.008504	0.767394	0.7219	FALSE	FALSE	FALSE	ebi-a-GCST90001751	2	191964633	0.02707	3657	0.753401	CD20 on IgD+ CD38+ B cell	CD20 on IgD+ CD38+ B cell	CD20 on IgD+ CD38+ B cell || ||	TRUE	igd	NA	NA	NA	NA	NA	NA	NA	2	191099907	2.24e-14	0.0148621	Rheumatoid arthritis	TRUE	reported	thbSEP	textfile	13621	262844	276465	0.000210859	58.3071	2	1	TRUE
rs76824778	C	T	C	T	0.130532	0.03767	0.0906656	0.0178	FALSE	FALSE	FALSE	ebi-a-GCST90001751	1	113239505	0.09195	3657	0.681999	CD20 on IgD+ CD38+ B cell	CD20 on IgD+ CD38+ B cell	CD20 on IgD+ CD38+ B cell || ||	TRUE	igd	NA	NA	NA	NA	NA	NA	NA	1	112696883	1.32e-09	0.0215222	Rheumatoid arthritis	TRUE	reported	thbSEP	textfile	13621	262844	276465	0.000133034	36.7839	2	1	TRUE
rs7731626	A	G	A	G	-0.117043	0.00622	0.278721	0.4912	FALSE	FALSE	FALSE	ebi-a-GCST90001751	5	55444683	0.02478	3657	0.8018	CD20 on IgD+ CD38+ B cell	CD20 on IgD+ CD38+ B cell	CD20 on IgD+ CD38+ B cell || ||	TRUE	igd	NA	NA	NA	NA	NA	NA	NA	5	56148856	5.08e-16	0.0144327	Rheumatoid arthritis	TRUE	reported	thbSEP	textfile	13621	262844	276465	0.000237822	65.7647	2	1	TRUE
rs78248443	T	C	T	C	-0.173002	-0.621	0.0753395	0.0027	FALSE	FALSE	FALSE	ebi-a-GCST90001751	1	65155172	0.2393	3657	0.00948899	CD20 on IgD+ CD38+ B cell	CD20 on IgD+ CD38+ B cell	CD20 on IgD+ CD38+ B cell || ||	TRUE	igd	NA	NA	NA	NA	NA	NA	NA	1	64689489	8.09e-12	0.025304	Rheumatoid arthritis	TRUE	reported	thbSEP	textfile	13621	262844	276465	0.000169048	46.7434	2	1	TRUE
rs7902904	A	G	A	G	0.0816081	-0.03786	0.530366	0.447	FALSE	FALSE	FALSE	ebi-a-GCST90001751	10	63808661	0.02495	3657	0.1293	CD20 on IgD+ CD38+ B cell	CD20 on IgD+ CD38+ B cell	CD20 on IgD+ CD38+ B cell || ||	TRUE	igd	NA	NA	NA	NA	NA	NA	NA	10	62048902	2.17e-10	0.0128543	Rheumatoid arthritis	TRUE	reported	thbSEP	textfile	13621	262844	276465	0.000145769	40.3057	2	1	TRUE
rs8002731	C	A	C	A	-0.0901996	-0.05445	0.362796	0.2613	FALSE	FALSE	FALSE	ebi-a-GCST90001751	13	40362229	0.02765	3657	0.0489497	CD20 on IgD+ CD38+ B cell	CD20 on IgD+ CD38+ B cell	CD20 on IgD+ CD38+ B cell || ||	TRUE	igd	NA	NA	NA	NA	NA	NA	NA	13	39788092	1.6e-11	0.0133849	Rheumatoid arthritis	TRUE	reported	thbSEP	textfile	13621	262844	276465	0.000164236	45.4125	2	1	TRUE
rs9265884	C	T	C	T	0.18446	-0.02538	0.269229	0.4426	FALSE	FALSE	FALSE	ebi-a-GCST90001751	6	31313212	0.02846	3657	0.3726	CD20 on IgD+ CD38+ B cell	CD20 on IgD+ CD38+ B cell	CD20 on IgD+ CD38+ B cell || ||	TRUE	igd	NA	NA	NA	NA	NA	NA	NA	6	31345435	9.03e-40	0.0139766	Rheumatoid arthritis	TRUE	reported	thbSEP	textfile	13621	262844	276465	0.000629633	174.18	2	1	TRUE
rs9268145	G	T	G	T	0.455384	-0.1666	0.182745	0.0379	FALSE	FALSE	FALSE	ebi-a-GCST90001751	6	32257284	0.06625	3657	0.0119801	CD20 on IgD+ CD38+ B cell	CD20 on IgD+ CD38+ B cell	CD20 on IgD+ CD38+ B cell || ||	TRUE	igd	NA	NA	NA	NA	NA	NA	NA	6	32289507	1e-200	0.0150342	Rheumatoid arthritis	TRUE	reported	thbSEP	textfile	13621	262844	276465	0.00330762	917.47	2	1	TRUE
rs11513729	T	C	T	C	0.103409	-0.002656	0.380545	0.4642	FALSE	FALSE	FALSE	ebi-a-GCST90001768	12	112273499	0.02584	3655	0.9181	CD24 on IgD+ CD38+ B cell	CD24 on IgD+ CD38+ B cell	CD24 on IgD+ CD38+ B cell || ||	TRUE	igd	NA	NA	NA	NA	NA	NA	NA	12	111835695	2.52e-15	0.0130686	Rheumatoid arthritis	TRUE	reported	thbSEP	textfile	13621	262844	276465	0.000226423	62.6117	2	1	TRUE
rs115625939	G	A	G	A	-0.515971	0.1085	0.131425	0.1934	FALSE	FALSE	FALSE	ebi-a-GCST90001768	6	32583584	0.0426	3655	0.0109401	CD24 on IgD+ CD38+ B cell	CD24 on IgD+ CD38+ B cell	CD24 on IgD+ CD38+ B cell || ||	TRUE	igd	NA	NA	NA	NA	NA	NA	NA	6	32615807	1.94e-136	0.0207537	Rheumatoid arthritis	TRUE	reported	thbSEP	textfile	13621	262844	276465	0.00223074	618.097	2	1	TRUE
rs13246321	C	T	C	T	0.119359	-0.006784	0.149836	0.0436	FALSE	FALSE	FALSE	ebi-a-GCST90001768	7	128701331	0.06071	3655	0.911	CD24 on IgD+ CD38+ B cell	CD24 on IgD+ CD38+ B cell	CD24 on IgD+ CD38+ B cell || ||	TRUE	igd	NA	NA	NA	NA	NA	NA	NA	7	129061277	8.54e-12	0.0174779	Rheumatoid arthritis	TRUE	reported	thbSEP	textfile	13621	262844	276465	0.000168662	46.6368	2	1	TRUE
rs16903065	A	C	A	C	-0.142869	0.003223	0.115562	0.2078	FALSE	FALSE	FALSE	ebi-a-GCST90001768	8	129540464	0.03032	3655	0.9153	CD24 on IgD+ CD38+ B cell	CD24 on IgD+ CD38+ B cell	CD24 on IgD+ CD38+ B cell || ||	TRUE	igd	NA	NA	NA	NA	NA	NA	NA	8	128528218	4.56e-12	0.0206494	Rheumatoid arthritis	TRUE	reported	thbSEP	textfile	13621	262844	276465	0.000173119	47.8694	2	1	TRUE
rs2045793	G	A	G	A	-0.0881601	0.02276	0.242732	0.2321	FALSE	FALSE	FALSE	ebi-a-GCST90001768	1	38635462	0.02909	3655	0.434	CD24 on IgD+ CD38+ B cell	CD24 on IgD+ CD38+ B cell	CD24 on IgD+ CD38+ B cell || ||	TRUE	igd	NA	NA	NA	NA	NA	NA	NA	1	38169790	4.73e-09	0.0150533	Rheumatoid arthritis	TRUE	reported	thbSEP	textfile	13621	262844	276465	0.000124047	34.2987	2	1	TRUE
rs2476601	G	A	G	A	-0.355788	0.154	0.851561	0.9829	FALSE	FALSE	FALSE	ebi-a-GCST90001768	1	114377568	0.0953	3655	0.1063	CD24 on IgD+ CD38+ B cell	CD24 on IgD+ CD38+ B cell	CD24 on IgD+ CD38+ B cell || ||	TRUE	igd	NA	NA	NA	NA	NA	NA	NA	1	113834946	1.89e-102	0.0165552	Rheumatoid arthritis	TRUE	reported	thbSEP	textfile	13621	262844	276465	0.00166782	461.86	2	1	TRUE
rs28366143	A	C	A	C	0.445639	-0.09931	0.114772	0.1614	FALSE	FALSE	FALSE	ebi-a-GCST90001768	6	31364832	0.03668	3655	0.00680707	CD24 on IgD+ CD38+ B cell	CD24 on IgD+ CD38+ B cell	CD24 on IgD+ CD38+ B cell || ||	TRUE	igd	NA	NA	NA	NA	NA	NA	NA	6	31397055	2.82e-135	0.0180028	Rheumatoid arthritis	TRUE	reported	thbSEP	textfile	13621	262844	276465	0.00221149	612.75	2	1	TRUE
rs3087243	A	G	A	G	-0.106542	0.004612	0.329393	0.5588	FALSE	FALSE	FALSE	ebi-a-GCST90001768	2	204738919	0.02558	3655	0.8569	CD24 on IgD+ CD38+ B cell	CD24 on IgD+ CD38+ B cell	CD24 on IgD+ CD38+ B cell || ||	TRUE	igd	NA	NA	NA	NA	NA	NA	NA	2	203874196	8.2e-15	0.0137219	Rheumatoid arthritis	TRUE	reported	thbSEP	textfile	13621	262844	276465	0.000218011	60.2851	2	1	TRUE
rs34517899	G	C	G	C	-0.196803	0.01499	0.11029	0.1989	FALSE	TRUE	FALSE	ebi-a-GCST90001768	6	33635309	0.03245	3655	0.6442	CD24 on IgD+ CD38+ B cell	CD24 on IgD+ CD38+ B cell	CD24 on IgD+ CD38+ B cell || ||	TRUE	igd	NA	NA	NA	NA	NA	NA	NA	6	33667532	2.17e-20	0.0212676	Rheumatoid arthritis	TRUE	reported	thbSEP	textfile	13621	262844	276465	0.000309636	85.6295	2	1	TRUE
rs34536443	C	G	C	G	-0.305253	-0.07352	0.0300851	0.0256	FALSE	TRUE	FALSE	ebi-a-GCST90001768	19	10463118	0.07732	3655	0.3418	CD24 on IgD+ CD38+ B cell	CD24 on IgD+ CD38+ B cell	CD24 on IgD+ CD38+ B cell || ||	TRUE	igd	NA	NA	NA	NA	NA	NA	NA	19	10352442	5.87e-14	0.0406406	Rheumatoid arthritis	TRUE	reported	thbSEP	textfile	13621	262844	276465	0.000204019	56.4153	2	1	TRUE
rs548877	G	A	G	A	0.102047	-0.0134	0.176029	0.0765	FALSE	FALSE	FALSE	ebi-a-GCST90001768	11	118300240	0.04668	3655	0.7741	CD24 on IgD+ CD38+ B cell	CD24 on IgD+ CD38+ B cell	CD24 on IgD+ CD38+ B cell || ||	TRUE	igd	NA	NA	NA	NA	NA	NA	NA	11	118429525	5.46e-10	0.0164451	Rheumatoid arthritis	TRUE	reported	thbSEP	textfile	13621	262844	276465	0.00013926	38.5056	2	1	TRUE
rs6456160	C	T	C	T	-0.081607	0.0351	0.556798	0.5721	FALSE	FALSE	FALSE	ebi-a-GCST90001768	6	167532731	0.0253	3655	0.1655	CD24 on IgD+ CD38+ B cell	CD24 on IgD+ CD38+ B cell	CD24 on IgD+ CD38+ B cell || ||	TRUE	igd	TRUE	rs6456160	rs3093025	T	C	A	G	6	167117605	1.7e-10	0.0127784	Rheumatoid arthritis	TRUE	reported	thbSEP	textfile	13621	262844	276465	0.000147502	40.7848	2	1	TRUE
rs706778	T	C	T	C	0.0866177	-0.01482	0.524034	0.3581	FALSE	FALSE	FALSE	ebi-a-GCST90001768	10	6098949	0.02592	3655	0.5675	CD24 on IgD+ CD38+ B cell	CD24 on IgD+ CD38+ B cell	CD24 on IgD+ CD38+ B cell || ||	TRUE	igd	NA	NA	NA	NA	NA	NA	NA	10	6056986	1.34e-11	0.0128056	Rheumatoid arthritis	TRUE	reported	thbSEP	textfile	13621	262844	276465	0.000165463	45.752	2	1	TRUE
rs72849211	G	C	G	C	0.219033	0.08352	0.130083	0.0389	FALSE	TRUE	FALSE	ebi-a-GCST90001768	6	28182896	0.06776	3655	0.2178	CD24 on IgD+ CD38+ B cell	CD24 on IgD+ CD38+ B cell	CD24 on IgD+ CD38+ B cell || ||	TRUE	igd	NA	NA	NA	NA	NA	NA	NA	6	28215118	4.38e-34	0.0179948	Rheumatoid arthritis	TRUE	reported	thbSEP	textfile	13621	262844	276465	0.000535614	148.157	2	1	TRUE
rs73728294	G	A	G	A	0.266793	-0.02676	0.113191	0.072	FALSE	FALSE	FALSE	ebi-a-GCST90001768	6	31170227	0.05035	3655	0.5951	CD24 on IgD+ CD38+ B cell	CD24 on IgD+ CD38+ B cell	CD24 on IgD+ CD38+ B cell || ||	TRUE	igd	NA	NA	NA	NA	NA	NA	NA	6	31202450	5.25e-46	0.0187368	Rheumatoid arthritis	TRUE	reported	thbSEP	textfile	13621	262844	276465	0.000732824	202.747	2	1	TRUE
rs7574865	G	T	G	T	-0.113486	0.003801	0.767394	0.7218	FALSE	FALSE	FALSE	ebi-a-GCST90001768	2	191964633	0.02726	3655	0.8891	CD24 on IgD+ CD38+ B cell	CD24 on IgD+ CD38+ B cell	CD24 on IgD+ CD38+ B cell || ||	TRUE	igd	NA	NA	NA	NA	NA	NA	NA	2	191099907	2.24e-14	0.0148621	Rheumatoid arthritis	TRUE	reported	thbSEP	textfile	13621	262844	276465	0.000210859	58.3071	2	1	TRUE
rs76824778	C	T	C	T	0.130532	0.1304	0.0906656	0.0178	FALSE	FALSE	FALSE	ebi-a-GCST90001768	1	113239505	0.09254	3655	0.1589	CD24 on IgD+ CD38+ B cell	CD24 on IgD+ CD38+ B cell	CD24 on IgD+ CD38+ B cell || ||	TRUE	igd	NA	NA	NA	NA	NA	NA	NA	1	112696883	1.32e-09	0.0215222	Rheumatoid arthritis	TRUE	reported	thbSEP	textfile	13621	262844	276465	0.000133034	36.7839	2	1	TRUE
rs7731626	A	G	A	G	-0.117043	0.01665	0.278721	0.4911	FALSE	FALSE	FALSE	ebi-a-GCST90001768	5	55444683	0.02496	3655	0.5047	CD24 on IgD+ CD38+ B cell	CD24 on IgD+ CD38+ B cell	CD24 on IgD+ CD38+ B cell || ||	TRUE	igd	NA	NA	NA	NA	NA	NA	NA	5	56148856	5.08e-16	0.0144327	Rheumatoid arthritis	TRUE	reported	thbSEP	textfile	13621	262844	276465	0.000237822	65.7647	2	1	TRUE
rs78248443	T	C	T	C	-0.173002	0.004305	0.0753395	0.0027	FALSE	FALSE	FALSE	ebi-a-GCST90001768	1	65155172	0.2415	3655	0.9858	CD24 on IgD+ CD38+ B cell	CD24 on IgD+ CD38+ B cell	CD24 on IgD+ CD38+ B cell || ||	TRUE	igd	NA	NA	NA	NA	NA	NA	NA	1	64689489	8.09e-12	0.025304	Rheumatoid arthritis	TRUE	reported	thbSEP	textfile	13621	262844	276465	0.000169048	46.7434	2	1	TRUE
rs7902904	A	G	A	G	0.0816081	-0.01219	0.530366	0.4469	FALSE	FALSE	FALSE	ebi-a-GCST90001768	10	63808661	0.0251	3655	0.6273	CD24 on IgD+ CD38+ B cell	CD24 on IgD+ CD38+ B cell	CD24 on IgD+ CD38+ B cell || ||	TRUE	igd	NA	NA	NA	NA	NA	NA	NA	10	62048902	2.17e-10	0.0128543	Rheumatoid arthritis	TRUE	reported	thbSEP	textfile	13621	262844	276465	0.000145769	40.3057	2	1	TRUE
rs8002731	C	A	C	A	-0.0901996	-0.02038	0.362796	0.2614	FALSE	FALSE	FALSE	ebi-a-GCST90001768	13	40362229	0.02787	3655	0.4647	CD24 on IgD+ CD38+ B cell	CD24 on IgD+ CD38+ B cell	CD24 on IgD+ CD38+ B cell || ||	TRUE	igd	NA	NA	NA	NA	NA	NA	NA	13	39788092	1.6e-11	0.0133849	Rheumatoid arthritis	TRUE	reported	thbSEP	textfile	13621	262844	276465	0.000164236	45.4125	2	1	TRUE
rs9265884	C	T	C	T	0.18446	-0.02779	0.269229	0.4428	FALSE	FALSE	FALSE	ebi-a-GCST90001768	6	31313212	0.02837	3655	0.3273	CD24 on IgD+ CD38+ B cell	CD24 on IgD+ CD38+ B cell	CD24 on IgD+ CD38+ B cell || ||	TRUE	igd	NA	NA	NA	NA	NA	NA	NA	6	31345435	9.03e-40	0.0139766	Rheumatoid arthritis	TRUE	reported	thbSEP	textfile	13621	262844	276465	0.000629633	174.18	2	1	TRUE
rs9268145	G	T	G	T	0.455384	-0.131	0.182745	0.0379	FALSE	FALSE	FALSE	ebi-a-GCST90001768	6	32257284	0.06667	3655	0.0495599	CD24 on IgD+ CD38+ B cell	CD24 on IgD+ CD38+ B cell	CD24 on IgD+ CD38+ B cell || ||	TRUE	igd	NA	NA	NA	NA	NA	NA	NA	6	32289507	1e-200	0.0150342	Rheumatoid arthritis	TRUE	reported	thbSEP	textfile	13621	262844	276465	0.00330762	917.47	2	1	TRUE
rs11513729	T	C	T	C	0.103409	0.008969	0.380545	0.464	FALSE	FALSE	FALSE	ebi-a-GCST90001771	12	112273499	0.02612	3653	0.731301	CD24 on memory B cell	CD24 on memory B cell	CD24 on memory B cell || ||	TRUE	igd	NA	NA	NA	NA	NA	NA	NA	12	111835695	2.52e-15	0.0130686	Rheumatoid arthritis	TRUE	reported	thbSEP	textfile	13621	262844	276465	0.000226423	62.6117	2	1	TRUE
rs115625939	G	A	G	A	-0.515971	0.104	0.131425	0.1934	FALSE	FALSE	FALSE	ebi-a-GCST90001771	6	32583584	0.04334	3653	0.0164999	CD24 on memory B cell	CD24 on memory B cell	CD24 on memory B cell || ||	TRUE	igd	NA	NA	NA	NA	NA	NA	NA	6	32615807	1.94e-136	0.0207537	Rheumatoid arthritis	TRUE	reported	thbSEP	textfile	13621	262844	276465	0.00223074	618.097	2	1	TRUE
rs13246321	C	T	C	T	0.119359	-0.006416	0.149836	0.0437	FALSE	FALSE	FALSE	ebi-a-GCST90001771	7	128701331	0.06077	3653	0.9159	CD24 on memory B cell	CD24 on memory B cell	CD24 on memory B cell || ||	TRUE	igd	NA	NA	NA	NA	NA	NA	NA	7	129061277	8.54e-12	0.0174779	Rheumatoid arthritis	TRUE	reported	thbSEP	textfile	13621	262844	276465	0.000168662	46.6368	2	1	TRUE
rs16903065	A	C	A	C	-0.142869	-0.02449	0.115562	0.2079	FALSE	FALSE	FALSE	ebi-a-GCST90001771	8	129540464	0.03021	3653	0.4175	CD24 on memory B cell	CD24 on memory B cell	CD24 on memory B cell || ||	TRUE	igd	NA	NA	NA	NA	NA	NA	NA	8	128528218	4.56e-12	0.0206494	Rheumatoid arthritis	TRUE	reported	thbSEP	textfile	13621	262844	276465	0.000173119	47.8694	2	1	TRUE
rs2045793	G	A	G	A	-0.0881601	0.03568	0.242732	0.232	FALSE	FALSE	FALSE	ebi-a-GCST90001771	1	38635462	0.02896	3653	0.2181	CD24 on memory B cell	CD24 on memory B cell	CD24 on memory B cell || ||	TRUE	igd	NA	NA	NA	NA	NA	NA	NA	1	38169790	4.73e-09	0.0150533	Rheumatoid arthritis	TRUE	reported	thbSEP	textfile	13621	262844	276465	0.000124047	34.2987	2	1	TRUE
rs2476601	G	A	G	A	-0.355788	0.02542	0.851561	0.9829	FALSE	FALSE	FALSE	ebi-a-GCST90001771	1	114377568	0.0951	3653	0.7892	CD24 on memory B cell	CD24 on memory B cell	CD24 on memory B cell || ||	TRUE	igd	NA	NA	NA	NA	NA	NA	NA	1	113834946	1.89e-102	0.0165552	Rheumatoid arthritis	TRUE	reported	thbSEP	textfile	13621	262844	276465	0.00166782	461.86	2	1	TRUE
rs28366143	A	C	A	C	0.445639	-0.1244	0.114772	0.1618	FALSE	FALSE	FALSE	ebi-a-GCST90001771	6	31364832	0.03722	3653	0.000836893	CD24 on memory B cell	CD24 on memory B cell	CD24 on memory B cell || ||	TRUE	igd	NA	NA	NA	NA	NA	NA	NA	6	31397055	2.82e-135	0.0180028	Rheumatoid arthritis	TRUE	reported	thbSEP	textfile	13621	262844	276465	0.00221149	612.75	2	1	TRUE
rs3087243	A	G	A	G	-0.106542	0.004671	0.329393	0.5591	FALSE	FALSE	FALSE	ebi-a-GCST90001771	2	204738919	0.02567	3653	0.8557	CD24 on memory B cell	CD24 on memory B cell	CD24 on memory B cell || ||	TRUE	igd	NA	NA	NA	NA	NA	NA	NA	2	203874196	8.2e-15	0.0137219	Rheumatoid arthritis	TRUE	reported	thbSEP	textfile	13621	262844	276465	0.000218011	60.2851	2	1	TRUE
rs34517899	G	C	G	C	-0.196803	-0.01778	0.11029	0.1992	FALSE	TRUE	FALSE	ebi-a-GCST90001771	6	33635309	0.03271	3653	0.5868	CD24 on memory B cell	CD24 on memory B cell	CD24 on memory B cell || ||	TRUE	igd	NA	NA	NA	NA	NA	NA	NA	6	33667532	2.17e-20	0.0212676	Rheumatoid arthritis	TRUE	reported	thbSEP	textfile	13621	262844	276465	0.000309636	85.6295	2	1	TRUE
rs34536443	C	G	C	G	-0.305253	-0.05894	0.0300851	0.0256	FALSE	TRUE	FALSE	ebi-a-GCST90001771	19	10463118	0.07751	3653	0.4471	CD24 on memory B cell	CD24 on memory B cell	CD24 on memory B cell || ||	TRUE	igd	NA	NA	NA	NA	NA	NA	NA	19	10352442	5.87e-14	0.0406406	Rheumatoid arthritis	TRUE	reported	thbSEP	textfile	13621	262844	276465	0.000204019	56.4153	2	1	TRUE
rs548877	G	A	G	A	0.102047	-0.02748	0.176029	0.0762	FALSE	FALSE	FALSE	ebi-a-GCST90001771	11	118300240	0.04666	3653	0.556	CD24 on memory B cell	CD24 on memory B cell	CD24 on memory B cell || ||	TRUE	igd	NA	NA	NA	NA	NA	NA	NA	11	118429525	5.46e-10	0.0164451	Rheumatoid arthritis	TRUE	reported	thbSEP	textfile	13621	262844	276465	0.00013926	38.5056	2	1	TRUE
rs6456160	C	T	C	T	-0.081607	0.05251	0.556798	0.5723	FALSE	FALSE	FALSE	ebi-a-GCST90001771	6	167532731	0.02535	3653	0.0384202	CD24 on memory B cell	CD24 on memory B cell	CD24 on memory B cell || ||	TRUE	igd	TRUE	rs6456160	rs3093025	T	C	A	G	6	167117605	1.7e-10	0.0127784	Rheumatoid arthritis	TRUE	reported	thbSEP	textfile	13621	262844	276465	0.000147502	40.7848	2	1	TRUE
rs706778	T	C	T	C	0.0866177	-0.007317	0.524034	0.3585	FALSE	FALSE	FALSE	ebi-a-GCST90001771	10	6098949	0.02597	3653	0.778099	CD24 on memory B cell	CD24 on memory B cell	CD24 on memory B cell || ||	TRUE	igd	NA	NA	NA	NA	NA	NA	NA	10	6056986	1.34e-11	0.0128056	Rheumatoid arthritis	TRUE	reported	thbSEP	textfile	13621	262844	276465	0.000165463	45.752	2	1	TRUE
rs72849211	G	C	G	C	0.219033	0.1029	0.130083	0.0389	FALSE	TRUE	FALSE	ebi-a-GCST90001771	6	28182896	0.06843	3653	0.1328	CD24 on memory B cell	CD24 on memory B cell	CD24 on memory B cell || ||	TRUE	igd	NA	NA	NA	NA	NA	NA	NA	6	28215118	4.38e-34	0.0179948	Rheumatoid arthritis	TRUE	reported	thbSEP	textfile	13621	262844	276465	0.000535614	148.157	2	1	TRUE
rs73728294	G	A	G	A	0.266793	-0.02035	0.113191	0.072	FALSE	FALSE	FALSE	ebi-a-GCST90001771	6	31170227	0.05081	3653	0.6889	CD24 on memory B cell	CD24 on memory B cell	CD24 on memory B cell || ||	TRUE	igd	NA	NA	NA	NA	NA	NA	NA	6	31202450	5.25e-46	0.0187368	Rheumatoid arthritis	TRUE	reported	thbSEP	textfile	13621	262844	276465	0.000732824	202.747	2	1	TRUE
rs7574865	G	T	G	T	-0.113486	0.03445	0.767394	0.7217	FALSE	FALSE	FALSE	ebi-a-GCST90001771	2	191964633	0.02719	3653	0.2053	CD24 on memory B cell	CD24 on memory B cell	CD24 on memory B cell || ||	TRUE	igd	NA	NA	NA	NA	NA	NA	NA	2	191099907	2.24e-14	0.0148621	Rheumatoid arthritis	TRUE	reported	thbSEP	textfile	13621	262844	276465	0.000210859	58.3071	2	1	TRUE
rs76824778	C	T	C	T	0.130532	0.1291	0.0906656	0.0178	FALSE	FALSE	FALSE	ebi-a-GCST90001771	1	113239505	0.09226	3653	0.1618	CD24 on memory B cell	CD24 on memory B cell	CD24 on memory B cell || ||	TRUE	igd	NA	NA	NA	NA	NA	NA	NA	1	112696883	1.32e-09	0.0215222	Rheumatoid arthritis	TRUE	reported	thbSEP	textfile	13621	262844	276465	0.000133034	36.7839	2	1	TRUE
rs7731626	A	G	A	G	-0.117043	-6.82e-06	0.278721	0.4912	FALSE	FALSE	FALSE	ebi-a-GCST90001771	5	55444683	0.02485	3653	0.9998	CD24 on memory B cell	CD24 on memory B cell	CD24 on memory B cell || ||	TRUE	igd	NA	NA	NA	NA	NA	NA	NA	5	56148856	5.08e-16	0.0144327	Rheumatoid arthritis	TRUE	reported	thbSEP	textfile	13621	262844	276465	0.000237822	65.7647	2	1	TRUE
rs78248443	T	C	T	C	-0.173002	0.244	0.0753395	0.0027	FALSE	FALSE	FALSE	ebi-a-GCST90001771	1	65155172	0.2399	3653	0.3091	CD24 on memory B cell	CD24 on memory B cell	CD24 on memory B cell || ||	TRUE	igd	NA	NA	NA	NA	NA	NA	NA	1	64689489	8.09e-12	0.025304	Rheumatoid arthritis	TRUE	reported	thbSEP	textfile	13621	262844	276465	0.000169048	46.7434	2	1	TRUE
rs7902904	A	G	A	G	0.0816081	-0.01152	0.530366	0.4469	FALSE	FALSE	FALSE	ebi-a-GCST90001771	10	63808661	0.02509	3653	0.6462	CD24 on memory B cell	CD24 on memory B cell	CD24 on memory B cell || ||	TRUE	igd	NA	NA	NA	NA	NA	NA	NA	10	62048902	2.17e-10	0.0128543	Rheumatoid arthritis	TRUE	reported	thbSEP	textfile	13621	262844	276465	0.000145769	40.3057	2	1	TRUE
rs8002731	C	A	C	A	-0.0901996	0.00532	0.362796	0.2616	FALSE	FALSE	FALSE	ebi-a-GCST90001771	13	40362229	0.02777	3653	0.8481	CD24 on memory B cell	CD24 on memory B cell	CD24 on memory B cell || ||	TRUE	igd	NA	NA	NA	NA	NA	NA	NA	13	39788092	1.6e-11	0.0133849	Rheumatoid arthritis	TRUE	reported	thbSEP	textfile	13621	262844	276465	0.000164236	45.4125	2	1	TRUE
rs9265884	C	T	C	T	0.18446	-0.02751	0.269229	0.4428	FALSE	FALSE	FALSE	ebi-a-GCST90001771	6	31313212	0.02908	3653	0.3442	CD24 on memory B cell	CD24 on memory B cell	CD24 on memory B cell || ||	TRUE	igd	NA	NA	NA	NA	NA	NA	NA	6	31345435	9.03e-40	0.0139766	Rheumatoid arthritis	TRUE	reported	thbSEP	textfile	13621	262844	276465	0.000629633	174.18	2	1	TRUE
rs9268145	G	T	G	T	0.455384	-0.1417	0.182745	0.0379	FALSE	FALSE	FALSE	ebi-a-GCST90001771	6	32257284	0.06688	3653	0.03422	CD24 on memory B cell	CD24 on memory B cell	CD24 on memory B cell || ||	TRUE	igd	NA	NA	NA	NA	NA	NA	NA	6	32289507	1e-200	0.0150342	Rheumatoid arthritis	TRUE	reported	thbSEP	textfile	13621	262844	276465	0.00330762	917.47	2	1	TRUE
rs11513729	T	C	T	C	0.103409	0.004748	0.380545	0.4642	FALSE	FALSE	FALSE	ebi-a-GCST90001774	12	112273499	0.02563	3656	0.853	CD24 on transitional B cell	CD24 on transitional B cell	CD24 on transitional B cell || ||	TRUE	igd	NA	NA	NA	NA	NA	NA	NA	12	111835695	2.52e-15	0.0130686	Rheumatoid arthritis	TRUE	reported	thbSEP	textfile	13621	262844	276465	0.000226423	62.6117	2	1	TRUE
rs115625939	G	A	G	A	-0.515971	0.07243	0.131425	0.1934	FALSE	FALSE	FALSE	ebi-a-GCST90001774	6	32583584	0.04222	3656	0.0863396	CD24 on transitional B cell	CD24 on transitional B cell	CD24 on transitional B cell || ||	TRUE	igd	NA	NA	NA	NA	NA	NA	NA	6	32615807	1.94e-136	0.0207537	Rheumatoid arthritis	TRUE	reported	thbSEP	textfile	13621	262844	276465	0.00223074	618.097	2	1	TRUE
rs13246321	C	T	C	T	0.119359	0.06753	0.149836	0.0438	FALSE	FALSE	FALSE	ebi-a-GCST90001774	7	128701331	0.06031	3656	0.2629	CD24 on transitional B cell	CD24 on transitional B cell	CD24 on transitional B cell || ||	TRUE	igd	NA	NA	NA	NA	NA	NA	NA	7	129061277	8.54e-12	0.0174779	Rheumatoid arthritis	TRUE	reported	thbSEP	textfile	13621	262844	276465	0.000168662	46.6368	2	1	TRUE
rs16903065	A	C	A	C	-0.142869	-0.02665	0.115562	0.2077	FALSE	FALSE	FALSE	ebi-a-GCST90001774	8	129540464	0.03012	3656	0.3763	CD24 on transitional B cell	CD24 on transitional B cell	CD24 on transitional B cell || ||	TRUE	igd	NA	NA	NA	NA	NA	NA	NA	8	128528218	4.56e-12	0.0206494	Rheumatoid arthritis	TRUE	reported	thbSEP	textfile	13621	262844	276465	0.000173119	47.8694	2	1	TRUE
rs2045793	G	A	G	A	-0.0881601	0.0317	0.242732	0.2319	FALSE	FALSE	FALSE	ebi-a-GCST90001774	1	38635462	0.02891	3656	0.2728	CD24 on transitional B cell	CD24 on transitional B cell	CD24 on transitional B cell || ||	TRUE	igd	NA	NA	NA	NA	NA	NA	NA	1	38169790	4.73e-09	0.0150533	Rheumatoid arthritis	TRUE	reported	thbSEP	textfile	13621	262844	276465	0.000124047	34.2987	2	1	TRUE
rs2476601	G	A	G	A	-0.355788	0.1171	0.851561	0.9829	FALSE	FALSE	FALSE	ebi-a-GCST90001774	1	114377568	0.09472	3656	0.2166	CD24 on transitional B cell	CD24 on transitional B cell	CD24 on transitional B cell || ||	TRUE	igd	NA	NA	NA	NA	NA	NA	NA	1	113834946	1.89e-102	0.0165552	Rheumatoid arthritis	TRUE	reported	thbSEP	textfile	13621	262844	276465	0.00166782	461.86	2	1	TRUE
rs28366143	A	C	A	C	0.445639	-0.08194	0.114772	0.1617	FALSE	FALSE	FALSE	ebi-a-GCST90001774	6	31364832	0.03632	3656	0.0241301	CD24 on transitional B cell	CD24 on transitional B cell	CD24 on transitional B cell || ||	TRUE	igd	NA	NA	NA	NA	NA	NA	NA	6	31397055	2.82e-135	0.0180028	Rheumatoid arthritis	TRUE	reported	thbSEP	textfile	13621	262844	276465	0.00221149	612.75	2	1	TRUE
rs3087243	A	G	A	G	-0.106542	0.03226	0.329393	0.5585	FALSE	FALSE	FALSE	ebi-a-GCST90001774	2	204738919	0.02537	3656	0.2035	CD24 on transitional B cell	CD24 on transitional B cell	CD24 on transitional B cell || ||	TRUE	igd	NA	NA	NA	NA	NA	NA	NA	2	203874196	8.2e-15	0.0137219	Rheumatoid arthritis	TRUE	reported	thbSEP	textfile	13621	262844	276465	0.000218011	60.2851	2	1	TRUE
rs34517899	G	C	G	C	-0.196803	0.008254	0.11029	0.199	FALSE	TRUE	FALSE	ebi-a-GCST90001774	6	33635309	0.03214	3656	0.7973	CD24 on transitional B cell	CD24 on transitional B cell	CD24 on transitional B cell || ||	TRUE	igd	NA	NA	NA	NA	NA	NA	NA	6	33667532	2.17e-20	0.0212676	Rheumatoid arthritis	TRUE	reported	thbSEP	textfile	13621	262844	276465	0.000309636	85.6295	2	1	TRUE
rs34536443	C	G	C	G	-0.305253	-0.08145	0.0300851	0.0256	FALSE	TRUE	FALSE	ebi-a-GCST90001774	19	10463118	0.07676	3656	0.2887	CD24 on transitional B cell	CD24 on transitional B cell	CD24 on transitional B cell || ||	TRUE	igd	NA	NA	NA	NA	NA	NA	NA	19	10352442	5.87e-14	0.0406406	Rheumatoid arthritis	TRUE	reported	thbSEP	textfile	13621	262844	276465	0.000204019	56.4153	2	1	TRUE
rs548877	G	A	G	A	0.102047	-0.01693	0.176029	0.0764	FALSE	FALSE	FALSE	ebi-a-GCST90001774	11	118300240	0.04637	3656	0.7151	CD24 on transitional B cell	CD24 on transitional B cell	CD24 on transitional B cell || ||	TRUE	igd	NA	NA	NA	NA	NA	NA	NA	11	118429525	5.46e-10	0.0164451	Rheumatoid arthritis	TRUE	reported	thbSEP	textfile	13621	262844	276465	0.00013926	38.5056	2	1	TRUE
rs6456160	C	T	C	T	-0.081607	0.02665	0.556798	0.5722	FALSE	FALSE	FALSE	ebi-a-GCST90001774	6	167532731	0.02512	3656	0.2888	CD24 on transitional B cell	CD24 on transitional B cell	CD24 on transitional B cell || ||	TRUE	igd	TRUE	rs6456160	rs3093025	T	C	A	G	6	167117605	1.7e-10	0.0127784	Rheumatoid arthritis	TRUE	reported	thbSEP	textfile	13621	262844	276465	0.000147502	40.7848	2	1	TRUE
rs706778	T	C	T	C	0.0866177	-0.01601	0.524034	0.3583	FALSE	FALSE	FALSE	ebi-a-GCST90001774	10	6098949	0.02574	3656	0.5339	CD24 on transitional B cell	CD24 on transitional B cell	CD24 on transitional B cell || ||	TRUE	igd	NA	NA	NA	NA	NA	NA	NA	10	6056986	1.34e-11	0.0128056	Rheumatoid arthritis	TRUE	reported	thbSEP	textfile	13621	262844	276465	0.000165463	45.752	2	1	TRUE
rs72849211	G	C	G	C	0.219033	0.04093	0.130083	0.0388	FALSE	TRUE	FALSE	ebi-a-GCST90001774	6	28182896	0.06722	3656	0.5426	CD24 on transitional B cell	CD24 on transitional B cell	CD24 on transitional B cell || ||	TRUE	igd	NA	NA	NA	NA	NA	NA	NA	6	28215118	4.38e-34	0.0179948	Rheumatoid arthritis	TRUE	reported	thbSEP	textfile	13621	262844	276465	0.000535614	148.157	2	1	TRUE
rs73728294	G	A	G	A	0.266793	0.02893	0.113191	0.0719	FALSE	FALSE	FALSE	ebi-a-GCST90001774	6	31170227	0.04994	3656	0.5624	CD24 on transitional B cell	CD24 on transitional B cell	CD24 on transitional B cell || ||	TRUE	igd	NA	NA	NA	NA	NA	NA	NA	6	31202450	5.25e-46	0.0187368	Rheumatoid arthritis	TRUE	reported	thbSEP	textfile	13621	262844	276465	0.000732824	202.747	2	1	TRUE
rs7574865	G	T	G	T	-0.113486	0.03151	0.767394	0.722	FALSE	FALSE	FALSE	ebi-a-GCST90001774	2	191964633	0.0271	3656	0.245	CD24 on transitional B cell	CD24 on transitional B cell	CD24 on transitional B cell || ||	TRUE	igd	NA	NA	NA	NA	NA	NA	NA	2	191099907	2.24e-14	0.0148621	Rheumatoid arthritis	TRUE	reported	thbSEP	textfile	13621	262844	276465	0.000210859	58.3071	2	1	TRUE
rs76824778	C	T	C	T	0.130532	0.1575	0.0906656	0.0178	FALSE	FALSE	FALSE	ebi-a-GCST90001774	1	113239505	0.09191	3656	0.0867102	CD24 on transitional B cell	CD24 on transitional B cell	CD24 on transitional B cell || ||	TRUE	igd	NA	NA	NA	NA	NA	NA	NA	1	112696883	1.32e-09	0.0215222	Rheumatoid arthritis	TRUE	reported	thbSEP	textfile	13621	262844	276465	0.000133034	36.7839	2	1	TRUE
rs7731626	A	G	A	G	-0.117043	0.02165	0.278721	0.4912	FALSE	FALSE	FALSE	ebi-a-GCST90001774	5	55444683	0.0248	3656	0.3826	CD24 on transitional B cell	CD24 on transitional B cell	CD24 on transitional B cell || ||	TRUE	igd	NA	NA	NA	NA	NA	NA	NA	5	56148856	5.08e-16	0.0144327	Rheumatoid arthritis	TRUE	reported	thbSEP	textfile	13621	262844	276465	0.000237822	65.7647	2	1	TRUE
rs78248443	T	C	T	C	-0.173002	-0.1741	0.0753395	0.0027	FALSE	FALSE	FALSE	ebi-a-GCST90001774	1	65155172	0.2401	3656	0.4685	CD24 on transitional B cell	CD24 on transitional B cell	CD24 on transitional B cell || ||	TRUE	igd	NA	NA	NA	NA	NA	NA	NA	1	64689489	8.09e-12	0.025304	Rheumatoid arthritis	TRUE	reported	thbSEP	textfile	13621	262844	276465	0.000169048	46.7434	2	1	TRUE
rs7902904	A	G	A	G	0.0816081	-0.005302	0.530366	0.4469	FALSE	FALSE	FALSE	ebi-a-GCST90001774	10	63808661	0.02493	3656	0.8316	CD24 on transitional B cell	CD24 on transitional B cell	CD24 on transitional B cell || ||	TRUE	igd	NA	NA	NA	NA	NA	NA	NA	10	62048902	2.17e-10	0.0128543	Rheumatoid arthritis	TRUE	reported	thbSEP	textfile	13621	262844	276465	0.000145769	40.3057	2	1	TRUE
rs8002731	C	A	C	A	-0.0901996	-0.03015	0.362796	0.2614	FALSE	FALSE	FALSE	ebi-a-GCST90001774	13	40362229	0.02767	3656	0.276	CD24 on transitional B cell	CD24 on transitional B cell	CD24 on transitional B cell || ||	TRUE	igd	NA	NA	NA	NA	NA	NA	NA	13	39788092	1.6e-11	0.0133849	Rheumatoid arthritis	TRUE	reported	thbSEP	textfile	13621	262844	276465	0.000164236	45.4125	2	1	TRUE
rs9265884	C	T	C	T	0.18446	-0.0533	0.269229	0.4426	FALSE	FALSE	FALSE	ebi-a-GCST90001774	6	31313212	0.02805	3656	0.05754	CD24 on transitional B cell	CD24 on transitional B cell	CD24 on transitional B cell || ||	TRUE	igd	NA	NA	NA	NA	NA	NA	NA	6	31345435	9.03e-40	0.0139766	Rheumatoid arthritis	TRUE	reported	thbSEP	textfile	13621	262844	276465	0.000629633	174.18	2	1	TRUE
rs9268145	G	T	G	T	0.455384	-0.1353	0.182745	0.0379	FALSE	FALSE	FALSE	ebi-a-GCST90001774	6	32257284	0.06612	3656	0.0408197	CD24 on transitional B cell	CD24 on transitional B cell	CD24 on transitional B cell || ||	TRUE	igd	NA	NA	NA	NA	NA	NA	NA	6	32289507	1e-200	0.0150342	Rheumatoid arthritis	TRUE	reported	thbSEP	textfile	13621	262844	276465	0.00330762	917.47	2	1	TRUE
rs11513729	T	C	T	C	0.103409	-0.009042	0.380545	0.4639	FALSE	FALSE	FALSE	ebi-a-GCST90001890	12	112273499	0.02889	2920	0.7543	CD28 on CD45RA+ CD4+ T cell	CD28 on CD45RA+ CD4+ T cell	CD28 on CD45RA+ CD4+ T cell || ||	TRUE	igd	NA	NA	NA	NA	NA	NA	NA	12	111835695	2.52e-15	0.0130686	Rheumatoid arthritis	TRUE	reported	thbSEP	textfile	13621	262844	276465	0.000226423	62.6117	2	1	TRUE
rs115625939	G	A	G	A	-0.515971	-0.2066	0.131425	0.1926	FALSE	FALSE	FALSE	ebi-a-GCST90001890	6	32583584	0.04702	2920	1.15e-05	CD28 on CD45RA+ CD4+ T cell	CD28 on CD45RA+ CD4+ T cell	CD28 on CD45RA+ CD4+ T cell || ||	TRUE	igd	NA	NA	NA	NA	NA	NA	NA	6	32615807	1.94e-136	0.0207537	Rheumatoid arthritis	TRUE	reported	thbSEP	textfile	13621	262844	276465	0.00223074	618.097	2	1	TRUE
rs13246321	C	T	C	T	0.119359	-0.03271	0.149836	0.0421	FALSE	FALSE	FALSE	ebi-a-GCST90001890	7	128701331	0.06812	2920	0.6312	CD28 on CD45RA+ CD4+ T cell	CD28 on CD45RA+ CD4+ T cell	CD28 on CD45RA+ CD4+ T cell || ||	TRUE	igd	NA	NA	NA	NA	NA	NA	NA	7	129061277	8.54e-12	0.0174779	Rheumatoid arthritis	TRUE	reported	thbSEP	textfile	13621	262844	276465	0.000168662	46.6368	2	1	TRUE
rs2045793	G	A	G	A	-0.0881601	-0.02364	0.242732	0.2272	FALSE	FALSE	FALSE	ebi-a-GCST90001890	1	38635462	0.03216	2920	0.4623	CD28 on CD45RA+ CD4+ T cell	CD28 on CD45RA+ CD4+ T cell	CD28 on CD45RA+ CD4+ T cell || ||	TRUE	igd	NA	NA	NA	NA	NA	NA	NA	1	38169790	4.73e-09	0.0150533	Rheumatoid arthritis	TRUE	reported	thbSEP	textfile	13621	262844	276465	0.000124047	34.2987	2	1	TRUE
rs2476601	G	A	G	A	-0.355788	0.1578	0.851561	0.9817	FALSE	FALSE	FALSE	ebi-a-GCST90001890	1	114377568	0.1037	2920	0.1283	CD28 on CD45RA+ CD4+ T cell	CD28 on CD45RA+ CD4+ T cell	CD28 on CD45RA+ CD4+ T cell || ||	TRUE	igd	NA	NA	NA	NA	NA	NA	NA	1	113834946	1.89e-102	0.0165552	Rheumatoid arthritis	TRUE	reported	thbSEP	textfile	13621	262844	276465	0.00166782	461.86	2	1	TRUE
rs28366143	A	C	A	C	0.445639	0.08406	0.114772	0.1603	FALSE	FALSE	FALSE	ebi-a-GCST90001890	6	31364832	0.041	2920	0.0404297	CD28 on CD45RA+ CD4+ T cell	CD28 on CD45RA+ CD4+ T cell	CD28 on CD45RA+ CD4+ T cell || ||	TRUE	igd	NA	NA	NA	NA	NA	NA	NA	6	31397055	2.82e-135	0.0180028	Rheumatoid arthritis	TRUE	reported	thbSEP	textfile	13621	262844	276465	0.00221149	612.75	2	1	TRUE
rs3087243	A	G	A	G	-0.106542	0.05424	0.329393	0.5539	FALSE	FALSE	FALSE	ebi-a-GCST90001890	2	204738919	0.02837	2920	0.0559397	CD28 on CD45RA+ CD4+ T cell	CD28 on CD45RA+ CD4+ T cell	CD28 on CD45RA+ CD4+ T cell || ||	TRUE	igd	NA	NA	NA	NA	NA	NA	NA	2	203874196	8.2e-15	0.0137219	Rheumatoid arthritis	TRUE	reported	thbSEP	textfile	13621	262844	276465	0.000218011	60.2851	2	1	TRUE
rs34517899	G	C	G	C	-0.196803	0.0156	0.11029	0.192	FALSE	TRUE	FALSE	ebi-a-GCST90001890	6	33635309	0.03652	2920	0.6693	CD28 on CD45RA+ CD4+ T cell	CD28 on CD45RA+ CD4+ T cell	CD28 on CD45RA+ CD4+ T cell || ||	TRUE	igd	NA	NA	NA	NA	NA	NA	NA	6	33667532	2.17e-20	0.0212676	Rheumatoid arthritis	TRUE	reported	thbSEP	textfile	13621	262844	276465	0.000309636	85.6295	2	1	TRUE
rs34536443	C	G	C	G	-0.305253	0.02248	0.0300851	0.0252	FALSE	TRUE	FALSE	ebi-a-GCST90001890	19	10463118	0.08727	2920	0.7967	CD28 on CD45RA+ CD4+ T cell	CD28 on CD45RA+ CD4+ T cell	CD28 on CD45RA+ CD4+ T cell || ||	TRUE	igd	NA	NA	NA	NA	NA	NA	NA	19	10352442	5.87e-14	0.0406406	Rheumatoid arthritis	TRUE	reported	thbSEP	textfile	13621	262844	276465	0.000204019	56.4153	2	1	TRUE
rs548877	G	A	G	A	0.102047	-0.03693	0.176029	0.0788	FALSE	FALSE	FALSE	ebi-a-GCST90001890	11	118300240	0.05169	2920	0.475	CD28 on CD45RA+ CD4+ T cell	CD28 on CD45RA+ CD4+ T cell	CD28 on CD45RA+ CD4+ T cell || ||	TRUE	igd	NA	NA	NA	NA	NA	NA	NA	11	118429525	5.46e-10	0.0164451	Rheumatoid arthritis	TRUE	reported	thbSEP	textfile	13621	262844	276465	0.00013926	38.5056	2	1	TRUE
rs6456160	C	T	C	T	-0.081607	-0.04983	0.556798	0.5748	FALSE	FALSE	FALSE	ebi-a-GCST90001890	6	167532731	0.02855	2920	0.0810103	CD28 on CD45RA+ CD4+ T cell	CD28 on CD45RA+ CD4+ T cell	CD28 on CD45RA+ CD4+ T cell || ||	TRUE	igd	TRUE	rs6456160	rs3093025	T	C	A	G	6	167117605	1.7e-10	0.0127784	Rheumatoid arthritis	TRUE	reported	thbSEP	textfile	13621	262844	276465	0.000147502	40.7848	2	1	TRUE
rs706778	T	C	T	C	0.0866177	0.03594	0.524034	0.3515	FALSE	FALSE	FALSE	ebi-a-GCST90001890	10	6098949	0.029	2920	0.2153	CD28 on CD45RA+ CD4+ T cell	CD28 on CD45RA+ CD4+ T cell	CD28 on CD45RA+ CD4+ T cell || ||	TRUE	igd	NA	NA	NA	NA	NA	NA	NA	10	6056986	1.34e-11	0.0128056	Rheumatoid arthritis	TRUE	reported	thbSEP	textfile	13621	262844	276465	0.000165463	45.752	2	1	TRUE
rs72849211	G	C	G	C	0.219033	0.04345	0.130083	0.0401	FALSE	TRUE	FALSE	ebi-a-GCST90001890	6	28182896	0.07493	2920	0.562	CD28 on CD45RA+ CD4+ T cell	CD28 on CD45RA+ CD4+ T cell	CD28 on CD45RA+ CD4+ T cell || ||	TRUE	igd	NA	NA	NA	NA	NA	NA	NA	6	28215118	4.38e-34	0.0179948	Rheumatoid arthritis	TRUE	reported	thbSEP	textfile	13621	262844	276465	0.000535614	148.157	2	1	TRUE
rs73728294	G	A	G	A	0.266793	0.01582	0.113191	0.068	FALSE	FALSE	FALSE	ebi-a-GCST90001890	6	31170227	0.05755	2920	0.783401	CD28 on CD45RA+ CD4+ T cell	CD28 on CD45RA+ CD4+ T cell	CD28 on CD45RA+ CD4+ T cell || ||	TRUE	igd	NA	NA	NA	NA	NA	NA	NA	6	31202450	5.25e-46	0.0187368	Rheumatoid arthritis	TRUE	reported	thbSEP	textfile	13621	262844	276465	0.000732824	202.747	2	1	TRUE
rs7574865	G	T	G	T	-0.113486	-0.01913	0.767394	0.7199	FALSE	FALSE	FALSE	ebi-a-GCST90001890	2	191964633	0.03069	2920	0.5331	CD28 on CD45RA+ CD4+ T cell	CD28 on CD45RA+ CD4+ T cell	CD28 on CD45RA+ CD4+ T cell || ||	TRUE	igd	NA	NA	NA	NA	NA	NA	NA	2	191099907	2.24e-14	0.0148621	Rheumatoid arthritis	TRUE	reported	thbSEP	textfile	13621	262844	276465	0.000210859	58.3071	2	1	TRUE
rs76824778	C	T	C	T	0.130532	0.1149	0.0906656	0.0178	FALSE	FALSE	FALSE	ebi-a-GCST90001890	1	113239505	0.1039	2920	0.2688	CD28 on CD45RA+ CD4+ T cell	CD28 on CD45RA+ CD4+ T cell	CD28 on CD45RA+ CD4+ T cell || ||	TRUE	igd	NA	NA	NA	NA	NA	NA	NA	1	112696883	1.32e-09	0.0215222	Rheumatoid arthritis	TRUE	reported	thbSEP	textfile	13621	262844	276465	0.000133034	36.7839	2	1	TRUE
rs78248443	T	C	T	C	-0.173002	-0.3097	0.0753395	0.0036	FALSE	FALSE	FALSE	ebi-a-GCST90001890	1	65155172	0.2227	2920	0.1644	CD28 on CD45RA+ CD4+ T cell	CD28 on CD45RA+ CD4+ T cell	CD28 on CD45RA+ CD4+ T cell || ||	TRUE	igd	NA	NA	NA	NA	NA	NA	NA	1	64689489	8.09e-12	0.025304	Rheumatoid arthritis	TRUE	reported	thbSEP	textfile	13621	262844	276465	0.000169048	46.7434	2	1	TRUE
rs7902904	A	G	A	G	0.0816081	-0.003917	0.530366	0.4478	FALSE	FALSE	FALSE	ebi-a-GCST90001890	10	63808661	0.02803	2920	0.8889	CD28 on CD45RA+ CD4+ T cell	CD28 on CD45RA+ CD4+ T cell	CD28 on CD45RA+ CD4+ T cell || ||	TRUE	igd	NA	NA	NA	NA	NA	NA	NA	10	62048902	2.17e-10	0.0128543	Rheumatoid arthritis	TRUE	reported	thbSEP	textfile	13621	262844	276465	0.000145769	40.3057	2	1	TRUE
rs8002731	C	A	C	A	-0.0901996	-0.07907	0.362796	0.2625	FALSE	FALSE	FALSE	ebi-a-GCST90001890	13	40362229	0.03112	2920	0.0111099	CD28 on CD45RA+ CD4+ T cell	CD28 on CD45RA+ CD4+ T cell	CD28 on CD45RA+ CD4+ T cell || ||	TRUE	igd	NA	NA	NA	NA	NA	NA	NA	13	39788092	1.6e-11	0.0133849	Rheumatoid arthritis	TRUE	reported	thbSEP	textfile	13621	262844	276465	0.000164236	45.4125	2	1	TRUE
rs9265884	C	T	C	T	0.18446	0.06617	0.269229	0.4529	FALSE	FALSE	FALSE	ebi-a-GCST90001890	6	31313212	0.03179	2920	0.0374697	CD28 on CD45RA+ CD4+ T cell	CD28 on CD45RA+ CD4+ T cell	CD28 on CD45RA+ CD4+ T cell || ||	TRUE	igd	NA	NA	NA	NA	NA	NA	NA	6	31345435	9.03e-40	0.0139766	Rheumatoid arthritis	TRUE	reported	thbSEP	textfile	13621	262844	276465	0.000629633	174.18	2	1	TRUE
rs9268145	G	T	G	T	0.455384	0.09112	0.182745	0.0351	FALSE	FALSE	FALSE	ebi-a-GCST90001890	6	32257284	0.07693	2920	0.2363	CD28 on CD45RA+ CD4+ T cell	CD28 on CD45RA+ CD4+ T cell	CD28 on CD45RA+ CD4+ T cell || ||	TRUE	igd	NA	NA	NA	NA	NA	NA	NA	6	32289507	1e-200	0.0150342	Rheumatoid arthritis	TRUE	reported	thbSEP	textfile	13621	262844	276465	0.00330762	917.47	2	1	TRUE
rs11513729	T	C	T	C	0.103409	-0.01083	0.380545	0.4639	FALSE	FALSE	FALSE	ebi-a-GCST90001930	12	112273499	0.02829	2920	0.7019	CD127 on CD28- CD8+ T cell	CD127 on CD28- CD8+ T cell	CD127 on CD28- CD8+ T cell || ||	TRUE	igd	NA	NA	NA	NA	NA	NA	NA	12	111835695	2.52e-15	0.0130686	Rheumatoid arthritis	TRUE	reported	thbSEP	textfile	13621	262844	276465	0.000226423	62.6117	2	1	TRUE
rs115625939	G	A	G	A	-0.515971	0.1236	0.131425	0.1926	FALSE	FALSE	FALSE	ebi-a-GCST90001930	6	32583584	0.04555	2920	0.00669499	CD127 on CD28- CD8+ T cell	CD127 on CD28- CD8+ T cell	CD127 on CD28- CD8+ T cell || ||	TRUE	igd	NA	NA	NA	NA	NA	NA	NA	6	32615807	1.94e-136	0.0207537	Rheumatoid arthritis	TRUE	reported	thbSEP	textfile	13621	262844	276465	0.00223074	618.097	2	1	TRUE
rs13246321	C	T	C	T	0.119359	-0.006053	0.149836	0.0421	FALSE	FALSE	FALSE	ebi-a-GCST90001930	7	128701331	0.06794	2920	0.929	CD127 on CD28- CD8+ T cell	CD127 on CD28- CD8+ T cell	CD127 on CD28- CD8+ T cell || ||	TRUE	igd	NA	NA	NA	NA	NA	NA	NA	7	129061277	8.54e-12	0.0174779	Rheumatoid arthritis	TRUE	reported	thbSEP	textfile	13621	262844	276465	0.000168662	46.6368	2	1	TRUE
rs16903065	A	C	A	C	-0.142869	-0.0209	0.115562	0.1998	FALSE	FALSE	FALSE	ebi-a-GCST90001930	8	129540464	0.03442	2920	0.5437	CD127 on CD28- CD8+ T cell	CD127 on CD28- CD8+ T cell	CD127 on CD28- CD8+ T cell || ||	TRUE	igd	NA	NA	NA	NA	NA	NA	NA	8	128528218	4.56e-12	0.0206494	Rheumatoid arthritis	TRUE	reported	thbSEP	textfile	13621	262844	276465	0.000173119	47.8694	2	1	TRUE
rs2045793	G	A	G	A	-0.0881601	0.04014	0.242732	0.2272	FALSE	FALSE	FALSE	ebi-a-GCST90001930	1	38635462	0.03224	2920	0.2132	CD127 on CD28- CD8+ T cell	CD127 on CD28- CD8+ T cell	CD127 on CD28- CD8+ T cell || ||	TRUE	igd	NA	NA	NA	NA	NA	NA	NA	1	38169790	4.73e-09	0.0150533	Rheumatoid arthritis	TRUE	reported	thbSEP	textfile	13621	262844	276465	0.000124047	34.2987	2	1	TRUE
rs2476601	G	A	G	A	-0.355788	0.1399	0.851561	0.9817	FALSE	FALSE	FALSE	ebi-a-GCST90001930	1	114377568	0.103	2920	0.1744	CD127 on CD28- CD8+ T cell	CD127 on CD28- CD8+ T cell	CD127 on CD28- CD8+ T cell || ||	TRUE	igd	NA	NA	NA	NA	NA	NA	NA	1	113834946	1.89e-102	0.0165552	Rheumatoid arthritis	TRUE	reported	thbSEP	textfile	13621	262844	276465	0.00166782	461.86	2	1	TRUE
rs28366143	A	C	A	C	0.445639	0.006845	0.114772	0.1603	FALSE	FALSE	FALSE	ebi-a-GCST90001930	6	31364832	0.03967	2920	0.863	CD127 on CD28- CD8+ T cell	CD127 on CD28- CD8+ T cell	CD127 on CD28- CD8+ T cell || ||	TRUE	igd	NA	NA	NA	NA	NA	NA	NA	6	31397055	2.82e-135	0.0180028	Rheumatoid arthritis	TRUE	reported	thbSEP	textfile	13621	262844	276465	0.00221149	612.75	2	1	TRUE
rs3087243	A	G	A	G	-0.106542	0.03952	0.329393	0.5539	FALSE	FALSE	FALSE	ebi-a-GCST90001930	2	204738919	0.02802	2920	0.1585	CD127 on CD28- CD8+ T cell	CD127 on CD28- CD8+ T cell	CD127 on CD28- CD8+ T cell || ||	TRUE	igd	NA	NA	NA	NA	NA	NA	NA	2	203874196	8.2e-15	0.0137219	Rheumatoid arthritis	TRUE	reported	thbSEP	textfile	13621	262844	276465	0.000218011	60.2851	2	1	TRUE
rs34517899	G	C	G	C	-0.196803	0.06476	0.11029	0.192	FALSE	TRUE	FALSE	ebi-a-GCST90001930	6	33635309	0.03578	2920	0.0703801	CD127 on CD28- CD8+ T cell	CD127 on CD28- CD8+ T cell	CD127 on CD28- CD8+ T cell || ||	TRUE	igd	NA	NA	NA	NA	NA	NA	NA	6	33667532	2.17e-20	0.0212676	Rheumatoid arthritis	TRUE	reported	thbSEP	textfile	13621	262844	276465	0.000309636	85.6295	2	1	TRUE
rs34536443	C	G	C	G	-0.305253	-0.04848	0.0300851	0.0252	FALSE	TRUE	FALSE	ebi-a-GCST90001930	19	10463118	0.08615	2920	0.5736	CD127 on CD28- CD8+ T cell	CD127 on CD28- CD8+ T cell	CD127 on CD28- CD8+ T cell || ||	TRUE	igd	NA	NA	NA	NA	NA	NA	NA	19	10352442	5.87e-14	0.0406406	Rheumatoid arthritis	TRUE	reported	thbSEP	textfile	13621	262844	276465	0.000204019	56.4153	2	1	TRUE
rs548877	G	A	G	A	0.102047	-0.01245	0.176029	0.0788	FALSE	FALSE	FALSE	ebi-a-GCST90001930	11	118300240	0.0515	2920	0.8091	CD127 on CD28- CD8+ T cell	CD127 on CD28- CD8+ T cell	CD127 on CD28- CD8+ T cell || ||	TRUE	igd	NA	NA	NA	NA	NA	NA	NA	11	118429525	5.46e-10	0.0164451	Rheumatoid arthritis	TRUE	reported	thbSEP	textfile	13621	262844	276465	0.00013926	38.5056	2	1	TRUE
rs6456160	C	T	C	T	-0.081607	0.04797	0.556798	0.5748	FALSE	FALSE	FALSE	ebi-a-GCST90001930	6	167532731	0.02828	2920	0.0899705	CD127 on CD28- CD8+ T cell	CD127 on CD28- CD8+ T cell	CD127 on CD28- CD8+ T cell || ||	TRUE	igd	TRUE	rs6456160	rs3093025	T	C	A	G	6	167117605	1.7e-10	0.0127784	Rheumatoid arthritis	TRUE	reported	thbSEP	textfile	13621	262844	276465	0.000147502	40.7848	2	1	TRUE
rs706778	T	C	T	C	0.0866177	0.01366	0.524034	0.3515	FALSE	FALSE	FALSE	ebi-a-GCST90001930	10	6098949	0.02874	2920	0.634501	CD127 on CD28- CD8+ T cell	CD127 on CD28- CD8+ T cell	CD127 on CD28- CD8+ T cell || ||	TRUE	igd	NA	NA	NA	NA	NA	NA	NA	10	6056986	1.34e-11	0.0128056	Rheumatoid arthritis	TRUE	reported	thbSEP	textfile	13621	262844	276465	0.000165463	45.752	2	1	TRUE
rs72849211	G	C	G	C	0.219033	0.004558	0.130083	0.0401	FALSE	TRUE	FALSE	ebi-a-GCST90001930	6	28182896	0.07325	2920	0.9504	CD127 on CD28- CD8+ T cell	CD127 on CD28- CD8+ T cell	CD127 on CD28- CD8+ T cell || ||	TRUE	igd	NA	NA	NA	NA	NA	NA	NA	6	28215118	4.38e-34	0.0179948	Rheumatoid arthritis	TRUE	reported	thbSEP	textfile	13621	262844	276465	0.000535614	148.157	2	1	TRUE
rs73728294	G	A	G	A	0.266793	0.02028	0.113191	0.068	FALSE	FALSE	FALSE	ebi-a-GCST90001930	6	31170227	0.05646	2920	0.719399	CD127 on CD28- CD8+ T cell	CD127 on CD28- CD8+ T cell	CD127 on CD28- CD8+ T cell || ||	TRUE	igd	NA	NA	NA	NA	NA	NA	NA	6	31202450	5.25e-46	0.0187368	Rheumatoid arthritis	TRUE	reported	thbSEP	textfile	13621	262844	276465	0.000732824	202.747	2	1	TRUE
rs7574865	G	T	G	T	-0.113486	-0.01147	0.767394	0.7199	FALSE	FALSE	FALSE	ebi-a-GCST90001930	2	191964633	0.03063	2920	0.708	CD127 on CD28- CD8+ T cell	CD127 on CD28- CD8+ T cell	CD127 on CD28- CD8+ T cell || ||	TRUE	igd	NA	NA	NA	NA	NA	NA	NA	2	191099907	2.24e-14	0.0148621	Rheumatoid arthritis	TRUE	reported	thbSEP	textfile	13621	262844	276465	0.000210859	58.3071	2	1	TRUE
rs76824778	C	T	C	T	0.130532	-0.03504	0.0906656	0.0178	FALSE	FALSE	FALSE	ebi-a-GCST90001930	1	113239505	0.104	2920	0.7361	CD127 on CD28- CD8+ T cell	CD127 on CD28- CD8+ T cell	CD127 on CD28- CD8+ T cell || ||	TRUE	igd	NA	NA	NA	NA	NA	NA	NA	1	112696883	1.32e-09	0.0215222	Rheumatoid arthritis	TRUE	reported	thbSEP	textfile	13621	262844	276465	0.000133034	36.7839	2	1	TRUE
rs7731626	A	G	A	G	-0.117043	0.0608	0.278721	0.493	FALSE	FALSE	FALSE	ebi-a-GCST90001930	5	55444683	0.02812	2920	0.0306697	CD127 on CD28- CD8+ T cell	CD127 on CD28- CD8+ T cell	CD127 on CD28- CD8+ T cell || ||	TRUE	igd	NA	NA	NA	NA	NA	NA	NA	5	56148856	5.08e-16	0.0144327	Rheumatoid arthritis	TRUE	reported	thbSEP	textfile	13621	262844	276465	0.000237822	65.7647	2	1	TRUE
rs78248443	T	C	T	C	-0.173002	0.0334	0.0753395	0.0036	FALSE	FALSE	FALSE	ebi-a-GCST90001930	1	65155172	0.2235	2920	0.8812	CD127 on CD28- CD8+ T cell	CD127 on CD28- CD8+ T cell	CD127 on CD28- CD8+ T cell || ||	TRUE	igd	NA	NA	NA	NA	NA	NA	NA	1	64689489	8.09e-12	0.025304	Rheumatoid arthritis	TRUE	reported	thbSEP	textfile	13621	262844	276465	0.000169048	46.7434	2	1	TRUE
rs7902904	A	G	A	G	0.0816081	0.01153	0.530366	0.4478	FALSE	FALSE	FALSE	ebi-a-GCST90001930	10	63808661	0.02787	2920	0.679	CD127 on CD28- CD8+ T cell	CD127 on CD28- CD8+ T cell	CD127 on CD28- CD8+ T cell || ||	TRUE	igd	NA	NA	NA	NA	NA	NA	NA	10	62048902	2.17e-10	0.0128543	Rheumatoid arthritis	TRUE	reported	thbSEP	textfile	13621	262844	276465	0.000145769	40.3057	2	1	TRUE
rs8002731	C	A	C	A	-0.0901996	-0.03256	0.362796	0.2625	FALSE	FALSE	FALSE	ebi-a-GCST90001930	13	40362229	0.03111	2920	0.2955	CD127 on CD28- CD8+ T cell	CD127 on CD28- CD8+ T cell	CD127 on CD28- CD8+ T cell || ||	TRUE	igd	NA	NA	NA	NA	NA	NA	NA	13	39788092	1.6e-11	0.0133849	Rheumatoid arthritis	TRUE	reported	thbSEP	textfile	13621	262844	276465	0.000164236	45.4125	2	1	TRUE
rs9265884	C	T	C	T	0.18446	-0.1099	0.269229	0.4529	FALSE	FALSE	FALSE	ebi-a-GCST90001930	6	31313212	0.03022	2920	0.000279499	CD127 on CD28- CD8+ T cell	CD127 on CD28- CD8+ T cell	CD127 on CD28- CD8+ T cell || ||	TRUE	igd	NA	NA	NA	NA	NA	NA	NA	6	31345435	9.03e-40	0.0139766	Rheumatoid arthritis	TRUE	reported	thbSEP	textfile	13621	262844	276465	0.000629633	174.18	2	1	TRUE
rs9268145	G	T	G	T	0.455384	-0.07741	0.182745	0.0351	FALSE	FALSE	FALSE	ebi-a-GCST90001930	6	32257284	0.07615	2920	0.3095	CD127 on CD28- CD8+ T cell	CD127 on CD28- CD8+ T cell	CD127 on CD28- CD8+ T cell || ||	TRUE	igd	NA	NA	NA	NA	NA	NA	NA	6	32289507	1e-200	0.0150342	Rheumatoid arthritis	TRUE	reported	thbSEP	textfile	13621	262844	276465	0.00330762	917.47	2	1	TRUE
rs11513729	T	C	T	C	0.103409	0.1121	0.380545	0.4629	FALSE	FALSE	FALSE	ebi-a-GCST90001990	12	112273499	0.02578	3614	1.42e-05	CD64 on CD14- CD16+ monocyte	CD64 on CD14- CD16+ monocyte	CD64 on CD14- CD16+ monocyte || ||	TRUE	igd	NA	NA	NA	NA	NA	NA	NA	12	111835695	2.52e-15	0.0130686	Rheumatoid arthritis	TRUE	reported	thbSEP	textfile	13621	262844	276465	0.000226423	62.6117	2	1	TRUE
rs115625939	G	A	G	A	-0.515971	-0.1021	0.131425	0.1945	FALSE	FALSE	FALSE	ebi-a-GCST90001990	6	32583584	0.04249	3614	0.01629	CD64 on CD14- CD16+ monocyte	CD64 on CD14- CD16+ monocyte	CD64 on CD14- CD16+ monocyte || ||	TRUE	igd	NA	NA	NA	NA	NA	NA	NA	6	32615807	1.94e-136	0.0207537	Rheumatoid arthritis	TRUE	reported	thbSEP	textfile	13621	262844	276465	0.00223074	618.097	2	1	TRUE
rs13246321	C	T	C	T	0.119359	-0.0498	0.149836	0.0443	FALSE	FALSE	FALSE	ebi-a-GCST90001990	7	128701331	0.06064	3614	0.4116	CD64 on CD14- CD16+ monocyte	CD64 on CD14- CD16+ monocyte	CD64 on CD14- CD16+ monocyte || ||	TRUE	igd	NA	NA	NA	NA	NA	NA	NA	7	129061277	8.54e-12	0.0174779	Rheumatoid arthritis	TRUE	reported	thbSEP	textfile	13621	262844	276465	0.000168662	46.6368	2	1	TRUE
rs16903065	A	C	A	C	-0.142869	0.01395	0.115562	0.2086	FALSE	FALSE	FALSE	ebi-a-GCST90001990	8	129540464	0.03044	3614	0.6468	CD64 on CD14- CD16+ monocyte	CD64 on CD14- CD16+ monocyte	CD64 on CD14- CD16+ monocyte || ||	TRUE	igd	NA	NA	NA	NA	NA	NA	NA	8	128528218	4.56e-12	0.0206494	Rheumatoid arthritis	TRUE	reported	thbSEP	textfile	13621	262844	276465	0.000173119	47.8694	2	1	TRUE
rs2045793	G	A	G	A	-0.0881601	-0.06084	0.242732	0.2324	FALSE	FALSE	FALSE	ebi-a-GCST90001990	1	38635462	0.02923	3614	0.03748	CD64 on CD14- CD16+ monocyte	CD64 on CD14- CD16+ monocyte	CD64 on CD14- CD16+ monocyte || ||	TRUE	igd	NA	NA	NA	NA	NA	NA	NA	1	38169790	4.73e-09	0.0150533	Rheumatoid arthritis	TRUE	reported	thbSEP	textfile	13621	262844	276465	0.000124047	34.2987	2	1	TRUE
rs2476601	G	A	G	A	-0.355788	0.07447	0.851561	0.9827	FALSE	FALSE	FALSE	ebi-a-GCST90001990	1	114377568	0.09542	3614	0.4352	CD64 on CD14- CD16+ monocyte	CD64 on CD14- CD16+ monocyte	CD64 on CD14- CD16+ monocyte || ||	TRUE	igd	NA	NA	NA	NA	NA	NA	NA	1	113834946	1.89e-102	0.0165552	Rheumatoid arthritis	TRUE	reported	thbSEP	textfile	13621	262844	276465	0.00166782	461.86	2	1	TRUE
rs28366143	A	C	A	C	0.445639	0.0344	0.114772	0.1617	FALSE	FALSE	FALSE	ebi-a-GCST90001990	6	31364832	0.03656	3614	0.3468	CD64 on CD14- CD16+ monocyte	CD64 on CD14- CD16+ monocyte	CD64 on CD14- CD16+ monocyte || ||	TRUE	igd	NA	NA	NA	NA	NA	NA	NA	6	31397055	2.82e-135	0.0180028	Rheumatoid arthritis	TRUE	reported	thbSEP	textfile	13621	262844	276465	0.00221149	612.75	2	1	TRUE
rs3087243	A	G	A	G	-0.106542	0.003677	0.329393	0.5584	FALSE	FALSE	FALSE	ebi-a-GCST90001990	2	204738919	0.02568	3614	0.8862	CD64 on CD14- CD16+ monocyte	CD64 on CD14- CD16+ monocyte	CD64 on CD14- CD16+ monocyte || ||	TRUE	igd	NA	NA	NA	NA	NA	NA	NA	2	203874196	8.2e-15	0.0137219	Rheumatoid arthritis	TRUE	reported	thbSEP	textfile	13621	262844	276465	0.000218011	60.2851	2	1	TRUE
rs34517899	G	C	G	C	-0.196803	-0.041	0.11029	0.1976	FALSE	TRUE	FALSE	ebi-a-GCST90001990	6	33635309	0.03256	3614	0.208	CD64 on CD14- CD16+ monocyte	CD64 on CD14- CD16+ monocyte	CD64 on CD14- CD16+ monocyte || ||	TRUE	igd	NA	NA	NA	NA	NA	NA	NA	6	33667532	2.17e-20	0.0212676	Rheumatoid arthritis	TRUE	reported	thbSEP	textfile	13621	262844	276465	0.000309636	85.6295	2	1	TRUE
rs34536443	C	G	C	G	-0.305253	-0.1008	0.0300851	0.0256	FALSE	TRUE	FALSE	ebi-a-GCST90001990	19	10463118	0.07773	3614	0.1949	CD64 on CD14- CD16+ monocyte	CD64 on CD14- CD16+ monocyte	CD64 on CD14- CD16+ monocyte || ||	TRUE	igd	NA	NA	NA	NA	NA	NA	NA	19	10352442	5.87e-14	0.0406406	Rheumatoid arthritis	TRUE	reported	thbSEP	textfile	13621	262844	276465	0.000204019	56.4153	2	1	TRUE
rs548877	G	A	G	A	0.102047	0.005605	0.176029	0.0768	FALSE	FALSE	FALSE	ebi-a-GCST90001990	11	118300240	0.04698	3614	0.905	CD64 on CD14- CD16+ monocyte	CD64 on CD14- CD16+ monocyte	CD64 on CD14- CD16+ monocyte || ||	TRUE	igd	NA	NA	NA	NA	NA	NA	NA	11	118429525	5.46e-10	0.0164451	Rheumatoid arthritis	TRUE	reported	thbSEP	textfile	13621	262844	276465	0.00013926	38.5056	2	1	TRUE
rs6456160	C	T	C	T	-0.081607	-0.03512	0.556798	0.5726	FALSE	FALSE	FALSE	ebi-a-GCST90001990	6	167532731	0.02544	3614	0.1675	CD64 on CD14- CD16+ monocyte	CD64 on CD14- CD16+ monocyte	CD64 on CD14- CD16+ monocyte || ||	TRUE	igd	TRUE	rs6456160	rs3093025	T	C	A	G	6	167117605	1.7e-10	0.0127784	Rheumatoid arthritis	TRUE	reported	thbSEP	textfile	13621	262844	276465	0.000147502	40.7848	2	1	TRUE
rs706778	T	C	T	C	0.0866177	0.006651	0.524034	0.3582	FALSE	FALSE	FALSE	ebi-a-GCST90001990	10	6098949	0.0261	3614	0.7989	CD64 on CD14- CD16+ monocyte	CD64 on CD14- CD16+ monocyte	CD64 on CD14- CD16+ monocyte || ||	TRUE	igd	NA	NA	NA	NA	NA	NA	NA	10	6056986	1.34e-11	0.0128056	Rheumatoid arthritis	TRUE	reported	thbSEP	textfile	13621	262844	276465	0.000165463	45.752	2	1	TRUE
rs72849211	G	C	G	C	0.219033	0.06594	0.130083	0.0393	FALSE	TRUE	FALSE	ebi-a-GCST90001990	6	28182896	0.06746	3614	0.3284	CD64 on CD14- CD16+ monocyte	CD64 on CD14- CD16+ monocyte	CD64 on CD14- CD16+ monocyte || ||	TRUE	igd	NA	NA	NA	NA	NA	NA	NA	6	28215118	4.38e-34	0.0179948	Rheumatoid arthritis	TRUE	reported	thbSEP	textfile	13621	262844	276465	0.000535614	148.157	2	1	TRUE
rs73728294	G	A	G	A	0.266793	-0.02434	0.113191	0.0719	FALSE	FALSE	FALSE	ebi-a-GCST90001990	6	31170227	0.0503	3614	0.6284	CD64 on CD14- CD16+ monocyte	CD64 on CD14- CD16+ monocyte	CD64 on CD14- CD16+ monocyte || ||	TRUE	igd	NA	NA	NA	NA	NA	NA	NA	6	31202450	5.25e-46	0.0187368	Rheumatoid arthritis	TRUE	reported	thbSEP	textfile	13621	262844	276465	0.000732824	202.747	2	1	TRUE
rs7574865	G	T	G	T	-0.113486	-0.04145	0.767394	0.7218	FALSE	FALSE	FALSE	ebi-a-GCST90001990	2	191964633	0.02737	3614	0.1301	CD64 on CD14- CD16+ monocyte	CD64 on CD14- CD16+ monocyte	CD64 on CD14- CD16+ monocyte || ||	TRUE	igd	NA	NA	NA	NA	NA	NA	NA	2	191099907	2.24e-14	0.0148621	Rheumatoid arthritis	TRUE	reported	thbSEP	textfile	13621	262844	276465	0.000210859	58.3071	2	1	TRUE
rs76824778	C	T	C	T	0.130532	0.08247	0.0906656	0.0178	FALSE	FALSE	FALSE	ebi-a-GCST90001990	1	113239505	0.093	3614	0.3752	CD64 on CD14- CD16+ monocyte	CD64 on CD14- CD16+ monocyte	CD64 on CD14- CD16+ monocyte || ||	TRUE	igd	NA	NA	NA	NA	NA	NA	NA	1	112696883	1.32e-09	0.0215222	Rheumatoid arthritis	TRUE	reported	thbSEP	textfile	13621	262844	276465	0.000133034	36.7839	2	1	TRUE
rs7731626	A	G	A	G	-0.117043	0.01608	0.278721	0.4898	FALSE	FALSE	FALSE	ebi-a-GCST90001990	5	55444683	0.02515	3614	0.5225	CD64 on CD14- CD16+ monocyte	CD64 on CD14- CD16+ monocyte	CD64 on CD14- CD16+ monocyte || ||	TRUE	igd	NA	NA	NA	NA	NA	NA	NA	5	56148856	5.08e-16	0.0144327	Rheumatoid arthritis	TRUE	reported	thbSEP	textfile	13621	262844	276465	0.000237822	65.7647	2	1	TRUE
rs78248443	T	C	T	C	-0.173002	-0.1029	0.0753395	0.0026	FALSE	FALSE	FALSE	ebi-a-GCST90001990	1	65155172	0.2477	3614	0.677699	CD64 on CD14- CD16+ monocyte	CD64 on CD14- CD16+ monocyte	CD64 on CD14- CD16+ monocyte || ||	TRUE	igd	NA	NA	NA	NA	NA	NA	NA	1	64689489	8.09e-12	0.025304	Rheumatoid arthritis	TRUE	reported	thbSEP	textfile	13621	262844	276465	0.000169048	46.7434	2	1	TRUE
rs7902904	A	G	A	G	0.0816081	0.008061	0.530366	0.4462	FALSE	FALSE	FALSE	ebi-a-GCST90001990	10	63808661	0.02525	3614	0.749501	CD64 on CD14- CD16+ monocyte	CD64 on CD14- CD16+ monocyte	CD64 on CD14- CD16+ monocyte || ||	TRUE	igd	NA	NA	NA	NA	NA	NA	NA	10	62048902	2.17e-10	0.0128543	Rheumatoid arthritis	TRUE	reported	thbSEP	textfile	13621	262844	276465	0.000145769	40.3057	2	1	TRUE
rs8002731	C	A	C	A	-0.0901996	0.0154	0.362796	0.2623	FALSE	FALSE	FALSE	ebi-a-GCST90001990	13	40362229	0.02797	3614	0.5818	CD64 on CD14- CD16+ monocyte	CD64 on CD14- CD16+ monocyte	CD64 on CD14- CD16+ monocyte || ||	TRUE	igd	NA	NA	NA	NA	NA	NA	NA	13	39788092	1.6e-11	0.0133849	Rheumatoid arthritis	TRUE	reported	thbSEP	textfile	13621	262844	276465	0.000164236	45.4125	2	1	TRUE
rs9265884	C	T	C	T	0.18446	-0.01546	0.269229	0.443	FALSE	FALSE	FALSE	ebi-a-GCST90001990	6	31313212	0.02826	3614	0.5843	CD64 on CD14- CD16+ monocyte	CD64 on CD14- CD16+ monocyte	CD64 on CD14- CD16+ monocyte || ||	TRUE	igd	NA	NA	NA	NA	NA	NA	NA	6	31345435	9.03e-40	0.0139766	Rheumatoid arthritis	TRUE	reported	thbSEP	textfile	13621	262844	276465	0.000629633	174.18	2	1	TRUE
rs9268145	G	T	G	T	0.455384	0.1498	0.182745	0.0376	FALSE	FALSE	FALSE	ebi-a-GCST90001990	6	32257284	0.06718	3614	0.0258601	CD64 on CD14- CD16+ monocyte	CD64 on CD14- CD16+ monocyte	CD64 on CD14- CD16+ monocyte || ||	TRUE	igd	NA	NA	NA	NA	NA	NA	NA	6	32289507	1e-200	0.0150342	Rheumatoid arthritis	TRUE	reported	thbSEP	textfile	13621	262844	276465	0.00330762	917.47	2	1	TRUE
rs11513729	T	C	T	C	0.103409	0.0001932	0.380545	0.4638	FALSE	FALSE	FALSE	ebi-a-GCST90002014	12	112273499	0.02914	2870	0.9947	CCR2 on CD62L+ myeloid Dendritic Cell	CCR2 on CD62L+ myeloid Dendritic Cell	CCR2 on CD62L+ myeloid Dendritic Cell || ||	TRUE	igd	NA	NA	NA	NA	NA	NA	NA	12	111835695	2.52e-15	0.0130686	Rheumatoid arthritis	TRUE	reported	thbSEP	textfile	13621	262844	276465	0.000226423	62.6117	2	1	TRUE
rs115625939	G	A	G	A	-0.515971	0.1225	0.131425	0.1929	FALSE	FALSE	FALSE	ebi-a-GCST90002014	6	32583584	0.04761	2870	0.0101	CCR2 on CD62L+ myeloid Dendritic Cell	CCR2 on CD62L+ myeloid Dendritic Cell	CCR2 on CD62L+ myeloid Dendritic Cell || ||	TRUE	igd	NA	NA	NA	NA	NA	NA	NA	6	32615807	1.94e-136	0.0207537	Rheumatoid arthritis	TRUE	reported	thbSEP	textfile	13621	262844	276465	0.00223074	618.097	2	1	TRUE
rs13246321	C	T	C	T	0.119359	0.07448	0.149836	0.0432	FALSE	FALSE	FALSE	ebi-a-GCST90002014	7	128701331	0.06822	2870	0.275	CCR2 on CD62L+ myeloid Dendritic Cell	CCR2 on CD62L+ myeloid Dendritic Cell	CCR2 on CD62L+ myeloid Dendritic Cell || ||	TRUE	igd	NA	NA	NA	NA	NA	NA	NA	7	129061277	8.54e-12	0.0174779	Rheumatoid arthritis	TRUE	reported	thbSEP	textfile	13621	262844	276465	0.000168662	46.6368	2	1	TRUE
rs16903065	A	C	A	C	-0.142869	0.009786	0.115562	0.2014	FALSE	FALSE	FALSE	ebi-a-GCST90002014	8	129540464	0.03471	2870	0.778001	CCR2 on CD62L+ myeloid Dendritic Cell	CCR2 on CD62L+ myeloid Dendritic Cell	CCR2 on CD62L+ myeloid Dendritic Cell || ||	TRUE	igd	NA	NA	NA	NA	NA	NA	NA	8	128528218	4.56e-12	0.0206494	Rheumatoid arthritis	TRUE	reported	thbSEP	textfile	13621	262844	276465	0.000173119	47.8694	2	1	TRUE
rs2045793	G	A	G	A	-0.0881601	-0.04943	0.242732	0.2287	FALSE	FALSE	FALSE	ebi-a-GCST90002014	1	38635462	0.03251	2870	0.1285	CCR2 on CD62L+ myeloid Dendritic Cell	CCR2 on CD62L+ myeloid Dendritic Cell	CCR2 on CD62L+ myeloid Dendritic Cell || ||	TRUE	igd	NA	NA	NA	NA	NA	NA	NA	1	38169790	4.73e-09	0.0150533	Rheumatoid arthritis	TRUE	reported	thbSEP	textfile	13621	262844	276465	0.000124047	34.2987	2	1	TRUE
rs2476601	G	A	G	A	-0.355788	0.2649	0.851561	0.9814	FALSE	FALSE	FALSE	ebi-a-GCST90002014	1	114377568	0.1039	2870	0.01086	CCR2 on CD62L+ myeloid Dendritic Cell	CCR2 on CD62L+ myeloid Dendritic Cell	CCR2 on CD62L+ myeloid Dendritic Cell || ||	TRUE	igd	NA	NA	NA	NA	NA	NA	NA	1	113834946	1.89e-102	0.0165552	Rheumatoid arthritis	TRUE	reported	thbSEP	textfile	13621	262844	276465	0.00166782	461.86	2	1	TRUE
rs28366143	A	C	A	C	0.445639	-0.05523	0.114772	0.1603	FALSE	FALSE	FALSE	ebi-a-GCST90002014	6	31364832	0.04135	2870	0.1818	CCR2 on CD62L+ myeloid Dendritic Cell	CCR2 on CD62L+ myeloid Dendritic Cell	CCR2 on CD62L+ myeloid Dendritic Cell || ||	TRUE	igd	NA	NA	NA	NA	NA	NA	NA	6	31397055	2.82e-135	0.0180028	Rheumatoid arthritis	TRUE	reported	thbSEP	textfile	13621	262844	276465	0.00221149	612.75	2	1	TRUE
rs3087243	A	G	A	G	-0.106542	0.004903	0.329393	0.5535	FALSE	FALSE	FALSE	ebi-a-GCST90002014	2	204738919	0.02864	2870	0.8641	CCR2 on CD62L+ myeloid Dendritic Cell	CCR2 on CD62L+ myeloid Dendritic Cell	CCR2 on CD62L+ myeloid Dendritic Cell || ||	TRUE	igd	NA	NA	NA	NA	NA	NA	NA	2	203874196	8.2e-15	0.0137219	Rheumatoid arthritis	TRUE	reported	thbSEP	textfile	13621	262844	276465	0.000218011	60.2851	2	1	TRUE
rs34517899	G	C	G	C	-0.196803	0.05433	0.11029	0.1932	FALSE	TRUE	FALSE	ebi-a-GCST90002014	6	33635309	0.03684	2870	0.1404	CCR2 on CD62L+ myeloid Dendritic Cell	CCR2 on CD62L+ myeloid Dendritic Cell	CCR2 on CD62L+ myeloid Dendritic Cell || ||	TRUE	igd	NA	NA	NA	NA	NA	NA	NA	6	33667532	2.17e-20	0.0212676	Rheumatoid arthritis	TRUE	reported	thbSEP	textfile	13621	262844	276465	0.000309636	85.6295	2	1	TRUE
rs34536443	C	G	C	G	-0.305253	-0.06028	0.0300851	0.0249	FALSE	TRUE	FALSE	ebi-a-GCST90002014	19	10463118	0.08827	2870	0.4947	CCR2 on CD62L+ myeloid Dendritic Cell	CCR2 on CD62L+ myeloid Dendritic Cell	CCR2 on CD62L+ myeloid Dendritic Cell || ||	TRUE	igd	NA	NA	NA	NA	NA	NA	NA	19	10352442	5.87e-14	0.0406406	Rheumatoid arthritis	TRUE	reported	thbSEP	textfile	13621	262844	276465	0.000204019	56.4153	2	1	TRUE
rs548877	G	A	G	A	0.102047	-0.08244	0.176029	0.078	FALSE	FALSE	FALSE	ebi-a-GCST90002014	11	118300240	0.05237	2870	0.1155	CCR2 on CD62L+ myeloid Dendritic Cell	CCR2 on CD62L+ myeloid Dendritic Cell	CCR2 on CD62L+ myeloid Dendritic Cell || ||	TRUE	igd	NA	NA	NA	NA	NA	NA	NA	11	118429525	5.46e-10	0.0164451	Rheumatoid arthritis	TRUE	reported	thbSEP	textfile	13621	262844	276465	0.00013926	38.5056	2	1	TRUE
rs6456160	C	T	C	T	-0.081607	0.03657	0.556798	0.5746	FALSE	FALSE	FALSE	ebi-a-GCST90002014	6	167532731	0.02882	2870	0.2045	CCR2 on CD62L+ myeloid Dendritic Cell	CCR2 on CD62L+ myeloid Dendritic Cell	CCR2 on CD62L+ myeloid Dendritic Cell || ||	TRUE	igd	TRUE	rs6456160	rs3093025	T	C	A	G	6	167117605	1.7e-10	0.0127784	Rheumatoid arthritis	TRUE	reported	thbSEP	textfile	13621	262844	276465	0.000147502	40.7848	2	1	TRUE
rs706778	T	C	T	C	0.0866177	0.0151	0.524034	0.3523	FALSE	FALSE	FALSE	ebi-a-GCST90002014	10	6098949	0.02943	2870	0.608001	CCR2 on CD62L+ myeloid Dendritic Cell	CCR2 on CD62L+ myeloid Dendritic Cell	CCR2 on CD62L+ myeloid Dendritic Cell || ||	TRUE	igd	NA	NA	NA	NA	NA	NA	NA	10	6056986	1.34e-11	0.0128056	Rheumatoid arthritis	TRUE	reported	thbSEP	textfile	13621	262844	276465	0.000165463	45.752	2	1	TRUE
rs72849211	G	C	G	C	0.219033	-0.0847	0.130083	0.0395	FALSE	TRUE	FALSE	ebi-a-GCST90002014	6	28182896	0.0764	2870	0.2677	CCR2 on CD62L+ myeloid Dendritic Cell	CCR2 on CD62L+ myeloid Dendritic Cell	CCR2 on CD62L+ myeloid Dendritic Cell || ||	TRUE	igd	NA	NA	NA	NA	NA	NA	NA	6	28215118	4.38e-34	0.0179948	Rheumatoid arthritis	TRUE	reported	thbSEP	textfile	13621	262844	276465	0.000535614	148.157	2	1	TRUE
rs73728294	G	A	G	A	0.266793	0.0008551	0.113191	0.0681	FALSE	FALSE	FALSE	ebi-a-GCST90002014	6	31170227	0.05805	2870	0.9882	CCR2 on CD62L+ myeloid Dendritic Cell	CCR2 on CD62L+ myeloid Dendritic Cell	CCR2 on CD62L+ myeloid Dendritic Cell || ||	TRUE	igd	NA	NA	NA	NA	NA	NA	NA	6	31202450	5.25e-46	0.0187368	Rheumatoid arthritis	TRUE	reported	thbSEP	textfile	13621	262844	276465	0.000732824	202.747	2	1	TRUE
rs7574865	G	T	G	T	-0.113486	-0.02233	0.767394	0.7216	FALSE	FALSE	FALSE	ebi-a-GCST90002014	2	191964633	0.03111	2870	0.473	CCR2 on CD62L+ myeloid Dendritic Cell	CCR2 on CD62L+ myeloid Dendritic Cell	CCR2 on CD62L+ myeloid Dendritic Cell || ||	TRUE	igd	NA	NA	NA	NA	NA	NA	NA	2	191099907	2.24e-14	0.0148621	Rheumatoid arthritis	TRUE	reported	thbSEP	textfile	13621	262844	276465	0.000210859	58.3071	2	1	TRUE
rs76824778	C	T	C	T	0.130532	0.08074	0.0906656	0.0178	FALSE	FALSE	FALSE	ebi-a-GCST90002014	1	113239505	0.1055	2870	0.4441	CCR2 on CD62L+ myeloid Dendritic Cell	CCR2 on CD62L+ myeloid Dendritic Cell	CCR2 on CD62L+ myeloid Dendritic Cell || ||	TRUE	igd	NA	NA	NA	NA	NA	NA	NA	1	112696883	1.32e-09	0.0215222	Rheumatoid arthritis	TRUE	reported	thbSEP	textfile	13621	262844	276465	0.000133034	36.7839	2	1	TRUE
rs7731626	A	G	A	G	-0.117043	-0.02004	0.278721	0.4923	FALSE	FALSE	FALSE	ebi-a-GCST90002014	5	55444683	0.02841	2870	0.480799	CCR2 on CD62L+ myeloid Dendritic Cell	CCR2 on CD62L+ myeloid Dendritic Cell	CCR2 on CD62L+ myeloid Dendritic Cell || ||	TRUE	igd	NA	NA	NA	NA	NA	NA	NA	5	56148856	5.08e-16	0.0144327	Rheumatoid arthritis	TRUE	reported	thbSEP	textfile	13621	262844	276465	0.000237822	65.7647	2	1	TRUE
rs78248443	T	C	T	C	-0.173002	-0.2705	0.0753395	0.0037	FALSE	FALSE	FALSE	ebi-a-GCST90002014	1	65155172	0.2248	2870	0.2289	CCR2 on CD62L+ myeloid Dendritic Cell	CCR2 on CD62L+ myeloid Dendritic Cell	CCR2 on CD62L+ myeloid Dendritic Cell || ||	TRUE	igd	NA	NA	NA	NA	NA	NA	NA	1	64689489	8.09e-12	0.025304	Rheumatoid arthritis	TRUE	reported	thbSEP	textfile	13621	262844	276465	0.000169048	46.7434	2	1	TRUE
rs7902904	A	G	A	G	0.0816081	-0.0019	0.530366	0.4481	FALSE	FALSE	FALSE	ebi-a-GCST90002014	10	63808661	0.0283	2870	0.9465	CCR2 on CD62L+ myeloid Dendritic Cell	CCR2 on CD62L+ myeloid Dendritic Cell	CCR2 on CD62L+ myeloid Dendritic Cell || ||	TRUE	igd	NA	NA	NA	NA	NA	NA	NA	10	62048902	2.17e-10	0.0128543	Rheumatoid arthritis	TRUE	reported	thbSEP	textfile	13621	262844	276465	0.000145769	40.3057	2	1	TRUE
rs8002731	C	A	C	A	-0.0901996	2.27e-05	0.362796	0.2622	FALSE	FALSE	FALSE	ebi-a-GCST90002014	13	40362229	0.03154	2870	0.9994	CCR2 on CD62L+ myeloid Dendritic Cell	CCR2 on CD62L+ myeloid Dendritic Cell	CCR2 on CD62L+ myeloid Dendritic Cell || ||	TRUE	igd	NA	NA	NA	NA	NA	NA	NA	13	39788092	1.6e-11	0.0133849	Rheumatoid arthritis	TRUE	reported	thbSEP	textfile	13621	262844	276465	0.000164236	45.4125	2	1	TRUE
rs9265884	C	T	C	T	0.18446	-0.05471	0.269229	0.4523	FALSE	FALSE	FALSE	ebi-a-GCST90002014	6	31313212	0.03196	2870	0.0870302	CCR2 on CD62L+ myeloid Dendritic Cell	CCR2 on CD62L+ myeloid Dendritic Cell	CCR2 on CD62L+ myeloid Dendritic Cell || ||	TRUE	igd	NA	NA	NA	NA	NA	NA	NA	6	31345435	9.03e-40	0.0139766	Rheumatoid arthritis	TRUE	reported	thbSEP	textfile	13621	262844	276465	0.000629633	174.18	2	1	TRUE
rs9268145	G	T	G	T	0.455384	-0.001045	0.182745	0.035	FALSE	FALSE	FALSE	ebi-a-GCST90002014	6	32257284	0.07774	2870	0.9893	CCR2 on CD62L+ myeloid Dendritic Cell	CCR2 on CD62L+ myeloid Dendritic Cell	CCR2 on CD62L+ myeloid Dendritic Cell || ||	TRUE	igd	NA	NA	NA	NA	NA	NA	NA	6	32289507	1e-200	0.0150342	Rheumatoid arthritis	TRUE	reported	thbSEP	textfile	13621	262844	276465	0.00330762	917.47	2	1	TRUE
rs11513729	T	C	T	C	0.103409	0.05096	0.380545	0.465	FALSE	FALSE	FALSE	ebi-a-GCST90002117	12	112273499	0.02825	2971	0.0713296	HLA DR on HLA DR+ Natural Killer	HLA DR on HLA DR+ Natural Killer	HLA DR on HLA DR+ Natural Killer || ||	TRUE	igd	NA	NA	NA	NA	NA	NA	NA	12	111835695	2.52e-15	0.0130686	Rheumatoid arthritis	TRUE	reported	thbSEP	textfile	13621	262844	276465	0.000226423	62.6117	2	1	TRUE
rs115625939	G	A	G	A	-0.515971	-0.1526	0.131425	0.1942	FALSE	FALSE	FALSE	ebi-a-GCST90002117	6	32583584	0.04574	2971	0.000862502	HLA DR on HLA DR+ Natural Killer	HLA DR on HLA DR+ Natural Killer	HLA DR on HLA DR+ Natural Killer || ||	TRUE	igd	NA	NA	NA	NA	NA	NA	NA	6	32615807	1.94e-136	0.0207537	Rheumatoid arthritis	TRUE	reported	thbSEP	textfile	13621	262844	276465	0.00223074	618.097	2	1	TRUE
rs13246321	C	T	C	T	0.119359	0.07733	0.149836	0.0434	FALSE	FALSE	FALSE	ebi-a-GCST90002117	7	128701331	0.0671	2971	0.2492	HLA DR on HLA DR+ Natural Killer	HLA DR on HLA DR+ Natural Killer	HLA DR on HLA DR+ Natural Killer || ||	TRUE	igd	NA	NA	NA	NA	NA	NA	NA	7	129061277	8.54e-12	0.0174779	Rheumatoid arthritis	TRUE	reported	thbSEP	textfile	13621	262844	276465	0.000168662	46.6368	2	1	TRUE
rs16903065	A	C	A	C	-0.142869	0.00245	0.115562	0.2036	FALSE	FALSE	FALSE	ebi-a-GCST90002117	8	129540464	0.03381	2971	0.9422	HLA DR on HLA DR+ Natural Killer	HLA DR on HLA DR+ Natural Killer	HLA DR on HLA DR+ Natural Killer || ||	TRUE	igd	NA	NA	NA	NA	NA	NA	NA	8	128528218	4.56e-12	0.0206494	Rheumatoid arthritis	TRUE	reported	thbSEP	textfile	13621	262844	276465	0.000173119	47.8694	2	1	TRUE
rs2045793	G	A	G	A	-0.0881601	-0.01865	0.242732	0.2301	FALSE	FALSE	FALSE	ebi-a-GCST90002117	1	38635462	0.03197	2971	0.5597	HLA DR on HLA DR+ Natural Killer	HLA DR on HLA DR+ Natural Killer	HLA DR on HLA DR+ Natural Killer || ||	TRUE	igd	NA	NA	NA	NA	NA	NA	NA	1	38169790	4.73e-09	0.0150533	Rheumatoid arthritis	TRUE	reported	thbSEP	textfile	13621	262844	276465	0.000124047	34.2987	2	1	TRUE
rs2476601	G	A	G	A	-0.355788	-0.1031	0.851561	0.9812	FALSE	FALSE	FALSE	ebi-a-GCST90002117	1	114377568	0.1018	2971	0.3115	HLA DR on HLA DR+ Natural Killer	HLA DR on HLA DR+ Natural Killer	HLA DR on HLA DR+ Natural Killer || ||	TRUE	igd	NA	NA	NA	NA	NA	NA	NA	1	113834946	1.89e-102	0.0165552	Rheumatoid arthritis	TRUE	reported	thbSEP	textfile	13621	262844	276465	0.00166782	461.86	2	1	TRUE
rs28366143	A	C	A	C	0.445639	0.02407	0.114772	0.1611	FALSE	FALSE	FALSE	ebi-a-GCST90002117	6	31364832	0.04006	2971	0.548001	HLA DR on HLA DR+ Natural Killer	HLA DR on HLA DR+ Natural Killer	HLA DR on HLA DR+ Natural Killer || ||	TRUE	igd	NA	NA	NA	NA	NA	NA	NA	6	31397055	2.82e-135	0.0180028	Rheumatoid arthritis	TRUE	reported	thbSEP	textfile	13621	262844	276465	0.00221149	612.75	2	1	TRUE
rs3087243	A	G	A	G	-0.106542	-0.008784	0.329393	0.5533	FALSE	FALSE	FALSE	ebi-a-GCST90002117	2	204738919	0.02807	2971	0.754401	HLA DR on HLA DR+ Natural Killer	HLA DR on HLA DR+ Natural Killer	HLA DR on HLA DR+ Natural Killer || ||	TRUE	igd	NA	NA	NA	NA	NA	NA	NA	2	203874196	8.2e-15	0.0137219	Rheumatoid arthritis	TRUE	reported	thbSEP	textfile	13621	262844	276465	0.000218011	60.2851	2	1	TRUE
rs34517899	G	C	G	C	-0.196803	-0.02238	0.11029	0.1934	FALSE	TRUE	FALSE	ebi-a-GCST90002117	6	33635309	0.03579	2971	0.5319	HLA DR on HLA DR+ Natural Killer	HLA DR on HLA DR+ Natural Killer	HLA DR on HLA DR+ Natural Killer || ||	TRUE	igd	NA	NA	NA	NA	NA	NA	NA	6	33667532	2.17e-20	0.0212676	Rheumatoid arthritis	TRUE	reported	thbSEP	textfile	13621	262844	276465	0.000309636	85.6295	2	1	TRUE
rs34536443	C	G	C	G	-0.305253	0.1657	0.0300851	0.0269	FALSE	TRUE	FALSE	ebi-a-GCST90002117	19	10463118	0.08378	2971	0.0480198	HLA DR on HLA DR+ Natural Killer	HLA DR on HLA DR+ Natural Killer	HLA DR on HLA DR+ Natural Killer || ||	TRUE	igd	NA	NA	NA	NA	NA	NA	NA	19	10352442	5.87e-14	0.0406406	Rheumatoid arthritis	TRUE	reported	thbSEP	textfile	13621	262844	276465	0.000204019	56.4153	2	1	TRUE
rs548877	G	A	G	A	0.102047	0.05864	0.176029	0.0818	FALSE	FALSE	FALSE	ebi-a-GCST90002117	11	118300240	0.05067	2971	0.2473	HLA DR on HLA DR+ Natural Killer	HLA DR on HLA DR+ Natural Killer	HLA DR on HLA DR+ Natural Killer || ||	TRUE	igd	NA	NA	NA	NA	NA	NA	NA	11	118429525	5.46e-10	0.0164451	Rheumatoid arthritis	TRUE	reported	thbSEP	textfile	13621	262844	276465	0.00013926	38.5056	2	1	TRUE
rs6456160	C	T	C	T	-0.081607	-0.01204	0.556798	0.5774	FALSE	FALSE	FALSE	ebi-a-GCST90002117	6	167532731	0.02822	2971	0.669599	HLA DR on HLA DR+ Natural Killer	HLA DR on HLA DR+ Natural Killer	HLA DR on HLA DR+ Natural Killer || ||	TRUE	igd	TRUE	rs6456160	rs3093025	T	C	A	G	6	167117605	1.7e-10	0.0127784	Rheumatoid arthritis	TRUE	reported	thbSEP	textfile	13621	262844	276465	0.000147502	40.7848	2	1	TRUE
rs706778	T	C	T	C	0.0866177	0.04408	0.524034	0.3585	FALSE	FALSE	FALSE	ebi-a-GCST90002117	10	6098949	0.02867	2971	0.1242	HLA DR on HLA DR+ Natural Killer	HLA DR on HLA DR+ Natural Killer	HLA DR on HLA DR+ Natural Killer || ||	TRUE	igd	NA	NA	NA	NA	NA	NA	NA	10	6056986	1.34e-11	0.0128056	Rheumatoid arthritis	TRUE	reported	thbSEP	textfile	13621	262844	276465	0.000165463	45.752	2	1	TRUE
rs72849211	G	C	G	C	0.219033	-0.04775	0.130083	0.0409	FALSE	TRUE	FALSE	ebi-a-GCST90002117	6	28182896	0.07279	2971	0.5119	HLA DR on HLA DR+ Natural Killer	HLA DR on HLA DR+ Natural Killer	HLA DR on HLA DR+ Natural Killer || ||	TRUE	igd	NA	NA	NA	NA	NA	NA	NA	6	28215118	4.38e-34	0.0179948	Rheumatoid arthritis	TRUE	reported	thbSEP	textfile	13621	262844	276465	0.000535614	148.157	2	1	TRUE
rs73728294	G	A	G	A	0.266793	0.165	0.113191	0.0688	FALSE	FALSE	FALSE	ebi-a-GCST90002117	6	31170227	0.05627	2971	0.00338602	HLA DR on HLA DR+ Natural Killer	HLA DR on HLA DR+ Natural Killer	HLA DR on HLA DR+ Natural Killer || ||	TRUE	igd	NA	NA	NA	NA	NA	NA	NA	6	31202450	5.25e-46	0.0187368	Rheumatoid arthritis	TRUE	reported	thbSEP	textfile	13621	262844	276465	0.000732824	202.747	2	1	TRUE
rs7574865	G	T	G	T	-0.113486	0.009971	0.767394	0.7196	FALSE	FALSE	FALSE	ebi-a-GCST90002117	2	191964633	0.03043	2971	0.743201	HLA DR on HLA DR+ Natural Killer	HLA DR on HLA DR+ Natural Killer	HLA DR on HLA DR+ Natural Killer || ||	TRUE	igd	NA	NA	NA	NA	NA	NA	NA	2	191099907	2.24e-14	0.0148621	Rheumatoid arthritis	TRUE	reported	thbSEP	textfile	13621	262844	276465	0.000210859	58.3071	2	1	TRUE
rs76824778	C	T	C	T	0.130532	-0.2064	0.0906656	0.018	FALSE	FALSE	FALSE	ebi-a-GCST90002117	1	113239505	0.1031	2971	0.0453503	HLA DR on HLA DR+ Natural Killer	HLA DR on HLA DR+ Natural Killer	HLA DR on HLA DR+ Natural Killer || ||	TRUE	igd	NA	NA	NA	NA	NA	NA	NA	1	112696883	1.32e-09	0.0215222	Rheumatoid arthritis	TRUE	reported	thbSEP	textfile	13621	262844	276465	0.000133034	36.7839	2	1	TRUE
rs7731626	A	G	A	G	-0.117043	0.03722	0.278721	0.4912	FALSE	FALSE	FALSE	ebi-a-GCST90002117	5	55444683	0.02786	2971	0.1817	HLA DR on HLA DR+ Natural Killer	HLA DR on HLA DR+ Natural Killer	HLA DR on HLA DR+ Natural Killer || ||	TRUE	igd	NA	NA	NA	NA	NA	NA	NA	5	56148856	5.08e-16	0.0144327	Rheumatoid arthritis	TRUE	reported	thbSEP	textfile	13621	262844	276465	0.000237822	65.7647	2	1	TRUE
rs78248443	T	C	T	C	-0.173002	0.3153	0.0753395	0.0034	FALSE	FALSE	FALSE	ebi-a-GCST90002117	1	65155172	0.2293	2971	0.1692	HLA DR on HLA DR+ Natural Killer	HLA DR on HLA DR+ Natural Killer	HLA DR on HLA DR+ Natural Killer || ||	TRUE	igd	NA	NA	NA	NA	NA	NA	NA	1	64689489	8.09e-12	0.025304	Rheumatoid arthritis	TRUE	reported	thbSEP	textfile	13621	262844	276465	0.000169048	46.7434	2	1	TRUE
rs7902904	A	G	A	G	0.0816081	0.04201	0.530366	0.4423	FALSE	FALSE	FALSE	ebi-a-GCST90002117	10	63808661	0.02794	2971	0.1328	HLA DR on HLA DR+ Natural Killer	HLA DR on HLA DR+ Natural Killer	HLA DR on HLA DR+ Natural Killer || ||	TRUE	igd	NA	NA	NA	NA	NA	NA	NA	10	62048902	2.17e-10	0.0128543	Rheumatoid arthritis	TRUE	reported	thbSEP	textfile	13621	262844	276465	0.000145769	40.3057	2	1	TRUE
rs8002731	C	A	C	A	-0.0901996	-0.007127	0.362796	0.263	FALSE	FALSE	FALSE	ebi-a-GCST90002117	13	40362229	0.03097	2971	0.818	HLA DR on HLA DR+ Natural Killer	HLA DR on HLA DR+ Natural Killer	HLA DR on HLA DR+ Natural Killer || ||	TRUE	igd	NA	NA	NA	NA	NA	NA	NA	13	39788092	1.6e-11	0.0133849	Rheumatoid arthritis	TRUE	reported	thbSEP	textfile	13621	262844	276465	0.000164236	45.4125	2	1	TRUE
rs9265884	C	T	C	T	0.18446	-0.02181	0.269229	0.4488	FALSE	FALSE	FALSE	ebi-a-GCST90002117	6	31313212	0.03053	2971	0.4752	HLA DR on HLA DR+ Natural Killer	HLA DR on HLA DR+ Natural Killer	HLA DR on HLA DR+ Natural Killer || ||	TRUE	igd	NA	NA	NA	NA	NA	NA	NA	6	31345435	9.03e-40	0.0139766	Rheumatoid arthritis	TRUE	reported	thbSEP	textfile	13621	262844	276465	0.000629633	174.18	2	1	TRUE
rs9268145	G	T	G	T	0.455384	0.226	0.182745	0.0372	FALSE	FALSE	FALSE	ebi-a-GCST90002117	6	32257284	0.07399	2971	0.002273	HLA DR on HLA DR+ Natural Killer	HLA DR on HLA DR+ Natural Killer	HLA DR on HLA DR+ Natural Killer || ||	TRUE	igd	NA	NA	NA	NA	NA	NA	NA	6	32289507	1e-200	0.0150342	Rheumatoid arthritis	TRUE	reported	thbSEP	textfile	13621	262844	276465	0.00330762	917.47	2	1	TRUE

## Sheet: Sheet3
Sheet3. Single Nucleotide Polymorphisms (SNPs) for Mendelian randomization analysis of causal associations of plasma metabolite with rheumatoid arthritis.
SNP	effect_allele.exposure	other_allele.exposure	effect_allele.outcome	other_allele.outcome	beta.exposure	beta.outcome	eaf.exposure	eaf.outcome	remove	palindromic	ambiguous	id.outcome	chr.outcome	pos.outcome	pval.outcome	se.outcome	outcome	mr_keep.outcome	pval_origin.outcome	data_source.outcome	id.exposure	exposure	chr.exposure	pos.exposure	se.exposure	pval.exposure	samplesize.exposure	mr_keep.exposure	pval_origin.exposure	data_source.exposure	action	SNP_index	mr_keep	samplesize.outcome	R2	F
rs11084170	G	A	G	A	-0.0847801	0.0115312	0.304541	0.355432	FALSE	FALSE	FALSE	ED4J34	19	52520472	0.389087	0.0133885	Rheumatoid arthritis	TRUE	reported	textfile	GCST90199710	Docosatrienoate (22:3n3) levels	19	52520472	0.0188511	6.88e-06	6511	TRUE	reported	textfile	2	1	TRUE	NA	0.00309685	20.22
rs115021433	C	A	C	A	0.231516	-0.0457435	0.029674	0.0316527	FALSE	FALSE	FALSE	ED4J34	1	5036999	0.214077	0.0368177	Rheumatoid arthritis	TRUE	reported	textfile	GCST90199710	Docosatrienoate (22:3n3) levels	1	5036999	0.0511969	6.12e-06	6511	TRUE	reported	textfile	2	1	TRUE	NA	0.00313087	20.4428
rs1192922	A	C	A	C	0.0821714	-0.00767379	0.626826	0.738515	FALSE	FALSE	FALSE	ED4J34	11	69687993	0.600175	0.0146405	Rheumatoid arthritis	TRUE	reported	textfile	GCST90199710	Docosatrienoate (22:3n3) levels	11	69687993	0.0183551	7.58e-06	6511	TRUE	reported	textfile	2	1	TRUE	NA	0.00306864	20.0352
rs12191730	A	G	A	G	-0.390641	0.0209136	0.010694	0.00612291	FALSE	FALSE	FALSE	ED4J34	6	42712474	0.794251	0.0801921	Rheumatoid arthritis	TRUE	reported	textfile	GCST90199710	Docosatrienoate (22:3n3) levels	6	42712474	0.0839385	3.26e-06	6511	TRUE	reported	textfile	2	1	TRUE	NA	0.00331546	21.6521
rs12737465	A	G	A	G	0.0853655	-0.00864097	0.58311	0.464491	FALSE	FALSE	FALSE	ED4J34	1	164774541	0.501292	0.0128498	Rheumatoid arthritis	TRUE	reported	textfile	GCST90199710	Docosatrienoate (22:3n3) levels	1	164774541	0.0176366	1.3e-06	6511	TRUE	reported	textfile	2	1	TRUE	NA	0.00358532	23.4208
rs1331432	T	C	T	C	-0.0945744	-0.00704333	0.749256	0.800753	FALSE	FALSE	FALSE	ED4J34	9	86545717	0.660893	0.0160557	Rheumatoid arthritis	TRUE	reported	textfile	GCST90199710	Docosatrienoate (22:3n3) levels	9	86545717	0.0201894	2.81e-06	6511	TRUE	reported	textfile	2	1	TRUE	NA	0.00335886	21.9365
rs149314501	C	T	C	T	-0.407226	0.036339	0.0106795	0.00772324	FALSE	FALSE	FALSE	ED4J34	2	28957762	0.623192	0.0739604	Rheumatoid arthritis	TRUE	reported	textfile	GCST90199710	Docosatrienoate (22:3n3) levels	2	28957762	0.084849	1.59e-06	6511	TRUE	reported	textfile	2	1	TRUE	NA	0.0035253	23.0274
rs1674120	T	C	T	C	-0.0959153	0.0135822	0.771484	0.775008	FALSE	FALSE	FALSE	ED4J34	12	113088440	0.375827	0.0153366	Rheumatoid arthritis	TRUE	reported	textfile	GCST90199710	Docosatrienoate (22:3n3) levels	12	113088440	0.0215132	8.26e-06	6511	TRUE	reported	textfile	2	1	TRUE	NA	0.00304365	19.8716
rs17821152	G	A	G	A	-0.082568	0.0146061	0.502	0.507913	FALSE	FALSE	FALSE	ED4J34	2	108290039	0.252976	0.0127771	Rheumatoid arthritis	TRUE	reported	textfile	GCST90199710	Docosatrienoate (22:3n3) levels	2	108290039	0.0176805	3.01e-06	6511	TRUE	reported	textfile	2	1	TRUE	NA	0.00333837	21.8022
rs182193976	A	G	A	G	-0.343978	-0.0132702	0.0127236	0.0126288	FALSE	FALSE	FALSE	ED4J34	11	82728820	0.820315	0.0584231	Rheumatoid arthritis	TRUE	reported	textfile	GCST90199710	Docosatrienoate (22:3n3) levels	11	82728820	0.0772995	8.59e-06	6511	TRUE	reported	textfile	2	1	TRUE	NA	0.00303209	19.7959
rs188133144	A	G	A	G	-0.326281	0.124728	0.0180751	0.00870796	FALSE	FALSE	FALSE	ED4J34	11	125536520	0.0717761	0.0692726	Rheumatoid arthritis	TRUE	reported	textfile	GCST90199710	Docosatrienoate (22:3n3) levels	11	125536520	0.065359	5.97e-07	6511	TRUE	reported	textfile	2	1	TRUE	NA	0.00381299	24.9138
rs2912547	T	G	T	G	0.102133	-0.0113803	0.812865	0.814338	FALSE	FALSE	FALSE	ED4J34	17	55753349	0.489077	0.0164508	Rheumatoid arthritis	TRUE	reported	textfile	GCST90199710	Docosatrienoate (22:3n3) levels	17	55753349	0.0223693	4.98e-06	6511	TRUE	reported	textfile	2	1	TRUE	NA	0.00319147	20.8398
rs34156842	G	T	G	T	-0.0974655	0.0531313	0.220209	0.215136	FALSE	FALSE	FALSE	ED4J34	2	211712539	0.000590718	0.0154639	Rheumatoid arthritis	TRUE	reported	textfile	GCST90199710	Docosatrienoate (22:3n3) levels	2	211712539	0.021407	5.29e-06	6511	TRUE	reported	textfile	2	1	TRUE	NA	0.00317367	20.7232
rs4790506	G	A	G	A	-0.103272	0.0168773	0.817557	0.774702	FALSE	FALSE	FALSE	ED4J34	17	3515164	0.2711	0.0153356	Rheumatoid arthritis	TRUE	reported	textfile	GCST90199710	Docosatrienoate (22:3n3) levels	17	3515164	0.0226087	4.93e-06	6511	TRUE	reported	textfile	2	1	TRUE	NA	0.00319431	20.8584
rs56281468	C	G	C	G	0.122099	-0.0212731	0.138067	0.169139	FALSE	TRUE	FALSE	ED4J34	3	13262919	0.211766	0.0170359	Rheumatoid arthritis	TRUE	reported	textfile	GCST90199710	Docosatrienoate (22:3n3) levels	3	13262919	0.0252374	1.31e-06	6511	TRUE	reported	textfile	2	1	TRUE	NA	0.00358203	23.3992
rs6034162	A	G	A	G	-0.0881646	0.0094532	0.602662	0.558462	FALSE	FALSE	FALSE	ED4J34	20	15360828	0.462657	0.0128706	Rheumatoid arthritis	TRUE	reported	textfile	GCST90199710	Docosatrienoate (22:3n3) levels	20	15360828	0.0179776	9.38e-07	6511	TRUE	reported	textfile	2	1	TRUE	NA	0.00368024	24.0432
rs61897793	A	G	A	G	0.279215	-0.0435391	0.202784	0.108489	FALSE	FALSE	FALSE	ED4J34	11	61831875	0.0345589	0.0206005	Rheumatoid arthritis	TRUE	reported	textfile	GCST90199710	Docosatrienoate (22:3n3) levels	11	61831875	0.0213512	4.44e-39	6511	TRUE	reported	textfile	2	1	TRUE	NA	0.0255933	170.962
rs73179662	A	G	A	G	-0.178487	0.0414223	0.0503077	0.068509	FALSE	FALSE	FALSE	ED4J34	8	4794776	0.103904	0.0254716	Rheumatoid arthritis	TRUE	reported	textfile	GCST90199710	Docosatrienoate (22:3n3) levels	8	4794776	0.0389162	4.51e-06	6511	TRUE	reported	textfile	2	1	TRUE	NA	0.00322036	21.029
rs75530230	T	C	T	C	-0.742321	0.0541258	0.0026948	0.0212131	FALSE	FALSE	FALSE	ED4J34	7	24425899	0.227152	0.0448162	Rheumatoid arthritis	TRUE	reported	textfile	GCST90199710	Docosatrienoate (22:3n3) levels	7	24425899	0.167166	8.97e-06	6511	TRUE	reported	textfile	2	1	TRUE	NA	0.00301944	19.7131
rs78525462	C	T	C	T	-0.16651	0.00963689	0.0826376	0.0486045	FALSE	FALSE	FALSE	ED4J34	4	156767118	0.745061	0.0296375	Rheumatoid arthritis	TRUE	reported	textfile	GCST90199710	Docosatrienoate (22:3n3) levels	4	156767118	0.0318086	1.65e-07	6511	TRUE	reported	textfile	2	1	TRUE	NA	0.00419102	27.3942
rs7874009	T	C	T	C	-0.169232	-0.00344509	0.0589819	0.0707806	FALSE	FALSE	FALSE	ED4J34	9	123487532	0.890439	0.0250099	Rheumatoid arthritis	TRUE	reported	textfile	GCST90199710	Docosatrienoate (22:3n3) levels	9	123487532	0.0369981	4.78e-06	6511	TRUE	reported	textfile	2	1	TRUE	NA	0.00320306	20.9157
rs79715983	C	T	C	T	0.120931	0.0012077	0.118937	0.120382	FALSE	FALSE	FALSE	ED4J34	9	14170637	0.95095	0.0196332	Rheumatoid arthritis	TRUE	reported	textfile	GCST90199710	Docosatrienoate (22:3n3) levels	9	14170637	0.0266484	5.68e-06	6511	TRUE	reported	textfile	2	1	TRUE	NA	0.00315293	20.5873
rs987672	A	G	A	G	0.0803252	-0.00668833	0.626577	0.55369	FALSE	FALSE	FALSE	ED4J34	6	76700598	0.602088	0.0128276	Rheumatoid arthritis	TRUE	reported	textfile	GCST90199710	Docosatrienoate (22:3n3) levels	6	76700598	0.0181639	9.77e-06	6511	TRUE	reported	textfile	2	1	TRUE	NA	0.00299458	19.5502

## Sheet: Sheet4
Sheet4. Single Nucleotide Polymorphisms (SNPs) for Mendelian randomization analysis of causal associations of rheumatoid arthritis with plasma metabolite.
[truncated: 25 more rows]

## Sheet: Sheet5
Sheet5. Single Nucleotide Polymorphisms (SNPs) for Mendelian Randomization (MR) analysis of causal associations of CD25 on IgD+ CD24+ with Docosatrienoate (22:3n3) levels.
[truncated: 27 more rows]

## Sheet: Sheet6
Sheet6. Single Nucleotide Polymorphisms (SNPs) for Mendelian Randomization analysis of causal associations of Docosatrienoate (22:3n3) levels with rheumatoid arthritis.
[truncated: 24 more rows]

## Sheet: Sheet7
Sheet7. Single Nucleotide Polymorphisms (SNPs) for Mendelian Randomization analysis of causal associations of CD25 on IgD+ CD24+ with rheumatoid arthritis.
[truncated: 27 more rows]
