# Supplementary material for: Effect of the immune cells and plasma metabolites on rheumatoid arthritis: a mediated mendelian randomization study
Source: Front Endocrinol (Lausanne). 2024 Sep 3;15:1438097. doi: 10.3389/fendo.2024.1438097 (PMC11407113; doi:10.3389/fendo.2024.1438097)
Supplement: Supplementary file 1 [file DataSheet1.zip › Supplementary Data S2.xlsx]

## Sheet: Sheet1
Sheet1. The results of heterogeneity test based on inverse variance weighting (ivw) and MR-Egger method.
id.exposure	id.outcome	outcome	exposure	method	Q	Q_df	Q_pval
ebi-a-GCST90001727	XyPkiK	Rheumatoid arthritis	CD19 on IgD+ CD38- naive	MR Egger	20.0968	17	0.269309
ebi-a-GCST90001727	XyPkiK	Rheumatoid arthritis	CD19 on IgD+ CD38- naive	Inverse variance weighted	20.1083	18	0.326755
ebi-a-GCST90002112	XyPkiK	Rheumatoid arthritis	HLA DR on CD33- HLA DR+	MR Egger	547.819	10	2.62605e-111
ebi-a-GCST90002112	XyPkiK	Rheumatoid arthritis	HLA DR on CD33- HLA DR+	Inverse variance weighted	702.92	11	1.27677e-143
ebi-a-GCST90001458	XyPkiK	Rheumatoid arthritis	Myeloid DC AC	MR Egger	25.7146	21	0.217541
ebi-a-GCST90001458	XyPkiK	Rheumatoid arthritis	Myeloid DC AC	Inverse variance weighted	28.0025	22	0.175598
ebi-a-GCST90001468	XyPkiK	Rheumatoid arthritis	CD62L- myeloid DC AC	MR Egger	11.6425	14	0.63499
ebi-a-GCST90001468	XyPkiK	Rheumatoid arthritis	CD62L- myeloid DC AC	Inverse variance weighted	12.7705	15	0.620018
ebi-a-GCST90001658	XyPkiK	Rheumatoid arthritis	CD39+ CD4+ %T cell	MR Egger	37.9471	29	0.123516
ebi-a-GCST90001658	XyPkiK	Rheumatoid arthritis	CD39+ CD4+ %T cell	Inverse variance weighted	37.9844	30	0.150151
ebi-a-GCST90001737	XyPkiK	Rheumatoid arthritis	CD19 on naive-mature B cell	MR Egger	29.4086	26	0.29283
ebi-a-GCST90001737	XyPkiK	Rheumatoid arthritis	CD19 on naive-mature B cell	Inverse variance weighted	30.0824	27	0.310465
ebi-a-GCST90001778	XyPkiK	Rheumatoid arthritis	CD25 on IgD+ CD24+	MR Egger	40.7556	24	0.0177149
ebi-a-GCST90001778	XyPkiK	Rheumatoid arthritis	CD25 on IgD+ CD24+	Inverse variance weighted	42.1229	25	0.0174338
ebi-a-GCST90001801	XyPkiK	Rheumatoid arthritis	CD27 on IgD+ CD38- unsw mem	MR Egger	43.5168	21	0.00269905
ebi-a-GCST90001801	XyPkiK	Rheumatoid arthritis	CD27 on IgD+ CD38- unsw mem	Inverse variance weighted	44.0605	22	0.00348538
ebi-a-GCST90001828	XyPkiK	Rheumatoid arthritis	IgD on transitional	MR Egger	54.7093	30	0.00382857
ebi-a-GCST90001828	XyPkiK	Rheumatoid arthritis	IgD on transitional	Inverse variance weighted	60.4661	31	0.00118906
ebi-a-GCST90001917	XyPkiK	Rheumatoid arthritis	CD45 on CD8br	MR Egger	23.356	24	0.498872
ebi-a-GCST90001917	XyPkiK	Rheumatoid arthritis	CD45 on CD8br	Inverse variance weighted	24.8514	25	0.470727
ebi-a-GCST90002017	XyPkiK	Rheumatoid arthritis	CCR2 on monocyte	MR Egger	20.2618	23	0.626073
ebi-a-GCST90002017	XyPkiK	Rheumatoid arthritis	CCR2 on monocyte	Inverse variance weighted	20.3559	24	0.676365
ebi-a-GCST90002101	XyPkiK	Rheumatoid arthritis	CD45RA on TD CD8br	MR Egger	9.60962	12	0.650165
ebi-a-GCST90002101	XyPkiK	Rheumatoid arthritis	CD45RA on TD CD8br	Inverse variance weighted	12.4764	13	0.489018
thbSEP	ebi-a-GCST90001436	Memory B cell %lymphocyte	Rheumatoid arthritis	MR Egger	9.69637	21	0.982591
thbSEP	ebi-a-GCST90001436	Memory B cell %lymphocyte	Rheumatoid arthritis	Inverse variance weighted	9.69755	22	0.988846
thbSEP	ebi-a-GCST90001610	CD4+ CD8dim T cell %lymphocyte	Rheumatoid arthritis	MR Egger	43.1063	21	0.00304667
thbSEP	ebi-a-GCST90001610	CD4+ CD8dim T cell %lymphocyte	Rheumatoid arthritis	Inverse variance weighted	51.2026	22	0.000402384
thbSEP	ebi-a-GCST90001611	CD4+ CD8dim T cell %leukocyte	Rheumatoid arthritis	MR Egger	39.2933	21	0.00905276
thbSEP	ebi-a-GCST90001611	CD4+ CD8dim T cell %leukocyte	Rheumatoid arthritis	Inverse variance weighted	46.5913	22	0.00165866
thbSEP	ebi-a-GCST90001765	CD24 on IgD+ CD24+ B cell	Rheumatoid arthritis	MR Egger	18.7756	21	0.59953
thbSEP	ebi-a-GCST90001765	CD24 on IgD+ CD24+ B cell	Rheumatoid arthritis	Inverse variance weighted	21.2002	22	0.508396
thbSEP	ebi-a-GCST90001772	CD24 on unswitched memory B cell	Rheumatoid arthritis	MR Egger	24.4438	21	0.272056
thbSEP	ebi-a-GCST90001772	CD24 on unswitched memory B cell	Rheumatoid arthritis	Inverse variance weighted	25.0116	22	0.296522
thbSEP	ebi-a-GCST90001984	HLA DR on CD14- CD16+ monocyte	Rheumatoid arthritis	MR Egger	50.0062	21	0.000364077
thbSEP	ebi-a-GCST90001984	HLA DR on CD14- CD16+ monocyte	Rheumatoid arthritis	Inverse variance weighted	51.01	22	0.000427546
thbSEP	ebi-a-GCST90001398	Unswitched memory B cell Absolute Count	Rheumatoid arthritis	MR Egger	13.9263	21	0.872746
thbSEP	ebi-a-GCST90001398	Unswitched memory B cell Absolute Count	Rheumatoid arthritis	Inverse variance weighted	13.9381	22	0.90366
thbSEP	ebi-a-GCST90001407	Memory B cell Absolute Count	Rheumatoid arthritis	MR Egger	13.7114	21	0.881673
thbSEP	ebi-a-GCST90001407	Memory B cell Absolute Count	Rheumatoid arthritis	Inverse variance weighted	13.8622	22	0.906297
thbSEP	ebi-a-GCST90001412	IgD+ CD24+ B cell Absolute Count	Rheumatoid arthritis	MR Egger	14.7715	21	0.83424
thbSEP	ebi-a-GCST90001412	IgD+ CD24+ B cell Absolute Count	Rheumatoid arthritis	Inverse variance weighted	14.8607	22	0.868145
thbSEP	ebi-a-GCST90001427	IgD- CD38- B cell %lymphocyte	Rheumatoid arthritis	MR Egger	27.0929	21	0.167799
thbSEP	ebi-a-GCST90001427	IgD- CD38- B cell %lymphocyte	Rheumatoid arthritis	Inverse variance weighted	27.8647	22	0.180209
thbSEP	ebi-a-GCST90001431	IgD+ CD38- B cell %lymphocyte	Rheumatoid arthritis	MR Egger	10.9695	21	0.963377
thbSEP	ebi-a-GCST90001431	IgD+ CD38- B cell %lymphocyte	Rheumatoid arthritis	Inverse variance weighted	11.1765	22	0.972139
thbSEP	ebi-a-GCST90001432	Unswitched memory B cell %lymphocyte	Rheumatoid arthritis	MR Egger	10.5696	21	0.970528
thbSEP	ebi-a-GCST90001432	Unswitched memory B cell %lymphocyte	Rheumatoid arthritis	Inverse variance weighted	10.619	22	0.979771
thbSEP	ebi-a-GCST90001439	IgD+ CD24+ B cell %lymphocyte	Rheumatoid arthritis	MR Egger	13.1083	21	0.904782
thbSEP	ebi-a-GCST90001439	IgD+ CD24+ B cell %lymphocyte	Rheumatoid arthritis	Inverse variance weighted	13.3177	22	0.923922
thbSEP	ebi-a-GCST90001442	CD24+ CD27+ B cell %lymphocyte	Rheumatoid arthritis	MR Egger	12.596	21	0.922116
thbSEP	ebi-a-GCST90001442	CD24+ CD27+ B cell %lymphocyte	Rheumatoid arthritis	Inverse variance weighted	13.0818	22	0.930854
thbSEP	ebi-a-GCST90001457	CD11c+ HLA DR++ monocyte %monocyte	Rheumatoid arthritis	MR Egger	22.2063	21	0.387709
thbSEP	ebi-a-GCST90001457	CD11c+ HLA DR++ monocyte %monocyte	Rheumatoid arthritis	Inverse variance weighted	22.6519	22	0.421602
thbSEP	ebi-a-GCST90001511	CD25++ CD45RA- CD4 not regulatory T cell %CD4+ T cell	Rheumatoid arthritis	MR Egger	29.8409	21	0.0952315
thbSEP	ebi-a-GCST90001511	CD25++ CD45RA- CD4 not regulatory T cell %CD4+ T cell	Rheumatoid arthritis	Inverse variance weighted	29.8588	22	0.121938
thbSEP	ebi-a-GCST90001512	CD25++ CD45RA- CD4 not regulatory T cell %T cell	Rheumatoid arthritis	MR Egger	28.4002	21	0.129161
thbSEP	ebi-a-GCST90001512	CD25++ CD45RA- CD4 not regulatory T cell %T cell	Rheumatoid arthritis	Inverse variance weighted	28.9464	22	0.146398
thbSEP	ebi-a-GCST90001541	Naive CD4+ T cell %CD4+ T cell	Rheumatoid arthritis	MR Egger	42.9783	21	0.00316352
thbSEP	ebi-a-GCST90001541	Naive CD4+ T cell %CD4+ T cell	Rheumatoid arthritis	Inverse variance weighted	43.8759	22	0.00367547
thbSEP	ebi-a-GCST90001543	Effector Memory CD4+ T cell %CD4+ T cell	Rheumatoid arthritis	MR Egger	30.2965	21	0.0861901
thbSEP	ebi-a-GCST90001543	Effector Memory CD4+ T cell %CD4+ T cell	Rheumatoid arthritis	Inverse variance weighted	30.9118	22	0.0979346
thbSEP	ebi-a-GCST90001544	Effector Memory CD4+ T cell %T cell	Rheumatoid arthritis	MR Egger	37.126	21	0.0162819
thbSEP	ebi-a-GCST90001544	Effector Memory CD4+ T cell %T cell	Rheumatoid arthritis	Inverse variance weighted	40.0674	22	0.0106173
thbSEP	ebi-a-GCST90001588	T/B cell	Rheumatoid arthritis	MR Egger	24.7621	21	0.257613
thbSEP	ebi-a-GCST90001588	T/B cell	Rheumatoid arthritis	Inverse variance weighted	24.8162	22	0.305943
thbSEP	ebi-a-GCST90001609	CD4+ CD8dim T cell Absolute Count	Rheumatoid arthritis	MR Egger	37.5439	21	0.0145681
thbSEP	ebi-a-GCST90001609	CD4+ CD8dim T cell Absolute Count	Rheumatoid arthritis	Inverse variance weighted	43.5872	22	0.00399261
thbSEP	ebi-a-GCST90001653	CD28- CD4-CD8- T cell %CD4-CD8- T cell	Rheumatoid arthritis	MR Egger	32.2113	21	0.0557273
thbSEP	ebi-a-GCST90001653	CD28- CD4-CD8- T cell %CD4-CD8- T cell	Rheumatoid arthritis	Inverse variance weighted	33.1558	22	0.0597154
thbSEP	ebi-a-GCST90001656	CD28+ CD4-CD8- T cell %CD4-CD8- T cell	Rheumatoid arthritis	MR Egger	32.2113	21	0.0557273
thbSEP	ebi-a-GCST90001656	CD28+ CD4-CD8- T cell %CD4-CD8- T cell	Rheumatoid arthritis	Inverse variance weighted	33.1558	22	0.0597154
thbSEP	ebi-a-GCST90001667	CD28+ CD45RA- CD8dim T cell %T cell	Rheumatoid arthritis	MR Egger	30.1756	21	0.0885161
thbSEP	ebi-a-GCST90001667	CD28+ CD45RA- CD8dim T cell %T cell	Rheumatoid arthritis	Inverse variance weighted	30.3199	22	0.110895
thbSEP	ebi-a-GCST90001750	CD20 on IgD+ CD38- unswitched memory B cell	Rheumatoid arthritis	MR Egger	24.2486	21	0.281168
thbSEP	ebi-a-GCST90001750	CD20 on IgD+ CD38- unswitched memory B cell	Rheumatoid arthritis	Inverse variance weighted	27.3837	22	0.197014
thbSEP	ebi-a-GCST90001751	CD20 on IgD+ CD38+ B cell	Rheumatoid arthritis	MR Egger	37.942	21	0.0130917
thbSEP	ebi-a-GCST90001751	CD20 on IgD+ CD38+ B cell	Rheumatoid arthritis	Inverse variance weighted	43.0151	22	0.00469902
thbSEP	ebi-a-GCST90001768	CD24 on IgD+ CD38+ B cell	Rheumatoid arthritis	MR Egger	13.4752	21	0.891069
thbSEP	ebi-a-GCST90001768	CD24 on IgD+ CD38+ B cell	Rheumatoid arthritis	Inverse variance weighted	15.0257	22	0.861135
thbSEP	ebi-a-GCST90001771	CD24 on memory B cell	Rheumatoid arthritis	MR Egger	22.1104	21	0.393172
thbSEP	ebi-a-GCST90001771	CD24 on memory B cell	Rheumatoid arthritis	Inverse variance weighted	23.1411	22	0.393799
thbSEP	ebi-a-GCST90001774	CD24 on transitional B cell	Rheumatoid arthritis	MR Egger	21.675	21	0.418442
thbSEP	ebi-a-GCST90001774	CD24 on transitional B cell	Rheumatoid arthritis	Inverse variance weighted	22.0698	22	0.455728
thbSEP	ebi-a-GCST90001890	CD28 on CD45RA+ CD4+ T cell	Rheumatoid arthritis	MR Egger	32.0348	19	0.0309741
thbSEP	ebi-a-GCST90001890	CD28 on CD45RA+ CD4+ T cell	Rheumatoid arthritis	Inverse variance weighted	32.7131	20	0.0362683
thbSEP	ebi-a-GCST90001930	CD127 on CD28- CD8+ T cell	Rheumatoid arthritis	MR Egger	27.6625	21	0.149987
thbSEP	ebi-a-GCST90001930	CD127 on CD28- CD8+ T cell	Rheumatoid arthritis	Inverse variance weighted	27.7703	22	0.18342
thbSEP	ebi-a-GCST90001990	CD64 on CD14- CD16+ monocyte	Rheumatoid arthritis	MR Egger	33.8914	21	0.0372211
thbSEP	ebi-a-GCST90001990	CD64 on CD14- CD16+ monocyte	Rheumatoid arthritis	Inverse variance weighted	34.2025	22	0.046844
thbSEP	ebi-a-GCST90002014	CCR2 on CD62L+ myeloid Dendritic Cell	Rheumatoid arthritis	MR Egger	21.9444	21	0.402719
thbSEP	ebi-a-GCST90002014	CCR2 on CD62L+ myeloid Dendritic Cell	Rheumatoid arthritis	Inverse variance weighted	24.8047	22	0.306503
thbSEP	ebi-a-GCST90002117	HLA DR on HLA DR+ Natural Killer	Rheumatoid arthritis	MR Egger	41.1442	21	0.00538126
thbSEP	ebi-a-GCST90002117	HLA DR on HLA DR+ Natural Killer	Rheumatoid arthritis	Inverse variance weighted	41.5114	22	0.00715904
GCST90199710	ED4J34	Rheumatoid arthritis	Docosatrienoate (22:3n3) levels	MR Egger	14.5184	21	0.846321
GCST90199710	ED4J34	Rheumatoid arthritis	Docosatrienoate (22:3n3) levels	Inverse variance weighted	14.8882	22	0.866991
aki0MA	eGwzqK	Docosatrienoate (22:3n3) levels	Rheumatoid arthritis	MR Egger	29.8433	22	0.122324
aki0MA	eGwzqK	Docosatrienoate (22:3n3) levels	Rheumatoid arthritis	Inverse variance weighted	29.8743	23	0.153045
ebi-a-GCST90001778	8RRV3P	Docosatrienoate (22:3n3) levels	CD25 on IgD+ CD24+	MR Egger	20.744	24	0.65378
ebi-a-GCST90001778	8RRV3P	Docosatrienoate (22:3n3) levels	CD25 on IgD+ CD24+	Inverse variance weighted	20.7791	25	0.704858
GCST90199710	ChZGnz	Rheumatoid arthritis	Docosatrienoate (22:3n3) levels	MR Egger	14.5184	21	0.846321
GCST90199710	ChZGnz	Rheumatoid arthritis	Docosatrienoate (22:3n3) levels	Inverse variance weighted	14.8882	22	0.866991
ebi-a-GCST90001778	LjHJb3	Rheumatoid arthritis	CD25 on IgD+ CD24+	MR Egger	40.7556	24	0.0177149
ebi-a-GCST90001778	LjHJb3	Rheumatoid arthritis	CD25 on IgD+ CD24+	Inverse variance weighted	42.1229	25	0.0174338

## Sheet: Sheet2
Sheet2. The results of horizontal pleiotropy of MR-Egger regression.
id.exposure	id.outcome	outcome	exposure	egger_intercept	se	pval
ebi-a-GCST90001727	XyPkiK	Rheumatoid arthritis	CD19 on IgD+ CD38- naive	-0.000550616	0.00557381	0.922463
ebi-a-GCST90002112	XyPkiK	Rheumatoid arthritis	HLA DR on CD33- HLA DR+	-0.0992603	0.0589911	0.123357
ebi-a-GCST90001458	XyPkiK	Rheumatoid arthritis	Myeloid DC AC	0.00872559	0.00638345	0.18611
ebi-a-GCST90001468	XyPkiK	Rheumatoid arthritis	CD62L- myeloid DC AC	-0.00937271	0.00882477	0.306173
ebi-a-GCST90001658	XyPkiK	Rheumatoid arthritis	CD39+ CD4+ %T cell	-0.000822578	0.00487512	0.86718
ebi-a-GCST90001737	XyPkiK	Rheumatoid arthritis	CD19 on naive-mature B cell	0.00436	0.00564927	0.447203
ebi-a-GCST90001778	XyPkiK	Rheumatoid arthritis	CD25 on IgD+ CD24+	-0.00565686	0.0063043	0.378471
ebi-a-GCST90001801	XyPkiK	Rheumatoid arthritis	CD27 on IgD+ CD38- unsw mem	-0.00656248	0.0128122	0.613851
ebi-a-GCST90001828	XyPkiK	Rheumatoid arthritis	IgD on transitional	-0.0138209	0.00777888	0.0857573
ebi-a-GCST90001917	XyPkiK	Rheumatoid arthritis	CD45 on CD8br	-0.00615839	0.00503606	0.233256
ebi-a-GCST90002017	XyPkiK	Rheumatoid arthritis	CCR2 on monocyte	0.00286243	0.00932757	0.761697
ebi-a-GCST90002101	XyPkiK	Rheumatoid arthritis	CD45RA on TD CD8br	-0.019706	0.0116386	0.116202
thbSEP	ebi-a-GCST90001436	Memory B cell %lymphocyte	Rheumatoid arthritis	0.00043386	0.012602	0.972861
thbSEP	ebi-a-GCST90001610	CD4+ CD8dim T cell %lymphocyte	Rheumatoid arthritis	0.035195	0.0177214	0.0602404
thbSEP	ebi-a-GCST90001611	CD4+ CD8dim T cell %leukocyte	Rheumatoid arthritis	0.0335418	0.0169838	0.0615692
thbSEP	ebi-a-GCST90001765	CD24 on IgD+ CD24+ B cell	Rheumatoid arthritis	0.0191183	0.0122782	0.13439
thbSEP	ebi-a-GCST90001772	CD24 on unswitched memory B cell	Rheumatoid arthritis	0.00929389	0.013307	0.492578
thbSEP	ebi-a-GCST90001984	HLA DR on CD14- CD16+ monocyte	Rheumatoid arthritis	-0.0124318	0.0191472	0.523201
thbSEP	ebi-a-GCST90001398	Unswitched memory B cell Absolute Count	Rheumatoid arthritis	0.00139276	0.0127727	0.914205
thbSEP	ebi-a-GCST90001407	Memory B cell Absolute Count	Rheumatoid arthritis	0.00497917	0.0128213	0.701664
thbSEP	ebi-a-GCST90001412	IgD+ CD24+ B cell Absolute Count	Rheumatoid arthritis	-0.00372972	0.0124856	0.768088
thbSEP	ebi-a-GCST90001427	IgD- CD38- B cell %lymphocyte	Rheumatoid arthritis	-0.0110797	0.0143252	0.447882
thbSEP	ebi-a-GCST90001431	IgD+ CD38- B cell %lymphocyte	Rheumatoid arthritis	0.00580391	0.0127575	0.65382
thbSEP	ebi-a-GCST90001432	Unswitched memory B cell %lymphocyte	Rheumatoid arthritis	-0.00283084	0.0127297	0.826166
thbSEP	ebi-a-GCST90001439	IgD+ CD24+ B cell %lymphocyte	Rheumatoid arthritis	-0.00586228	0.0128135	0.652004
thbSEP	ebi-a-GCST90001442	CD24+ CD27+ B cell %lymphocyte	Rheumatoid arthritis	-0.00875501	0.0125603	0.493423
thbSEP	ebi-a-GCST90001457	CD11c+ HLA DR++ monocyte %monocyte	Rheumatoid arthritis	0.00898961	0.0138472	0.523246
thbSEP	ebi-a-GCST90001511	CD25++ CD45RA- CD4 not regulatory T cell %CD4+ T cell	Rheumatoid arthritis	0.00172712	0.0154188	0.911876
thbSEP	ebi-a-GCST90001512	CD25++ CD45RA- CD4 not regulatory T cell %T cell	Rheumatoid arthritis	0.00955379	0.0150341	0.531984
thbSEP	ebi-a-GCST90001541	Naive CD4+ T cell %CD4+ T cell	Rheumatoid arthritis	-0.0113106	0.0170791	0.515015
thbSEP	ebi-a-GCST90001543	Effector Memory CD4+ T cell %CD4+ T cell	Rheumatoid arthritis	0.00971511	0.0148761	0.520797
thbSEP	ebi-a-GCST90001544	Effector Memory CD4+ T cell %T cell	Rheumatoid arthritis	0.0207809	0.0161108	0.211118
thbSEP	ebi-a-GCST90001588	T/B cell	Rheumatoid arthritis	-0.002952	0.0137831	0.832476
thbSEP	ebi-a-GCST90001609	CD4+ CD8dim T cell Absolute Count	Rheumatoid arthritis	0.0313772	0.0170662	0.0801671
thbSEP	ebi-a-GCST90001653	CD28- CD4-CD8- T cell %CD4-CD8- T cell	Rheumatoid arthritis	-0.012317	0.0156964	0.441392
thbSEP	ebi-a-GCST90001656	CD28+ CD4-CD8- T cell %CD4-CD8- T cell	Rheumatoid arthritis	0.012317	0.0156964	0.441392
thbSEP	ebi-a-GCST90001667	CD28+ CD45RA- CD8dim T cell %T cell	Rheumatoid arthritis	0.00460249	0.014525	0.754474
thbSEP	ebi-a-GCST90001750	CD20 on IgD+ CD38- unswitched memory B cell	Rheumatoid arthritis	0.029452	0.0178742	0.114288
thbSEP	ebi-a-GCST90001751	CD20 on IgD+ CD38+ B cell	Rheumatoid arthritis	0.027462	0.0163889	0.108633
thbSEP	ebi-a-GCST90001768	CD24 on IgD+ CD38+ B cell	Rheumatoid arthritis	0.0152525	0.0122494	0.226789
thbSEP	ebi-a-GCST90001771	CD24 on memory B cell	Rheumatoid arthritis	0.0124931	0.0126269	0.333726
thbSEP	ebi-a-GCST90001774	CD24 on transitional B cell	Rheumatoid arthritis	0.00763826	0.0123496	0.542895
thbSEP	ebi-a-GCST90001890	CD28 on CD45RA+ CD4+ T cell	Rheumatoid arthritis	-0.0117508	0.0185265	0.533469
thbSEP	ebi-a-GCST90001930	CD127 on CD28- CD8+ T cell	Rheumatoid arthritis	-0.00443514	0.0155015	0.777597
thbSEP	ebi-a-GCST90001990	CD64 on CD14- CD16+ monocyte	Rheumatoid arthritis	0.00685055	0.0156035	0.665118
thbSEP	ebi-a-GCST90002014	CCR2 on CD62L+ myeloid Dendritic Cell	Rheumatoid arthritis	0.023402	0.0141448	0.112906
thbSEP	ebi-a-GCST90002117	HLA DR on HLA DR+ Natural Killer	Rheumatoid arthritis	-0.0081679	0.0188663	0.669475
GCST90199710	ED4J34	Rheumatoid arthritis	Docosatrienoate (22:3n3) levels	-0.00423733	0.00696772	0.549618
aki0MA	eGwzqK	Docosatrienoate (22:3n3) levels	Rheumatoid arthritis	0.00137541	0.00909802	0.881214
ebi-a-GCST90001778	8RRV3P	Docosatrienoate (22:3n3) levels	CD25 on IgD+ CD24+	-0.00141125	0.00752393	0.852792
GCST90199710	ChZGnz	Rheumatoid arthritis	Docosatrienoate (22:3n3) levels	-0.00423733	0.00696772	0.549618
ebi-a-GCST90001778	LjHJb3	Rheumatoid arthritis	CD25 on IgD+ CD24+	-0.00565686	0.00630429	0.378471
