# Supplementary material for: Effect of the immune cells and plasma metabolites on rheumatoid arthritis: a mediated mendelian randomization study
Source: Front Endocrinol (Lausanne). 2024 Sep 3;15:1438097. doi: 10.3389/fendo.2024.1438097 (PMC11407113; doi:10.3389/fendo.2024.1438097)
Supplement: Supplementary file 2 [file DataSheet2.zip]

Archive with 1 entries (1 files):
- Data Sheet 2/Supplementary Figure Abstract.docx
